# Supplementary material for: Identification and Classification of Fungal GPCR Gene Families
Source: J Fungi (Basel). 2025 Dec 30;12(1):30. doi: 10.3390/jof12010030 (PMC12842992; doi:10.3390/jof12010030)
Supplement: Supplementary file 1 [file jof-12-00030-s001.zip]

Archive with 3 entries (3 files):
- Supplementary Figure S1.pdf
- Supplementary file S1.xlsx
- Supplementary file S2.xlsx
