# Supplementary material for: Identification and Classification of Fungal GPCR Gene Families
Source: J Fungi (Basel). 2025 Dec 30;12(1):30. doi: 10.3390/jof12010030 (PMC12842992; doi:10.3390/jof12010030)
Supplement: Supplementary file 1 [file jof-12-00030-s001.zip › Supplementary file S1.xlsx]

## Sheet: Table S1
Table S1: Species within Pezizomycotina used to construct the phylogenetic trees with Pth11-like GPCR abundance
MycoCosm portal ID	Pth11-like GPCR abundance	Taxonomy
Aaoar1	15	Leotiomyceta	Dothideomyceta	Dothideomycetes	Pleosporomycetidae	Pleosporales	Pleosporales incertae sedis	Aaosphaeria	Aaosphaeria arxii CBS 175.79
Acastr1	7	Leotiomyceta	Lecanoromycetes	Acarosporomycetidae	Acarosporales	Acarosporaceae	Acarospora	Acarospora strigata CBS 132363
Acema1	17	Leotiomyceta	Sordariomyceta	Leotiomycetes	Helotiales	Mollisiaceae	Acephala	Acephala macrosclerotiorum EW76-UTF0540
Aciri1_iso	6	Leotiomyceta	Dothideomyceta	Dothideomycetes	Dothideomycetidae	Mycosphaerellales	Teratosphaeriaceae	Acidomyces	unclassified Acidomyces	Acidomyces richmondensis BFW
Aciri1_meta	6	Leotiomyceta	Dothideomyceta	Dothideomycetes	Dothideomycetidae	Mycosphaerellales	Teratosphaeriaceae	Acidomyces	unclassified Acidomyces	Acidomyces richmondensis BFW
Acrchr1	11	Leotiomyceta	Sordariomyceta	Sordariomycetes	Hypocreomycetidae	Hypocreales	Hypocreales incertae sedis	Acremonium	Acremonium chrysogenum	Acremonium chrysogenum ATCC 11550
AcreTS7_1	21	Leotiomyceta	Sordariomyceta	Sordariomycetes	Hypocreomycetidae	Hypocreales	Hypocreales incertae sedis	Emericellopsis	Emericellopsis sp. TS7
Altal1	18	Leotiomyceta	Dothideomyceta	Dothideomycetes	Pleosporomycetidae	Pleosporales	Pleosporineae	Pleosporaceae	Alternaria	Alternaria sect. Alternaria	Alternaria alternata complex	Alternaria alternata SRC1lrK2f
Altalt1	22	Leotiomyceta	Dothideomyceta	Dothideomycetes	Pleosporomycetidae	Pleosporales	Pleosporineae	Pleosporaceae	Alternaria	Alternaria sect. Alternaria	Alternaria alternata complex	Alternaria alternata MPI-PUGE-AT-0064
Altbr1	9	Leotiomyceta	Dothideomyceta	Dothideomycetes	Pleosporomycetidae	Pleosporales	Pleosporineae	Pleosporaceae	Alternaria	Alternaria sect. Brassicicola	Alternaria brassicicola
Altro1	21	Leotiomyceta	Dothideomyceta	Dothideomycetes	Pleosporomycetidae	Pleosporales	Pleosporineae	Pleosporaceae	Alternaria	Alternaria sect. Pseudoalternaria	Alternaria rosae MPI-PUGE-AT-0040
Amore1	5	Leotiomyceta	Sordariomyceta	Leotiomycetes	Helotiales	Amorphothecaceae	Amorphotheca	Amorphotheca resinae
Ampqui1	13	Leotiomyceta	Dothideomyceta	Dothideomycetes	Pleosporomycetidae	Pleosporales	Pleosporineae	Leptosphaeriaceae	Ampelomyces	Ampelomyces quisqualis HMLAC05119
Annbo	14	Leotiomyceta	Sordariomyceta	Sordariomycetes	Xylariomycetidae	Xylariales	Hypoxylaceae	Annulohypoxylon	Annulohypoxylon bovei	Annulohypoxylon bovei var. microspora CBS 124037
Annmae1	15	Leotiomyceta	Sordariomyceta	Sordariomycetes	Xylariomycetidae	Xylariales	Hypoxylaceae	Annulohypoxylon	Annulohypoxylon maeteangense CBS 123835
Annmin1	13	Leotiomyceta	Sordariomyceta	Sordariomycetes	Xylariomycetidae	Xylariales	Hypoxylaceae	Jackrogersella	Annulohypoxylon minutellum CBS 135445
Annmor1	15	Leotiomyceta	Sordariomyceta	Sordariomycetes	Xylariomycetidae	Xylariales	Hypoxylaceae	Annulohypoxylon	Annulohypoxylon moriforme CBS 123579
Annnit1	18	Leotiomyceta	Sordariomyceta	Sordariomycetes	Xylariomycetidae	Xylariales	Hypoxylaceae	Annulohypoxylon	Annulohypoxylon nitens CBS 120705
Annsty1	13	Leotiomyceta	Sordariomyceta	Sordariomycetes	Xylariomycetidae	Xylariales	Hypoxylaceae	Annulohypoxylon	Annulohypoxylon stygium FL0470
Anntru1	11	Leotiomyceta	Sordariomyceta	Sordariomycetes	Xylariomycetidae	Xylariales	Hypoxylaceae	Annulohypoxylon	Annulohypoxylon truncatum CBS 140777
Aplpr1	13	Leotiomyceta	Dothideomyceta	Dothideomycetes	Dothideomycetes incertae sedis	Botryosphaeriales	Aplosporellaceae	Aplosporella	Aplosporella prunicola CBS 121.167
Artbe1	2	Leotiomyceta	Eurotiomycetes	Eurotiomycetidae	Onygenales	Arthrodermataceae	Trichophyton	Trichophyton benhamiae	Arthroderma benhamiae CBS 112371
Artol1	8	Orbiliomycetes	Orbiliales	Orbiliaceae	Orbilia	Orbilia oligospora	Arthrobotrys oligospora ATCC 24927
Ascim1	5	Pezizomycetes	Pezizales	Ascobolaceae	Ascobolus	Ascobolus immersus RN42
Ascni1	6	Pezizomycetes	Pezizales	Ascodesmidaceae	Ascodesmis	Ascodesmis nigricans CBS 389.68
Ascra1	13	Leotiomyceta	Dothideomyceta	Dothideomycetes	Pleosporomycetidae	Pleosporales	Pleosporineae	Didymellaceae	Ascochyta	Ascochyta rabiei ArDII
Ascsa1	2	Leotiomyceta	Sordariomyceta	Leotiomycetes	Helotiales	Gelatinodiscaceae	Ascocoryne	Ascocoryne sarcoides	Ascocoryne sarcoides NRRL50072
Aspac1	22	Leotiomyceta	Eurotiomycetes	Eurotiomycetidae	Eurotiales	Aspergillaceae	Aspergillus	Aspergillus subgen. Circumdati	Aspergillus aculeatus ATCC16872
Aspacu1	21	Leotiomyceta	Eurotiomycetes	Eurotiomycetidae	Eurotiales	Aspergillaceae	Aspergillus	Aspergillus aculeatinus CBS 121060
Aspalbe1	16	Leotiomyceta	Eurotiomycetes	Eurotiomycetidae	Eurotiales	Aspergillaceae	Aspergillus	Aspergillus albertensis
Aspalli1	14	Leotiomyceta	Eurotiomycetes	Eurotiomycetidae	Eurotiales	Aspergillaceae	Aspergillus	Aspergillus alliaceus CBS 536.65
Aspara19utr	14	Leotiomyceta	Eurotiomycetes	Eurotiomycetidae	Eurotiales	Aspergillaceae	Aspergillus	Aspergillus arachidicola
Aspave1	22	Leotiomyceta	Eurotiomycetes	Eurotiomycetidae	Eurotiales	Aspergillaceae	Aspergillus	Aspergillus subgen. Circumdati	Aspergillus avenaceus IBT 18842
Aspbom1	23	Leotiomyceta	Eurotiomycetes	Eurotiomycetidae	Eurotiales	Aspergillaceae	Aspergillus	Aspergillus bombycis NRRL 26010
Aspbr1	17	Leotiomyceta	Eurotiomycetes	Eurotiomycetidae	Eurotiales	Aspergillaceae	Aspergillus	Aspergillus brasiliensis	Aspergillus brasiliensis
Aspbru1	24	Leotiomyceta	Eurotiomycetes	Eurotiomycetidae	Eurotiales	Aspergillaceae	Aspergillus	Aspergillus brunneoviolaceus CBS 621.78
Aspca3	27	Leotiomyceta	Eurotiomycetes	Eurotiomycetidae	Eurotiales	Aspergillaceae	Aspergillus	Aspergillus carbonarius	Aspergillus carbonarius ITEM 5010
Aspcae1	19	Leotiomyceta	Eurotiomycetes	Eurotiomycetidae	Eurotiales	Aspergillaceae	Aspergillus	Aspergillus caelatus CBS 763.97
Aspcal1	18	Leotiomyceta	Eurotiomycetes	Eurotiomycetidae	Eurotiales	Aspergillaceae	Aspergillus	Aspergillus subgen. Nidulantes	Aspergillus calidoustus
Aspcam1	12	Leotiomyceta	Eurotiomycetes	Eurotiomycetidae	Eurotiales	Aspergillaceae	Aspergillus	Aspergillus campestris	Aspergillus campestris IBT 28561
Aspcand1	9	Leotiomyceta	Eurotiomycetes	Eurotiomycetidae	Eurotiales	Aspergillaceae	Aspergillus	Aspergillus candidus CBS 102.13
Aspcl1	11	Leotiomyceta	Eurotiomycetes	Eurotiomycetidae	Eurotiales	Aspergillaceae	Aspergillus	Aspergillus subgen. Fumigati	Aspergillus clavatus	Aspergillus clavatus NRRL 1 from AspGD
Aspcor1	11	Leotiomyceta	Eurotiomycetes	Eurotiomycetidae	Eurotiales	Aspergillaceae	Aspergillus	Aspergillus subgen. Circumdati	Aspergillus coremiiformis CBS 553.77
Aspcos1	20	Leotiomyceta	Eurotiomycetes	Eurotiomycetidae	Eurotiales	Aspergillaceae	Aspergillus	Aspergillus costaricaensis CBS 115574
Aspcri1	7	Leotiomyceta	Eurotiomycetes	Eurotiomycetidae	Eurotiales	Aspergillaceae	Aspergillus	Aspergillus cristatus GZAAS20.1005
Aspell1	16	Leotiomyceta	Eurotiomycetes	Eurotiomycetidae	Eurotiales	Aspergillaceae	Aspergillus	Aspergillus ellipticus CBS 707.79
Aspeuc1	18	Leotiomyceta	Eurotiomycetes	Eurotiomycetidae	Eurotiales	Aspergillaceae	Aspergillus	Aspergillus eucalypticola CBS 122712
Aspfij1	20	Leotiomyceta	Eurotiomycetes	Eurotiomycetidae	Eurotiales	Aspergillaceae	Aspergillus	Aspergillus fijiensis CBS 313.89
Aspfl1	6	Leotiomyceta	Eurotiomycetes	Eurotiomycetidae	Eurotiales	Aspergillaceae	Aspergillus	Aspergillus subgen. Circumdati	Aspergillus flavus	Aspergillus flavus NRRL3357
Aspfl2_3	20	Leotiomyceta	Eurotiomycetes	Eurotiomycetidae	Eurotiales	Aspergillaceae	Aspergillus	Aspergillus subgen. Circumdati	Aspergillus flavus	Aspergillus flavus NRRL3357
Aspfo1	19	Leotiomyceta	Eurotiomycetes	Eurotiomycetidae	Eurotiales	Aspergillaceae	Aspergillus	Aspergillus luchuensis	Aspergillus luchuensis CBS 106.47
Aspfu_A1163_1	7	Leotiomyceta	Eurotiomycetes	Eurotiomycetidae	Eurotiales	Aspergillaceae	Aspergillus	Aspergillus subgen. Fumigati	Aspergillus fumigatus	Aspergillus fumigatus A1163
Aspfu1	6	Leotiomyceta	Eurotiomycetes	Eurotiomycetidae	Eurotiales	Aspergillaceae	Aspergillus	Aspergillus subgen. Fumigati	Aspergillus fumigatus	Aspergillus fumigatus Af293 from AspGD
Aspgl1	9	Leotiomyceta	Eurotiomycetes	Eurotiomycetidae	Eurotiales	Aspergillaceae	Aspergillus	Aspergillus subgen. Aspergillus	Aspergillus glaucus	Aspergillus glaucus
Asphet1	15	Leotiomyceta	Eurotiomycetes	Eurotiomycetidae	Eurotiales	Aspergillaceae	Aspergillus	Aspergillus heteromorphus CBS 117.55
Asphom1	22	Leotiomyceta	Eurotiomycetes	Eurotiomycetidae	Eurotiales	Aspergillaceae	Aspergillus	Aspergillus homomorphus CBS 101889
Aspibe1	25	Leotiomyceta	Eurotiomycetes	Eurotiomycetidae	Eurotiales	Aspergillaceae	Aspergillus	Aspergillus ibericus CBS 121593
Aspind1	18	Leotiomyceta	Eurotiomycetes	Eurotiomycetidae	Eurotiales	Aspergillaceae	Aspergillus	Aspergillus indologenus CBS 114.80
Aspjap1	18	Leotiomyceta	Eurotiomycetes	Eurotiomycetidae	Eurotiales	Aspergillaceae	Aspergillus	Aspergillus japonicus CBS 114.51
Aspka1_1	14	Leotiomyceta	Eurotiomycetes	Eurotiomycetidae	Eurotiales	Aspergillaceae	Aspergillus	Aspergillus luchuensis	Aspergillus kawachii IFO 4308
Asplac1	23	Leotiomyceta	Eurotiomycetes	Eurotiomycetidae	Eurotiales	Aspergillaceae	Aspergillus	Aspergillus subgen. Circumdati	Aspergillus niger	Aspergillus niger (lacticoffeatus) CBS 101883
Asplep1	16	Leotiomyceta	Eurotiomycetes	Eurotiomycetidae	Eurotiales	Aspergillaceae	Aspergillus	Aspergillus subgen. Circumdati	Aspergillus leporis CBS 151.66
Aspmin1	15	Leotiomyceta	Eurotiomycetes	Eurotiomycetidae	Eurotiales	Aspergillaceae	Aspergillus	Aspergillus minisclerotigenes CBS 117635
Aspneo1	19	Leotiomyceta	Eurotiomycetes	Eurotiomycetidae	Eurotiales	Aspergillaceae	Aspergillus	Aspergillus neoniger CBS 115656
Aspni_bvT_1	23	Leotiomyceta	Eurotiomycetes	Eurotiomycetidae	Eurotiales	Aspergillaceae	Aspergillus	Aspergillus subgen. Circumdati	Aspergillus niger	Aspergillus niger van Tieghem ATCC 13496
Aspni_DSM_1	15	Leotiomyceta	Eurotiomycetes	Eurotiomycetidae	Eurotiales	Aspergillaceae	Aspergillus	Aspergillus subgen. Circumdati	Aspergillus niger	Aspergillus niger CBS 513.88
Aspni_NRRL3_1	27	Leotiomyceta	Eurotiomycetes	Eurotiomycetidae	Eurotiales	Aspergillaceae	Aspergillus	Aspergillus subgen. Circumdati	Aspergillus niger	Aspergillus niger NRRL3
Aspni7	21	Leotiomyceta	Eurotiomycetes	Eurotiomycetidae	Eurotiales	Aspergillaceae	Aspergillus	Aspergillus subgen. Circumdati	Aspergillus niger	Aspergillus niger ATCC 1015
Aspnid1	13	Leotiomyceta	Eurotiomycetes	Eurotiomycetidae	Eurotiales	Aspergillaceae	Aspergillus	Aspergillus subgen. Nidulantes	Aspergillus nidulans
Aspnom1	18	Leotiomyceta	Eurotiomycetes	Eurotiomycetidae	Eurotiales	Aspergillaceae	Aspergillus	Aspergillus nomius IBT 12657
Aspnom13137_1	24	Leotiomyceta	Eurotiomycetes	Eurotiomycetidae	Eurotiales	Aspergillaceae	Aspergillus	Aspergillus nomiae	Aspergillus nomius NRRL 13137
Aspno	12	Leotiomyceta	Eurotiomycetes	Eurotiomycetidae	Eurotiales	Aspergillaceae	Aspergillus	Aspergillus novofumigatus	Aspergillus novofumigatus IBT 16806
Aspnovo1	17	Leotiomyceta	Eurotiomycetes	Eurotiomycetidae	Eurotiales	Aspergillaceae	Aspergillus	Aspergillus novoparasiticus CBS 126849
Aspoch1	6	Leotiomyceta	Eurotiomycetes	Eurotiomycetidae	Eurotiales	Aspergillaceae	Aspergillus	Aspergillus subgen. Nidulantes	Aspergillus ochraceoroseus	Aspergillus ochraceoroseus IBT 24754
Aspoch1432_1	7	Leotiomyceta	Eurotiomycetes	Eurotiomycetidae	Eurotiales	Aspergillaceae	Aspergillus	Aspergillus subgen. Nidulantes	Aspergillus ochraceoroseus SRRC1432
Aspor1	5	Leotiomyceta	Eurotiomycetes	Eurotiomycetidae	Eurotiales	Aspergillaceae	Aspergillus	Aspergillus subgen. Circumdati	Aspergillus oryzae	Aspergillus oryzae RIB40
Asppar1	17	Leotiomyceta	Eurotiomycetes	Eurotiomycetidae	Eurotiales	Aspergillaceae	Aspergillus	Aspergillus parasiticus CBS 117618
Asppari1	13	Leotiomyceta	Eurotiomycetes	Eurotiomycetidae	Eurotiales	Aspergillaceae	Aspergillus	Aspergillus subgen. Circumdati	Aspergillus parvisclerotigenus CBS 121.62
Aspph1	26	Leotiomyceta	Eurotiomycetes	Eurotiomycetidae	Eurotiales	Aspergillaceae	Aspergillus	Aspergillus phoenicis	Aspergillus niger (phoenicis Corda) Thom ATCC 13157
Asppip1	18	Leotiomyceta	Eurotiomycetes	Eurotiomycetidae	Eurotiales	Aspergillaceae	Aspergillus	Aspergillus piperis CBS 112811
Asppsec1	20	Leotiomyceta	Eurotiomycetes	Eurotiomycetidae	Eurotiales	Aspergillaceae	Aspergillus	Aspergillus pseudocaelatus CBS 117616
Asppsen1	18	Leotiomyceta	Eurotiomycetes	Eurotiomycetidae	Eurotiales	Aspergillaceae	Aspergillus	Aspergillus pseudonomius CBS 119388
Asppset1	17	Leotiomyceta	Eurotiomycetes	Eurotiomycetidae	Eurotiales	Aspergillaceae	Aspergillus	Aspergillus pseudotamarii CBS 117625
Asppseute1	12	Leotiomyceta	Eurotiomycetes	Eurotiomycetidae	Eurotiales	Aspergillaceae	Aspergillus	Aspergillus pseudoterreus ATCC32359
Aspram1	11	Leotiomyceta	Eurotiomycetes	Eurotiomycetidae	Eurotiales	Aspergillaceae	Aspergillus	Aspergillus rambellii SRRC1468
Aspsac1	15	Leotiomyceta	Eurotiomycetes	Eurotiomycetidae	Eurotiales	Aspergillaceae	Aspergillus	Aspergillus saccharolyticus JOP 1030-1
Aspscl1	25	Leotiomyceta	Eurotiomycetes	Eurotiomycetidae	Eurotiales	Aspergillaceae	Aspergillus	Aspergillus sclerotioniger CBS115572
Aspscle1	28	Leotiomyceta	Eurotiomycetes	Eurotiomycetidae	Eurotiales	Aspergillaceae	Aspergillus	Aspergillus sclerotiicarbonarius CBS 121057
Aspser1	15	Leotiomyceta	Eurotiomycetes	Eurotiomycetidae	Eurotiales	Aspergillaceae	Aspergillus	Aspergillus sergii CBS 130017
Aspste1	25	Leotiomyceta	Eurotiomycetes	Eurotiomycetidae	Eurotiales	Aspergillaceae	Aspergillus	Aspergillus subgen. Circumdati	Aspergillus steynii	Aspergillus steynii IBT 23096
Aspsy1	19	Leotiomyceta	Eurotiomycetes	Eurotiomycetidae	Eurotiales	Aspergillaceae	Aspergillus	Aspergillus subgen. Nidulantes	Aspergillus sydowii	Aspergillus sydowii CBS 593.65
Asptaic1	9	Leotiomyceta	Eurotiomycetes	Eurotiomycetidae	Eurotiales	Aspergillaceae	Aspergillus	Aspergillus taichungensis IBT 19404
Asptam1	17	Leotiomyceta	Eurotiomycetes	Eurotiomycetidae	Eurotiales	Aspergillaceae	Aspergillus	Aspergillus tamarii CBS 117626
Aspte1	9	Leotiomyceta	Eurotiomycetes	Eurotiomycetidae	Eurotiales	Aspergillaceae	Aspergillus	Aspergillus subgen. Circumdati	Aspergillus terreus	Aspergillus terreus NIH 2624
Asptra1	18	Leotiomyceta	Eurotiomycetes	Eurotiomycetidae	Eurotiales	Aspergillaceae	Aspergillus	Aspergillus transmontanensis CBS 130015
Asptu1	20	Leotiomyceta	Eurotiomycetes	Eurotiomycetidae	Eurotiales	Aspergillaceae	Aspergillus	Aspergillus tubingensis	Aspergillus tubingensis
Aspuda1	9	Leotiomyceta	Eurotiomycetes	Eurotiomycetidae	Eurotiales	Aspergillaceae	Aspergillus	Aspergillus udagawae IFM 46973
Aspuva1	16	Leotiomyceta	Eurotiomycetes	Eurotiomycetidae	Eurotiales	Aspergillaceae	Aspergillus	Aspergillus uvarum CBS 121591
Aspvad1	15	Leotiomyceta	Eurotiomycetes	Eurotiomycetidae	Eurotiales	Aspergillaceae	Aspergillus	Aspergillus vadensis CBS 113365
Aspve1	23	Leotiomyceta	Eurotiomycetes	Eurotiomycetidae	Eurotiales	Aspergillaceae	Aspergillus	Aspergillus subgen. Nidulantes	Aspergillus versicolor	Aspergillus versicolor
Aspvio1	21	Leotiomyceta	Eurotiomycetes	Eurotiomycetidae	Eurotiales	Aspergillaceae	Aspergillus	Aspergillus violaceofuscus CBS 115571
Aspwe1	17	Leotiomyceta	Eurotiomycetes	Eurotiomycetidae	Eurotiales	Aspergillaceae	Aspergillus	Aspergillus subgen. Cremei	Aspergillus wentii	Aspergillus wentii
Aspwel1	23	Leotiomyceta	Eurotiomycetes	Eurotiomycetidae	Eurotiales	Aspergillaceae	Aspergillus	Aspergillus welwitschiae CBS139.54b
Aspzo1	8	Leotiomyceta	Eurotiomycetes	Eurotiomycetidae	Eurotiales	Aspergillaceae	Penicilliopsis	Penicilliopsis zonata	Aspergillus zonatus
Astsub1	14	Leotiomyceta	Sordariomyceta	Sordariomycetes	Xylariomycetidae	Xylariales	Xylariaceae	Astrocystis	Astrocystis sublimbata CBS 130006
Aulhe2	2	Leotiomyceta	Dothideomyceta	Dothideomycetes	Pleosporomycetidae	Aulographales	Aulographaceae	Aulographum	Aulographum hederae
Aurpu_var_mel1	12	Leotiomyceta	Dothideomyceta	Dothideomycetes	Dothideomycetidae	Dothideales	Saccotheciaceae	Aureobasidium	Aureobasidium melanogenum	Aureobasidium pullulans var. melanogenum CBS 110374
Aurpu_var_nam1	11	Leotiomyceta	Dothideomyceta	Dothideomycetes	Dothideomycetidae	Dothideales	Saccotheciaceae	Aureobasidium	Aureobasidium namibiae	Aureobasidium pullulans var. namibiae CBS 147.97
Aurpu_var_pul1	12	Leotiomyceta	Dothideomyceta	Dothideomycetes	Dothideomycetidae	Dothideales	Saccotheciaceae	Aureobasidium	Aureobasidium pullulans var. pullulans EXF-150
Aurpu_var_sub1	11	Leotiomyceta	Dothideomyceta	Dothideomycetes	Dothideomycetidae	Dothideales	Saccotheciaceae	Aureobasidium	Aureobasidium subglaciale	Aureobasidium pullulans var. subglaciale EXF-2481
AurpulNBB1	16	Leotiomyceta	Dothideomyceta	Dothideomycetes	Dothideomycetidae	Dothideales	Saccotheciaceae	Aureobasidium	Aureobasidium pullulans NBB 7.2.1
Bauco1	4	Leotiomyceta	Dothideomyceta	Dothideomycetes	Dothideomycetidae	Mycosphaerellales	Teratosphaeriaceae	Baudoinia	Baudoinia panamericana	Baudoinia compniacensis UAMH 10762 (4089826)
Beaba1	4	Leotiomyceta	Sordariomyceta	Sordariomycetes	Hypocreomycetidae	Hypocreales	Cordycipitaceae	Beauveria	Beauveria bassiana	Beauveria bassiana ARSEF 2860
Bimnz1	9	Leotiomyceta	Dothideomyceta	Dothideomycetes	Pleosporomycetidae	Pleosporales	Massarineae	Didymosphaeriaceae	Bimuria	Bimuria novae-zelandiae CBS 107.79
Biscog1	17	Leotiomyceta	Sordariomyceta	Sordariomycetes	Xylariomycetidae	Xylariales	Xylariaceae	Biscogniauxia	unclassified Biscogniauxia	Biscogniauxia sp. FL1348
Bisma1	16	Leotiomyceta	Sordariomyceta	Sordariomycetes	Xylariomycetidae	Xylariales	Xylariaceae	Biscogniauxia	Biscogniauxia marginata CBS 124505
Bisme1	16	Leotiomyceta	Sordariomyceta	Sordariomycetes	Xylariomycetidae	Xylariales	Xylariaceae	Biscogniauxia	Biscogniauxia mediterranea AZ0048
Bismed1	16	Leotiomyceta	Sordariomyceta	Sordariomycetes	Xylariomycetidae	Xylariales	Xylariaceae	Biscogniauxia	Biscogniauxia mediterranea CBS 129072
Blade1	4	Leotiomyceta	Eurotiomycetes	Eurotiomycetidae	Onygenales	Ajellomycetaceae	Blastomyces	Blastomyces gilchristii	Blastomyces dermatitidis SLH14081
Blader1	4	Leotiomyceta	Eurotiomycetes	Eurotiomycetidae	Onygenales	Ajellomycetaceae	Blastomyces	Blastomyces dermatitidis	Blastomyces dermatitidis ER-3
Blape1	3	Leotiomyceta	Eurotiomycetes	Eurotiomycetidae	Onygenales	Ajellomycetaceae	Blastomyces	Blastomyces percursus EI222
Boeex1	10	Leotiomyceta	Dothideomyceta	Dothideomycetes	Pleosporomycetidae	Pleosporales	Pleosporineae	Didymellaceae	Boeremia	Boeremia exigua MPI-SDFR-AT-0100
Botci1	2	Leotiomyceta	Sordariomyceta	Leotiomycetes	Helotiales	Sclerotiniaceae	Botrytis	Botrytis cinerea
Botcin1	4	Leotiomyceta	Sordariomyceta	Leotiomycetes	Helotiales	Sclerotiniaceae	Botrytis	Botrytis cinerea	Botrytis cinerea T4
Botdo1_1	17	Leotiomyceta	Dothideomyceta	Dothideomycetes	Dothideomycetes incertae sedis	Botryosphaeriales	Botryosphaeriaceae	Botryosphaeria	Botryosphaeria dothidea
Bysci1	14	Leotiomyceta	Dothideomyceta	Dothideomycetes	Pleosporomycetidae	Pleosporales	Massarineae	Massarinaceae	Byssothecium	Byssothecium circinans CBS 675.92
Bysni1	10	Leotiomyceta	Eurotiomycetes	Eurotiomycetidae	Eurotiales	Thermoascaceae	Paecilomyces	Paecilomyces niveus CO7
Byssp1	8	Leotiomyceta	Eurotiomycetes	Eurotiomycetidae	Eurotiales	Thermoascaceae	Paecilomyces	Paecilomyces variotii	Byssochlamys spectabilis No. 5
CadmalM221_1	13	Leotiomyceta	Sordariomyceta	Leotiomycetes	Helotiales	Helotiales incertae sedis	Cadophora	unclassified Cadophora	Cadophora sp. M221
CadmalM34_1	17	Leotiomyceta	Sordariomyceta	Leotiomycetes	Helotiales	Helotiales incertae sedis	Cadophora	Cadophora malorum M34
Cadsp1	21	Leotiomyceta	Sordariomyceta	Leotiomycetes	Helotiales	Helotiales incertae sedis	Cadophora	unclassified Cadophora	Cadophora sp. DSE1049
Calmar1	3	Leotiomyceta	Sordariomyceta	Leotiomycetes	Helotiales	Pezizellaceae	Calycina	Calycina marina TRa3180A
Capcor1	3	Leotiomyceta	Eurotiomycetes	Chaetothyriomycetidae	Chaetothyriales	Herpotrichiellaceae	Capronia	Capronia coronata	Capronia coronata CBS 617.96
Capep1	5	Leotiomyceta	Eurotiomycetes	Chaetothyriomycetidae	Chaetothyriales	Herpotrichiellaceae	Capronia	Capronia epimyces	Capronia epimyces CBS 606.96
Capse1	5	Leotiomyceta	Eurotiomycetes	Chaetothyriomycetidae	Chaetothyriales	Herpotrichiellaceae	Phialophora	Capronia semiimmersa CBS27337
Cenge3	5	Leotiomyceta	Dothideomyceta	Dothideomycetes	Pleosporomycetidae	Pleosporomycetidae incertae sedis	Gloniaceae	Cenococcum	Cenococcum geophilum	Cenococcum geophilum 1.58
Cerbe1	10	Leotiomyceta	Dothideomyceta	Dothideomycetes	Dothideomycetidae	Mycosphaerellales	Mycosphaerellaceae	Cercospora	Cercospora berteroae CBS 538.71
Cerzm1	10	Leotiomyceta	Dothideomyceta	Dothideomycetes	Dothideomycetidae	Mycosphaerellales	Mycosphaerellaceae	Cercospora	Cercospora zeae-maydis	Cercospora zeae-maydis
Chafu1	13	Leotiomyceta	Sordariomyceta	Sordariomycetes	Sordariomycetidae	Sordariales	Chaetomiaceae	Chaetomium	unclassified Chaetomium	Chaetomium funicola MPI-SDFR-AT-0129
Chagl_1	14	Leotiomyceta	Sordariomyceta	Sordariomycetes	Sordariomycetidae	Sordariales	Chaetomiaceae	Chaetomium	Chaetomium globosum	Chaetomium globosum
Chagl1	5	Leotiomyceta	Sordariomyceta	Sordariomycetes	Sordariomycetidae	Sordariales	Chaetomiaceae	Chaetomium	Chaetomium globosum MPI-SDFR-AT-0079
Chalo1	17	Leotiomyceta	Sordariomyceta	Leotiomycetes	Helotiales	Helotiales incertae sedis	Chalara	Chalara longipes	Chalara longipes BDJ
Chame1	13	Leotiomyceta	Sordariomyceta	Sordariomycetes	Sordariomycetidae	Sordariales	Chaetomiaceae	Chaetomium	unclassified Chaetomium	Chaetomium sp. MPI-CAGE-AT-0009
Chathe1	6	Leotiomyceta	Sordariomyceta	Sordariomycetes	Sordariomycetidae	Sordariales	Chaetomiaceae	Thermochaetoides	Thermochaetoides thermophila	Chaetomium thermophilum var thermophilum DSM 1495
ChetHAW225_4	19	Leotiomyceta	Dothideomyceta	Dothideomycetes	Pleosporomycetidae	Pleosporales	Pleosporineae	Pleosporaceae	Bipolaris	Cochliobolus heterostrophus HAW225
ChetHm338_1	24	Leotiomyceta	Dothideomyceta	Dothideomycetes	Pleosporomycetidae	Pleosporales	Pleosporineae	Pleosporaceae	Bipolaris	Cochliobolus heterostrophus Hm338
ChetHm540_1	12	Leotiomyceta	Dothideomyceta	Dothideomycetes	Pleosporomycetidae	Pleosporales	Pleosporineae	Pleosporaceae	Bipolaris	Bipolaris maydis	Cochliobolus heterostrophus Hm540
ChetPR1x412_2	20	Leotiomyceta	Dothideomyceta	Dothideomycetes	Pleosporomycetidae	Pleosporales	Pleosporineae	Pleosporaceae	Bipolaris	Cochliobolus heterostrophus PR1x412
ChetPR9b_4	19	Leotiomyceta	Dothideomyceta	Dothideomycetes	Pleosporomycetidae	Pleosporales	Pleosporineae	Pleosporaceae	Bipolaris	Cochliobolus heterostrophus PR9b
Chove1	2	Pezizomycetes	Pezizales	Tuberaceae	Choiromyces	Choiromyces venosus	Choiromyces venosus 120613-1
Claba1	17	Leotiomyceta	Eurotiomycetes	Chaetothyriomycetidae	Chaetothyriales	Herpotrichiellaceae	Cladophialophora	Cladophialophora bantiana	Cladophialophora bantiana CBS 173.52
Claca1	6	Leotiomyceta	Eurotiomycetes	Chaetothyriomycetidae	Chaetothyriales	Herpotrichiellaceae	Cladophialophora	Cladophialophora carrionii	Cladophialophora carrionii CBS 160.54
Clael1	7	Leotiomyceta	Dothideomyceta	Dothideomycetes	Pleosporomycetidae	Pleosporales	Diademaceae	Clathrospora	Clathrospora elynae CBS 161.51
Clafu1	16	Leotiomyceta	Dothideomyceta	Dothideomycetes	Dothideomycetidae	Mycosphaerellales	Mycosphaerellaceae	Fulvia	Cladosporium fulvum
Clagr3	7	Leotiomyceta	Lecanoromycetes	OSLEUM clade	Lecanoromycetidae	Lecanorales	Lecanorineae	Cladoniaceae	Cladonia	Cladonia grayi Cgr/DA2myc/ss
Claim1	22	Leotiomyceta	Eurotiomycetes	Chaetothyriomycetidae	Chaetothyriales	Herpotrichiellaceae	Cladophialophora	Cladophialophora immunda CBS83496
Claps1	5	Leotiomyceta	Eurotiomycetes	Chaetothyriomycetidae	Chaetothyriales	Herpotrichiellaceae	Cladophialophora	Cladophialophora psammophila	Cladophialophora psammophila CBS 110553
Clapu1	4	Leotiomyceta	Sordariomyceta	Sordariomycetes	Hypocreomycetidae	Hypocreales	Clavicipitaceae	Claviceps	Claviceps purpurea	Claviceps purpurea 20.1
Clasph1	11	Leotiomyceta	Dothideomyceta	Dothideomycetes	Dothideomycetidae	Cladosporiales	Cladosporiaceae	Cladosporium	Cladosporium sphaerospermum UM 843
Claye1	6	Leotiomyceta	Eurotiomycetes	Chaetothyriomycetidae	Chaetothyriales	Herpotrichiellaceae	Cladophialophora	Cladophialophora yegresii	Cladophialophora yegresii CBS 114405
Cloaq1	15	Leotiomyceta	Dothideomyceta	Dothideomycetes	Pleosporomycetidae	Pleosporales	Lindgomycetaceae	Clohesyomyces	Clohesyomyces aquaticus
Cloros1	22	Leotiomyceta	Sordariomyceta	Sordariomycetes	Hypocreomycetidae	Hypocreales	Bionectriaceae	Clonostachys	Clonostachys rosea IK726
Cocca1	22	Leotiomyceta	Dothideomyceta	Dothideomycetes	Pleosporomycetidae	Pleosporales	Pleosporineae	Pleosporaceae	Bipolaris	Bipolaris zeicola	Cochliobolus carbonum 26-R-13
CocheC4_1	21	Leotiomyceta	Dothideomyceta	Dothideomycetes	Pleosporomycetidae	Pleosporales	Pleosporineae	Pleosporaceae	Bipolaris	Cochliobolus heterostrophus C4
CocheC4_6	18	Leotiomyceta	Dothideomyceta	Dothideomycetes	Pleosporomycetidae	Pleosporales	Pleosporineae	Pleosporaceae	Bipolaris	Cochliobolus heterostrophus C4
CocheC5_3	21	Leotiomyceta	Dothideomyceta	Dothideomycetes	Pleosporomycetidae	Pleosporales	Pleosporineae	Pleosporaceae	Bipolaris	Bipolaris maydis	Cochliobolus heterostrophus C5
CocheC5_4m	18	Leotiomyceta	Dothideomyceta	Dothideomycetes	Pleosporomycetidae	Pleosporales	Pleosporineae	Pleosporaceae	Bipolaris	Bipolaris maydis	Cochliobolus heterostrophus C5
Cocim1	3	Leotiomyceta	Eurotiomycetes	Eurotiomycetidae	Onygenales	Onygenaceae	Coccidioides	Coccidioides immitis	Coccidioides immitis RS
Coclu2	20	Leotiomyceta	Dothideomyceta	Dothideomycetes	Pleosporomycetidae	Pleosporales	Pleosporineae	Pleosporaceae	Curvularia	Curvularia lunata	Cochliobolus lunatus m118
Cocmi1	17	Leotiomyceta	Dothideomyceta	Dothideomycetes	Pleosporomycetidae	Pleosporales	Pleosporineae	Pleosporaceae	Bipolaris	Bipolaris oryzae	Cochliobolus miyabeanus ATCC 44560
Cocpo1_1	2	Leotiomyceta	Eurotiomycetes	Eurotiomycetidae	Onygenales	Onygenaceae	Coccidioides	Coccidioides posadasii	Coccidioides posadasii C735 delta SOWgp
Cocpos1	3	Leotiomyceta	Eurotiomycetes	Eurotiomycetidae	Onygenales	Onygenaceae	Coccidioides	Coccidioides posadasii Silveira
Cocsa1	19	Leotiomyceta	Dothideomyceta	Dothideomycetes	Pleosporomycetidae	Pleosporales	Pleosporineae	Pleosporaceae	Bipolaris	Bipolaris sorokiniana	Cochliobolus sativus ND90Pr
Cocvi1	24	Leotiomyceta	Dothideomyceta	Dothideomycetes	Pleosporomycetidae	Pleosporales	Pleosporineae	Pleosporaceae	Bipolaris	Bipolaris victoriae	Cochliobolus victoriae FI3
Colch1	19	Leotiomyceta	Sordariomyceta	Sordariomycetes	Hypocreomycetidae	Glomerellales	Glomerellaceae	Colletotrichum	Colletotrichum chlorophyti NTL11
Colfi1	27	Leotiomyceta	Sordariomyceta	Sordariomycetes	Hypocreomycetidae	Glomerellales	Glomerellaceae	Colletotrichum	Colletotrichum acutatum species complex	Colletotrichum fioriniae	Colletotrichum fioriniae PJ7
Colgl1	30	Leotiomyceta	Sordariomyceta	Sordariomycetes	Hypocreomycetidae	Glomerellales	Glomerellaceae	Colletotrichum	Colletotrichum gloeosporioides species complex	Colletotrichum gloeosporioides	Colletotrichum gloeosporioides Cg-14
Colgr1	20	Leotiomyceta	Sordariomyceta	Sordariomycetes	Hypocreomycetidae	Glomerellales	Glomerellaceae	Colletotrichum	Colletotrichum graminicola species complex	Colletotrichum graminicola	Colletotrichum graminicola M1.001
Colhig2	19	Leotiomyceta	Sordariomyceta	Sordariomycetes	Hypocreomycetidae	Glomerellales	Glomerellaceae	Colletotrichum	Colletotrichum destructivum species complex	Colletotrichum higginsianum	Colletotrichum higginsianum IMI 349063
Colin1	25	Leotiomyceta	Sordariomyceta	Sordariomycetes	Hypocreomycetidae	Glomerellales	Glomerellaceae	Colletotrichum	Colletotrichum spaethianum species complex	Colletotrichum incanum MAFF 238712
Colny1	26	Leotiomyceta	Sordariomyceta	Sordariomycetes	Hypocreomycetidae	Glomerellales	Glomerellaceae	Colletotrichum	Colletotrichum acutatum species complex	Colletotrichum nymphaeae	Colletotrichum nymphaeae SA-01
Color1	7	Leotiomyceta	Sordariomyceta	Sordariomycetes	Hypocreomycetidae	Glomerellales	Glomerellaceae	Colletotrichum	Colletotrichum orchidophilum IMI 309357
ColoR110_1	2	Leotiomyceta	Sordariomyceta	Sordariomycetes	Sordariomycetidae	Coniochaetales	Coniochaetaceae	Coniochaeta	Coniochaeta ligniaria R110-5
Colorb1	22	Leotiomyceta	Sordariomyceta	Sordariomycetes	Hypocreomycetidae	Glomerellales	Glomerellaceae	Colletotrichum	Colletotrichum orbiculare species complex	Colletotrichum orbiculare 104-T
Colsa1	21	Leotiomyceta	Sordariomyceta	Sordariomycetes	Hypocreomycetidae	Glomerellales	Glomerellaceae	Colletotrichum	Colletotrichum acutatum species complex	Colletotrichum salicis CBS607.94
Colsi1	26	Leotiomyceta	Sordariomyceta	Sordariomycetes	Hypocreomycetidae	Glomerellales	Glomerellaceae	Colletotrichum	Colletotrichum acutatum species complex	Colletotrichum simmondsii CBS122122
Colsub1	11	Leotiomyceta	Sordariomyceta	Sordariomycetes	Hypocreomycetidae	Glomerellales	Glomerellaceae	Colletotrichum	Colletotrichum graminicola species complex	Colletotrichum sublineola TX430BB
Colto1	26	Leotiomyceta	Sordariomyceta	Sordariomycetes	Hypocreomycetidae	Glomerellales	Glomerellaceae	Colletotrichum	Colletotrichum spaethianum species complex	Colletotrichum tofieldiae 0861
Conap1	3	Leotiomyceta	Dothideomyceta	Dothideomycetes	Dothideomycetes incertae sedis	Coniosporium	Coniosporium apollinis	Coniosporium apollinis CBS 100218
Conioc1	17	Leotiomyceta	Sordariomyceta	Sordariomycetes	Sordariomycetidae	Coniochaetales	Coniochaetaceae	Coniochaeta	unclassified Coniochaeta	Coniochaeta sp. 2T2.1
Conlig1	13	Leotiomyceta	Sordariomyceta	Sordariomycetes	Sordariomycetidae	Coniochaetales	Coniochaetaceae	Coniochaeta	Coniochaeta ligniaria NRRL 30616
Corbr1	5	Leotiomyceta	Sordariomyceta	Sordariomycetes	Hypocreomycetidae	Hypocreales	Cordycipitaceae	Beauveria	Beauveria brongniartii	Beauveria brongniartii RCEF 3172
Corca1	4	Leotiomyceta	Dothideomyceta	Dothideomycetes	Pleosporomycetidae	Pleosporales	Corynesporascaceae	Corynespora	Corynespora cassiicola CCP
Corco1	33	Leotiomyceta	Sordariomyceta	Sordariomycetes	Hypocreomycetidae	Hypocreales	Cordycipitaceae	Akanthomyces	Akanthomyces lecanii	Lecanicillium lecanii RCEF 1005
Corfu1	6	Leotiomyceta	Sordariomyceta	Sordariomycetes	Hypocreomycetidae	Hypocreales	Cordycipitaceae	Cordyceps	Cordyceps fumosorosea	Isaria fumosorosea ARSEF 2679
Cormi1	3	Leotiomyceta	Sordariomyceta	Sordariomycetes	Hypocreomycetidae	Hypocreales	Cordycipitaceae	Cordyceps	Cordyceps militaris	Cordyceps militaris CM01
CorRAO_2017_1	3	Leotiomyceta	Sordariomyceta	Sordariomycetes	Hypocreomycetidae	Hypocreales	Cordycipitaceae	Cordyceps	unclassified Cordyceps	Cordyceps sp. RAO 2017
Crymi1	3	Leotiomyceta	Dothideomyceta	Dothideomycetes	Dothideomycetes incertae sedis	Cryomyces	Cryomyces minteri CCFEE 5187
Crypa2	13	Leotiomyceta	Sordariomyceta	Sordariomycetes	Sordariomycetidae	Diaporthales	Cryphonectriaceae	Cryphonectria-Endothia species complex	Cryphonectria	Cryphonectria parasitica	Cryphonectria parasitica EP155
CtCBS203_1	14	Leotiomyceta	Sordariomyceta	Sordariomycetes	Xylariomycetidae	Xylariales	Xylariaceae	Camillea	Camillea tinctor CBS 203.56
Cucbe1	17	Leotiomyceta	Dothideomyceta	Dothideomycetes	Pleosporomycetidae	Pleosporales	Pleosporineae	Cucurbitariaceae	Cucurbitaria	Cucurbitaria berberidis CBS 394.84
Cylol1	16	Leotiomyceta	Sordariomyceta	Sordariomycetes	Hypocreomycetidae	Hypocreales	Nectriaceae	Thelonectria	Cylindrocarpon olidum MPI-CAGE-CH-0241
Cypeu1	7	Leotiomyceta	Eurotiomycetes	Chaetothyriomycetidae	Chaetothyriales	Cyphellophoraceae	Cyphellophora	Cyphellophora europaea	Cyphellophora europaea CBS 101466
Daces1	13	Leotiomyceta	Sordariomyceta	Sordariomycetes	Hypocreomycetidae	Hypocreales	Nectriaceae	Dactylonectria	Dactylonectria estremocensis MPI-CAGE-AT-0021
Dacma1	27	Leotiomyceta	Sordariomyceta	Sordariomycetes	Hypocreomycetidae	Hypocreales	Nectriaceae	Dactylonectria	Dactylonectria macrodidyma MPI-CAGE-AT-0147
DaFL1419_1	29	Leotiomyceta	Sordariomyceta	Sordariomycetes	Xylariomycetidae	Xylariales	Hypoxylaceae	Daldinia	unclassified Daldinia	Daldinia sp. FL1419
Dalba1	10	Leotiomyceta	Sordariomyceta	Sordariomycetes	Xylariomycetidae	Xylariales	Hypoxylaceae	Daldinia	Daldinia bambusicola CBS 122872
Dalcal1	12	Leotiomyceta	Sordariomyceta	Sordariomycetes	Xylariomycetidae	Xylariales	Hypoxylaceae	Daldinia	Daldinia caldariorum CBS 122874
Daldec1	14	Leotiomyceta	Sordariomyceta	Sordariomycetes	Xylariomycetidae	Xylariales	Hypoxylaceae	Daldinia	Daldinia decipiens CBS 113046
DalEC12_1	16	Leotiomyceta	Sordariomyceta	Sordariomycetes	Xylariomycetidae	Xylariales	Hypoxylaceae	Daldinia	unclassified Daldinia	Daldinia eschscholtzii EC12
Dales1	12	Leotiomyceta	Sordariomyceta	Sordariomycetes	Xylariomycetidae	Xylariales	Hypoxylaceae	Daldinia	Daldinia eschscholtzii FL0578
Dalgra1	17	Leotiomyceta	Sordariomyceta	Sordariomycetes	Xylariomycetidae	Xylariales	Hypoxylaceae	Daldinia	Daldinia grandis CBS 114736
Dalloc1	17	Leotiomyceta	Sordariomyceta	Sordariomycetes	Xylariomycetidae	Xylariales	Hypoxylaceae	Daldinia	Daldinia loculata CBS 113971
DallocAZ0526_2	16	Leotiomyceta	Sordariomyceta	Sordariomycetes	Xylariomycetidae	Xylariales	Hypoxylaceae	Daldinia	Daldinia loculata AZ0526
Dalver1	12	Leotiomyceta	Sordariomyceta	Sordariomycetes	Xylariomycetidae	Xylariales	Hypoxylaceae	Daldinia	Daldinia vernicosa CBS 139.73
Decga1	11	Leotiomyceta	Dothideomyceta	Dothideomycetes	Pleosporomycetidae	Pleosporales	Pleosporineae	Pleosporaceae	Decorospora	Decorospora gaudefroyi
Delco1	8	Leotiomyceta	Dothideomyceta	Dothideomycetes	Pleosporomycetidae	Pleosporales	Delitschiaceae	Delitschia	Delitschia confertaspora ATCC 74209
Delst1	8	Leotiomyceta	Dothideomyceta	Dothideomycetes	Dothideomycetidae	Dothideales	Dothioraceae	Delphinella	Delphinella strobiligena CBS 735.71
Denna1	24	Leotiomyceta	Dothideomyceta	Dothideomycetes	Pleosporomycetidae	Pleosporales	Torulaceae	Dendryphion	Dendryphion nanum MPI-CAGE-CH-0243
Diaam1	9	Leotiomyceta	Sordariomyceta	Sordariomycetes	Sordariomycetidae	Diaporthales	Diaporthaceae	Diaporthe	Diaporthe ampelina UCDDA912
Diahe1	20	Leotiomyceta	Sordariomyceta	Sordariomycetes	Sordariomycetidae	Diaporthales	Diaporthaceae	Diaporthe	Diaporthe helianthi str. 7/96
Dibbae1	11	Leotiomyceta	Lecanoromycetes	OSLEUM clade	Ostropomycetidae	Pertusariales	Icmadophilaceae	Dibaeis	Dibaeis baeomyces
Didex1	12	Leotiomyceta	Dothideomyceta	Dothideomycetes	Pleosporomycetidae	Pleosporales	Pleosporineae	Didymellaceae	Didymella	Didymella exigua	Didymella exigua CBS 183.55
Didma1	13	Leotiomyceta	Dothideomyceta	Dothideomycetes	Pleosporomycetidae	Pleosporales	Pleosporineae	Didymellaceae	Didymella	Didymella zeae-maydis 3018
Dipse1	11	Leotiomyceta	Dothideomyceta	Dothideomycetes	Dothideomycetes incertae sedis	Botryosphaeriales	Botryosphaeriaceae	Diplodia	Diplodia seriata DS831
Disac1	1	Leotiomyceta	Dothideomyceta	Dothideomycetes	Dothideomycetidae	Mycosphaerellales	Dissoconiaceae	Dissoconium	Dissoconium aciculare	Dissoconium aciculare
Dotse1	8	Leotiomyceta	Dothideomyceta	Dothideomycetes	Dothideomycetidae	Mycosphaerellales	Mycosphaerellaceae	Dothistroma	Dothistroma septosporum NZE10
Dotsy1	17	Leotiomyceta	Dothideomyceta	Dothideomycetes	Pleosporomycetidae	Pleosporales	Dothidotthiaceae	Dothidotthia	Dothidotthia symphoricarpi	Dothidotthia symphoricarpi
Dreco1	1	Leotiomyceta	Sordariomyceta	Sordariomycetes	Hypocreomycetidae	Hypocreales	Ophiocordycipitaceae	Drechmeria	Drechmeria coniospora ARSEF 6962
Drest1	3	Orbiliomycetes	Orbiliales	Orbiliaceae	Drechslerella	Drechslerella stenobrocha	Drechslerella stenobrocha 248
Durrog2	9	Leotiomyceta	Sordariomyceta	Sordariomycetes	Xylariomycetidae	Xylariales	Xylariaceae	Durotheca	Durotheca rogersii YMJ 92031201
Elsamp1	10	Leotiomyceta	Dothideomyceta	Dothideomycetes	Dothideomycetidae	Myriangiales	Elsinoaceae	Elsinoe	Elsinoe ampelina CECT 20119
Emepa1	6	Leotiomyceta	Eurotiomycetes	Eurotiomycetidae	Onygenales	Ajellomycetaceae	Emergomyces	Emergomyces pasteurianus UAMH 9510
Emmcr1	7	Leotiomyceta	Eurotiomycetes	Eurotiomycetidae	Onygenales	Ajellomycetaceae	Emmonsia	Emmonsia crescens UAMH 4076
Emmpa1	8	Leotiomyceta	Eurotiomycetes	Eurotiomycetidae	Onygenales	Ajellomycetaceae	Blastomyces	Emmonsia parva UAMH 130
Endpal1	7	Leotiomyceta	Eurotiomycetes	Chaetothyriomycetidae	Verrucariales	Verrucariaceae	Endocarpon	Endocarpon pallidulum Enpa
EndpusZ1	10	Leotiomyceta	Eurotiomycetes	Chaetothyriomycetidae	Verrucariales	Verrucariaceae	Endocarpon	Endocarpon pusillum	Endocarpon pusillum Z07020
Erebi1	10	Leotiomyceta	Dothideomyceta	Dothideomycetes	Dothideomycetes incertae sedis	Eremomycetales	Eremomycetaceae	Eremomyces	Eremomyces bilateralis	Eremomyces bilateralis CBS 781.70
Erynec1	2	Leotiomyceta	Sordariomyceta	Leotiomycetes	Erysiphales	Erysiphaceae	Erysiphe	Erysiphe necator c
Erypu1	2	Leotiomyceta	Sordariomyceta	Leotiomycetes	Erysiphales	Erysiphaceae	Erysiphe	Erysiphe pulchra Cflorida
Escweb1	1	Leotiomyceta	Sordariomyceta	Sordariomycetes	Hypocreomycetidae	Hypocreales	Hypocreaceae	Escovopsis	Escovopsis weberi CC031208-10
Eurhe1	8	Leotiomyceta	Eurotiomycetes	Eurotiomycetidae	Eurotiales	Aspergillaceae	Aspergillus	Eurotium rubrum
EurotioJF033F_1	7	Leotiomyceta	Eurotiomycetes	Chaetothyriomycetidae	Chaetothyriales	Herpotrichiellaceae	Exophiala	unclassified Exophiala	Exophiala viscosa JF 03-3F Goopy CBS 148801
EurotioJF034F_1	7	Leotiomyceta	Eurotiomycetes	Chaetothyriomycetidae	Chaetothyriales	Herpotrichiellaceae	Exophiala	unclassified Exophiala	Exophiala limosa JF 03-4F Slimy CBS 148802
Eutla1	8	Leotiomyceta	Sordariomyceta	Sordariomycetes	Xylariomycetidae	Xylariales	Diatrypaceae	Eutypa	Eutypa lata	Eutypa lata UCREL1
Exoaq1	5	Leotiomyceta	Eurotiomycetes	Chaetothyriomycetidae	Chaetothyriales	Herpotrichiellaceae	Exophiala	Exophiala aquamarina	Exophiala aquamarina CBS 119918
Exode1	4	Leotiomyceta	Eurotiomycetes	Chaetothyriomycetidae	Chaetothyriales	Herpotrichiellaceae	Exophiala	Exophiala dermatitidis	Exophiala dermatitidis UT8656
Exome1	5	Leotiomyceta	Eurotiomycetes	Chaetothyriomycetidae	Chaetothyriales	Herpotrichiellaceae	Exophiala	Exophiala mesophila CBS40295
Exool1	7	Leotiomyceta	Eurotiomycetes	Chaetothyriomycetidae	Chaetothyriales	Herpotrichiellaceae	Exophiala	Exophiala oligosperma CBS72588
Exosi1	4	Leotiomyceta	Eurotiomycetes	Chaetothyriomycetidae	Chaetothyriales	Herpotrichiellaceae	Exophiala	Exophiala sideris CBS121828
Exosp1	5	Leotiomyceta	Eurotiomycetes	Chaetothyriomycetidae	Chaetothyriales	Herpotrichiellaceae	Exophiala	Exophiala spinifera CBS89968
Exoxe1	7	Leotiomyceta	Eurotiomycetes	Chaetothyriomycetidae	Chaetothyriales	Herpotrichiellaceae	Exophiala	Exophiala xenobiotica CBS118157
Foner1	5	Leotiomyceta	Eurotiomycetes	Chaetothyriomycetidae	Chaetothyriales	Herpotrichiellaceae	Fonsecaea	Fonsecaea erecta CBS 125763
Fonmo1	6	Leotiomyceta	Eurotiomycetes	Chaetothyriomycetidae	Chaetothyriales	Herpotrichiellaceae	Fonsecaea	Fonsecaea monophora CBS 269.37
Fonmu1	5	Leotiomyceta	Eurotiomycetes	Chaetothyriomycetidae	Chaetothyriales	Herpotrichiellaceae	Fonsecaea	Fonsecaea multimorphosa	Fonsecaea multimorphosa CBS 102226
Fonnu1	4	Leotiomyceta	Eurotiomycetes	Chaetothyriomycetidae	Chaetothyriales	Herpotrichiellaceae	Fonsecaea	Fonsecaea nubica CBS 269.64
Fonpe1	6	Leotiomyceta	Eurotiomycetes	Chaetothyriomycetidae	Chaetothyriales	Herpotrichiellaceae	Fonsecaea	Fonsecaea pedrosoi	Fonsecaea pedrosoi CBS 271.37
FoxFo5176	15	Leotiomyceta	Sordariomyceta	Sordariomycetes	Hypocreomycetidae	Hypocreales	Nectriaceae	Fusarium	Fusarium oxysporum species complex	Fusarium oxysporum	Fusarium oxysporum f. sp. conglutinans	Fusarium oxysporum Fo5176
Frien1	3	Leotiomyceta	Dothideomyceta	Dothideomycetes	Dothideomycetidae	Mycosphaerellales	Teratosphaeriaceae	Friedmanniomyces	Friedmanniomyces endolithicus CCFEE 5311
Frisi1	4	Leotiomyceta	Dothideomyceta	Dothideomycetes	Dothideomycetidae	Mycosphaerellales	Teratosphaeriaceae	Friedmanniomyces	Friedmanniomyces simplex CCFEE 5184
Fusco1	11	Leotiomyceta	Sordariomyceta	Sordariomycetes	Hypocreomycetidae	Hypocreales	Nectriaceae	Fusarium commune MPI-SDFR-AT-0072
Fuscu1	15	Leotiomyceta	Sordariomyceta	Sordariomycetes	Hypocreomycetidae	Hypocreales	Nectriaceae	Fusarium	Fusarium sambucinum species complex	Fusarium culmorum UK99
Fuseq1	19	Leotiomyceta	Sordariomyceta	Sordariomycetes	Hypocreomycetidae	Hypocreales	Nectriaceae	Fusarium sp. FIESC 12 MPI-CAGE-AA-0113
Fusfu1	17	Leotiomyceta	Sordariomyceta	Sordariomycetes	Hypocreomycetidae	Hypocreales	Nectriaceae	Fusarium	Fusarium fujikuroi species complex	Fusarium fujikuroi	Fusarium fujikuroi IMI 58289
Fusgr1	13	Leotiomyceta	Sordariomyceta	Sordariomycetes	Hypocreomycetidae	Hypocreales	Nectriaceae	Fusarium	Fusarium sambucinum species complex	Fusarium graminearum
Fusla1	12	Leotiomyceta	Sordariomyceta	Sordariomycetes	Hypocreomycetidae	Hypocreales	Nectriaceae	Fusarium	Fusarium sambucinum species complex	Fusarium langsethiae Fl201059
Fusma1	11	Leotiomyceta	Sordariomyceta	Sordariomycetes	Hypocreomycetidae	Hypocreales	Nectriaceae	Fusarium	Fusarium fujikuroi species complex	Fusarium mangiferae MRC7560
Fusox2	19	Leotiomyceta	Sordariomyceta	Sordariomycetes	Hypocreomycetidae	Hypocreales	Nectriaceae	Fusarium	Fusarium oxysporum species complex	Fusarium oxysporum	Fusarium oxysporum f. sp. lycopersici	Fusarium oxysporum f. sp. lycopersici 4287
Fusox32931	13	Leotiomyceta	Sordariomyceta	Sordariomycetes	Hypocreomycetidae	Hypocreales	Nectriaceae	Fusarium	Fusarium oxysporum species complex	Fusarium oxysporum	Fusarium oxysporum NRRL 32931
Fusoxalb1	14	Leotiomyceta	Sordariomyceta	Sordariomycetes	Hypocreomycetidae	Hypocreales	Nectriaceae	Fusarium	Fusarium oxysporum species complex	Fusarium oxysporum f. sp. albedinis isolate 9
Fusoxcon1	12	Leotiomyceta	Sordariomyceta	Sordariomycetes	Hypocreomycetidae	Hypocreales	Nectriaceae	Fusarium	Fusarium oxysporum species complex	Fusarium oxysporum	Fusarium oxysporum f. sp. conglutinans	Fusarium oxysporum f. sp. conglutinans race 2 54008 (PHW808)
Fusoxcub1	19	Leotiomyceta	Sordariomyceta	Sordariomycetes	Hypocreomycetidae	Hypocreales	Nectriaceae	Fusarium	Fusarium oxysporum species complex	Fusarium odoratissimum	Fusarium oxysporum f. sp. cubense tropical race 4 54006 (II5)
FusoxFo47	15	Leotiomyceta	Sordariomyceta	Sordariomycetes	Hypocreomycetidae	Hypocreales	Nectriaceae	Fusarium	Fusarium oxysporum species complex	Fusarium oxysporum	Fusarium oxysporum Fo47
FusoxFo47_2	13	Leotiomyceta	Sordariomyceta	Sordariomycetes	Hypocreomycetidae	Hypocreales	Nectriaceae	Fusarium	Fusarium oxysporum species complex	Fusarium oxysporum	Fusarium oxysporum Fo47
Fusoxlyc1	14	Leotiomyceta	Sordariomyceta	Sordariomycetes	Hypocreomycetidae	Hypocreales	Nectriaceae	Fusarium	Fusarium oxysporum species complex	Fusarium oxysporum	Fusarium oxysporum f. sp. lycopersici	Fusarium oxysporum f. sp. lycopersici MN25 (FoMN25) NRRL 54003
Fusoxmel1	15	Leotiomyceta	Sordariomyceta	Sordariomycetes	Hypocreomycetidae	Hypocreales	Nectriaceae	Fusarium	Fusarium oxysporum species complex	Fusarium oxysporum	Fusarium oxysporum f. sp. melonis	Fusarium oxysporum f. sp. melonis (FoMelon) NRRL 26406
Fusoxpis1	18	Leotiomyceta	Sordariomyceta	Sordariomycetes	Hypocreomycetidae	Hypocreales	Nectriaceae	Fusarium	Fusarium oxysporum species complex	Fusarium oxysporum	Fusarium oxysporum f. sp. pisi	Fusarium oxysporum f. sp. pisi HD47
Fusoxrad1	12	Leotiomyceta	Sordariomyceta	Sordariomycetes	Hypocreomycetidae	Hypocreales	Nectriaceae	Fusarium	Fusarium oxysporum species complex	Fusarium oxysporum	Fusarium oxysporum f. sp. radicis-lycopersici	Fusarium oxysporum f. sp. radicis-lycopersici 26381 (CL57)
Fusoxrap1	22	Leotiomyceta	Sordariomyceta	Sordariomycetes	Hypocreomycetidae	Hypocreales	Nectriaceae	Fusarium	Fusarium oxysporum species complex	Fusarium oxysporum	Fusarium oxysporum f. sp. raphani	Fusarium oxysporum f. sp. raphani 54005
Fusoxvas1	15	Leotiomyceta	Sordariomyceta	Sordariomycetes	Hypocreomycetidae	Hypocreales	Nectriaceae	Fusarium	Fusarium oxysporum species complex	Fusarium oxysporum	Fusarium oxysporum f. sp. vasinfectum	Fusarium oxysporum f. sp. vasinfectum 25433 (Cotton)
Fusoxy1	15	Leotiomyceta	Sordariomyceta	Sordariomycetes	Hypocreomycetidae	Hypocreales	Nectriaceae	Fusarium	Fusarium oxysporum species complex	Fusarium oxysporum MPI-SDFR-AT-0094
Fusoxys1	16	Leotiomyceta	Sordariomyceta	Sordariomycetes	Hypocreomycetidae	Hypocreales	Nectriaceae	Fusarium	Fusarium oxysporum species complex	Fusarium oxysporum MPI-CAGE-CH-0212
Fuspo1	15	Leotiomyceta	Sordariomyceta	Sordariomycetes	Hypocreomycetidae	Hypocreales	Nectriaceae	Fusarium	Fusarium sambucinum species complex	Fusarium poae 2516
Fuspr1	15	Leotiomyceta	Sordariomyceta	Sordariomycetes	Hypocreomycetidae	Hypocreales	Nectriaceae	Fusarium	Fusarium fujikuroi species complex	Fusarium proliferatum NRRL 62905
Fuspro1	13	Leotiomyceta	Sordariomyceta	Sordariomycetes	Hypocreomycetidae	Hypocreales	Nectriaceae	Fusarium	Fusarium fujikuroi species complex	Fusarium proliferatum	Fusarium proliferatum ET1
Fusps1	14	Leotiomyceta	Sordariomyceta	Sordariomycetes	Hypocreomycetidae	Hypocreales	Nectriaceae	Fusarium	Fusarium sambucinum species complex	Fusarium pseudograminearum	Fusarium pseudograminearum CS3096
Fusre1	14	Leotiomyceta	Sordariomyceta	Sordariomycetes	Hypocreomycetidae	Hypocreales	Nectriaceae	Fusarium	Fusarium redolens species complex	Fusarium redolens MPI-CAGE-AT-0023
Fusso1	17	Leotiomyceta	Sordariomyceta	Sordariomycetes	Hypocreomycetidae	Hypocreales	Nectriaceae	Fusarium	Fusarium solani species complex	Fusarium solani FSSC 5
Fustr1	13	Leotiomyceta	Sordariomyceta	Sordariomycetes	Hypocreomycetidae	Hypocreales	Nectriaceae	Fusarium	Fusarium tricinctum species complex	Fusarium tricinctum MPI-SDFR-AT-0068
Fustri1	11	Leotiomyceta	Sordariomyceta	Sordariomycetes	Hypocreomycetidae	Hypocreales	Nectriaceae	Fusarium	Fusarium tricinctum species complex	Fusarium avenaceum MPI-SDFR-AT-0044
Fusve2	10	Leotiomyceta	Sordariomyceta	Sordariomycetes	Hypocreomycetidae	Hypocreales	Nectriaceae	Fusarium	Fusarium fujikuroi species complex	Fusarium verticillioides	Fusarium verticillioides 7600
Fusven1	19	Leotiomyceta	Sordariomyceta	Sordariomycetes	Hypocreomycetidae	Hypocreales	Nectriaceae	Fusarium	Fusarium sambucinum species complex	Fusarium venenatum MPI-CAGE-CH-0201
Gaegr1	9	Leotiomyceta	Sordariomyceta	Sordariomycetes	Sordariomycetidae	Magnaporthales	Magnaporthaceae	Gaeumannomyces	Gaeumannomyces tritici	Gaeumannomyces graminis var. tritici R3-111a-1
Geocar1	10	Pezizomycetes	Pezizales	Pyronemataceae	Geopyxis	Geopyxis carbonaria CBS 144460
Glalo1	11	Leotiomyceta	Sordariomyceta	Leotiomycetes	Helotiales	Helotiaceae	Glarea	Glarea lozoyensis	Glarea lozoyensis ATCC 20868
Glost2	10	Leotiomyceta	Dothideomyceta	Dothideomycetes	Pleosporomycetidae	Pleosporomycetidae incertae sedis	Gloniaceae	Glonium	Glonium stellatum CBS 207.34
Grascr1	14	Leotiomyceta	Lecanoromycetes	OSLEUM clade	Ostropomycetidae	Ostropales	Graphidaceae	Graphidoideae	Graphideae	Graphis	Graphis scripta CBS 132367
Grocl1	3	Leotiomyceta	Sordariomyceta	Sordariomycetes	Sordariomycetidae	Ophiostomatales	Ophiostomataceae	Grosmannia	Grosmannia clavigera	Grosmannia clavigera kw1407
Helgr1	2	Leotiomyceta	Eurotiomycetes	Eurotiomycetidae	Onygenales	Ajellomycetaceae	Helicocarpus	Helicocarpus griseus	Helicocarpus griseus UAMH 5409
Hirmi1	16	Leotiomyceta	Sordariomyceta	Sordariomycetes	Hypocreomycetidae	Hypocreales	Ophiocordycipitaceae	Hirsutella	Hirsutella minnesotensis	Hirsutella minnesotensis 3608
Hisca1	8	Leotiomyceta	Eurotiomycetes	Eurotiomycetidae	Onygenales	Ajellomycetaceae	Histoplasma	unclassified Histoplasma	Histoplasma capsulatum NAm1
Horac1	1	Leotiomyceta	Dothideomyceta	Dothideomycetes	Dothideomycetidae	Mycosphaerellales	Teratosphaeriaceae	Neohortaea	Hortaea acidophila CBS 113389
Horth1	3	Leotiomyceta	Dothideomyceta	Dothideomycetes	Dothideomycetidae	Mycosphaerellales	Teratosphaeriaceae	Salinomyces	Hortaea thailandica CCFEE 6315
Horwer1	11	Leotiomyceta	Dothideomyceta	Dothideomycetes	Dothideomycetidae	Mycosphaerellales	Teratosphaeriaceae	Hortaea	Hortaea werneckii EXF-2000 M0
Humgr1	11	Leotiomyceta	Sordariomyceta	Sordariomycetes	Sordariomycetidae	Sordariales	Chaetomiaceae	Trichocladium	Trichocladium griseum var. thermoidea UFV
HyFL0543_1	15	Leotiomyceta	Sordariomyceta	Sordariomycetes	Xylariomycetidae	Xylariales	Hypoxylaceae	Hypoxylon	unclassified Hypoxylon	Hypoxylon sp. FL0543
HyFL0890_1	12	Leotiomyceta	Sordariomyceta	Sordariomycetes	Xylariomycetidae	Xylariales	Hypoxylaceae	Hypoxylon	unclassified Hypoxylon	Hypoxylon sp. FL0890
HyFL1150_1	12	Leotiomyceta	Sordariomyceta	Sordariomycetes	Xylariomycetidae	Xylariales	Hypoxylaceae	Hypoxylon	unclassified Hypoxylon	Hypoxylon sp. FL1150
HyFL1284_2	17	Leotiomyceta	Sordariomyceta	Sordariomycetes	Xylariomycetidae	Xylariales	Hypoxylaceae	Hypoxylon	unclassified Hypoxylon	Hypoxylon sp. FL1284
HyFL1857_1	14	Leotiomyceta	Sordariomyceta	Sordariomycetes	Xylariomycetidae	Xylariales	Hypoxylaceae	Hypoxylon	unclassified Hypoxylon	Hypoxylon sp. FL1857
HyNC0597_1	13	Leotiomyceta	Sordariomyceta	Sordariomycetes	Xylariomycetidae	Xylariales	Hypoxylaceae	Hypoxylon	unclassified Hypoxylon	Hypoxylon sp. NC0597
HyNC1633_2	1	Leotiomyceta	Sordariomyceta	Sordariomycetes	Xylariomycetidae	Xylariales	Hypoxylaceae	Hypoxylon	unclassified Hypoxylon	Hypoxylon sp. NC1633
Hyparg1	18	Leotiomyceta	Sordariomyceta	Sordariomycetes	Xylariomycetidae	Xylariales	Hypoxylaceae	Hypoxylon	Hypoxylon argillaceum CBS 527.63
Hypcer1	17	Leotiomyceta	Sordariomyceta	Sordariomycetes	Xylariomycetidae	Xylariales	Hypoxylaceae	Hypoxylon	Hypoxylon cercidicola CBS 119009
HypCI4A_1	17	Leotiomyceta	Sordariomyceta	Sordariomycetes	Xylariomycetidae	Xylariales	Hypoxylaceae	Hypoxylon	unclassified Hypoxylon	Hypoxylon sp. CI-4A
HypCO275_1	16	Leotiomyceta	Sordariomyceta	Sordariomycetes	Xylariomycetidae	Xylariales	Hypoxylaceae	Hypoxylon	unclassified Hypoxylon	Hypoxylon sp. CO27-5
Hypcro1	19	Leotiomyceta	Sordariomyceta	Sordariomycetes	Xylariomycetidae	Xylariales	Hypoxylaceae	Hypoxylon	Hypoxylon crocopeplum CBS 119004
HypEC38_3	18	Leotiomyceta	Sordariomyceta	Sordariomycetes	Xylariomycetidae	Xylariales	Hypoxylaceae	Hypoxylon	unclassified Hypoxylon	Hypoxylon sp. EC38
Hypfra2	17	Leotiomyceta	Sordariomyceta	Sordariomycetes	Xylariomycetidae	Xylariales	Hypoxylaceae	Hypoxylon	Hypoxylon fragiforme CBS 206.31
Hypfus1	18	Leotiomyceta	Sordariomyceta	Sordariomycetes	Xylariomycetidae	Xylariales	Hypoxylaceae	Hypoxylon	Hypoxylon fuscum CBS 119018
Hypmon1	21	Leotiomyceta	Sordariomyceta	Sordariomycetes	Xylariomycetidae	Xylariales	Hypoxylaceae	Hypomontagnella	Hypoxylon monticulosum FL0542
Hypper1	6	Leotiomyceta	Sordariomyceta	Sordariomycetes	Hypocreomycetidae	Hypocreales	Hypocreaceae	Hypomyces	Hypomyces perniciosus HP10
Hypros1	6	Leotiomyceta	Sordariomyceta	Sordariomycetes	Hypocreomycetidae	Hypocreales	Hypocreaceae	Hypomyces	Hypomyces rosellus CCMJ2808
Hyprub1	17	Leotiomyceta	Sordariomyceta	Sordariomycetes	Xylariomycetidae	Xylariales	Hypoxylaceae	Hypoxylon	Hypoxylon rubiginosum CBS 119005
HyprubER1909_1	22	Leotiomyceta	Sordariomyceta	Sordariomycetes	Xylariomycetidae	Xylariales	Hypoxylaceae	Hypoxylon	Hypoxylon rubiginosum ER1909
Hypsub2	16	Leotiomyceta	Sordariomyceta	Sordariomycetes	Xylariomycetidae	Xylariales	Hypoxylaceae	Hypomontagnella	Hypoxylon submonticulosum NC0708
Hyptru1	21	Leotiomyceta	Sordariomyceta	Sordariomycetes	Xylariomycetidae	Xylariales	Hypoxylaceae	Hypoxylon	Hypoxylon trugodes CBS 135444
Hyspu1_1	17	Leotiomyceta	Dothideomyceta	Dothideomycetes	Pleosporomycetidae	Hysteriales	Hysteriaceae	Hysterium	Hysterium pulicare
Ilyeu1	21	Leotiomyceta	Sordariomyceta	Sordariomycetes	Hypocreomycetidae	Hypocreales	Nectriaceae	Ilyonectria	Ilyonectria sp. MPI-CAGE-AT-0026
Ilysp1	25	Leotiomyceta	Sordariomyceta	Sordariomycetes	Hypocreomycetidae	Hypocreales	Nectriaceae	Ilyonectria	Ilyonectria europaea PMI82
Kalpfe1	4	Pezizomycetes	Pezizales	Pezizaceae	Kalaharituber	Kalaharituber pfeilii F3
Karrh1	20	Leotiomyceta	Dothideomyceta	Dothideomycetes	Pleosporomycetidae	Pleosporales	Massarineae	Didymosphaeriaceae	Karstenula	Karstenula rhodostoma	Karstenula rhodostoma CBS 690.94
KdCBS826_1	12	Leotiomyceta	Sordariomyceta	Sordariomycetes	Xylariomycetidae	Xylariales	Xylariaceae	Ustulina	Kretzschmaria deusta CBS 826.72
Kredeu1	2	Leotiomyceta	Sordariomyceta	Sordariomycetes	Xylariomycetidae	Xylariales	Xylariaceae	Ustulina	Kretzschmaria deusta IL1129
Lenfl1	18	Leotiomyceta	Dothideomyceta	Dothideomycetes	Pleosporomycetidae	Pleosporales	Massarineae	Lentitheciaceae	Lentithecium	Lentithecium fluviatile
Lepmu1	11	Leotiomyceta	Dothideomyceta	Dothideomycetes	Pleosporomycetidae	Pleosporales	Pleosporineae	Leptosphaeriaceae	Leptosphaeria	Leptosphaeria maculans species complex	Leptosphaeria maculans	Leptosphaeria maculans 'brassicae' group	Leptosphaeria maculans
Lepor2	24	Leotiomyceta	Sordariomyceta	Leotiomycetes	Helotiales	Leptodontidiaceae	Leptodontidium sp. MPI-SDFR-AT-0119
Leppa1	11	Leotiomyceta	Dothideomyceta	Dothideomycetes	Pleosporomycetidae	Mytilinidiales	Argynnaceae	Lepidopterella	Lepidopterella palustris
Linin1	20	Leotiomyceta	Dothideomyceta	Dothideomycetes	Pleosporomycetidae	Pleosporales	Lindgomycetaceae	Lindgomyces	Lindgomyces ingoldianus ATCC 200398
Linrh1	6	Leotiomyceta	Dothideomyceta	Dothideomycetes	Dothideomycetes incertae sedis	Lineolatales	Lineolataceae	Lineolata	Lineolata rhizophorae ATCC 16933
Lizem1	14	Leotiomyceta	Dothideomyceta	Dothideomycetes	Dothideomycetes incertae sedis	Pseudoperisporiaceae	Lizonia	Lizonia empirigonia CBS 542.76
Lompr1	12	Leotiomyceta	Sordariomyceta	Sordariomycetes	Hypocreomycetidae	Microascales	Microascaceae	Lomentospora	Lomentospora prolificans JHH-5317
Lopma1	20	Leotiomyceta	Dothideomyceta	Dothideomycetes	Pleosporomycetidae	Pleosporales	Lophiostomataceae	Lophiostoma	Lophiostoma macrostomum	Lophiostoma macrostomum
Lopmy1	18	Leotiomyceta	Dothideomyceta	Dothideomycetes	Pleosporomycetidae	Mytilinidiales	Mytilinidiaceae	Lophium	Lophium mytilinum CBS 269.34
Lopnu1	24	Leotiomyceta	Dothideomyceta	Dothideomycetes	Pleosporomycetidae	Pleosporales	Lophiotremataceae	Lophiotrema	Lophiotrema nucula CBS 627.86
Macan1	14	Leotiomyceta	Dothideomyceta	Dothideomycetes	Pleosporomycetidae	Pleosporales	Pleosporineae	Didymellaceae	Macroventuria	Macroventuria anomochaeta CBS 525.71
Macph1	12	Leotiomyceta	Dothideomyceta	Dothideomycetes	Dothideomycetes incertae sedis	Botryosphaeriales	Botryosphaeriaceae	Macrophomina	Macrophomina phaseolina	Macrophomina phaseolina MS6
Macpha1	22	Leotiomyceta	Dothideomyceta	Dothideomycetes	Dothideomycetes incertae sedis	Botryosphaeriales	Botryosphaeriaceae	Macrophomina	Macrophomina phaseolina MPI-SDFR-AT-0080
Madmy1	20	Leotiomyceta	Sordariomyceta	Sordariomycetes	Sordariomycetidae	Sordariales	Sordariales incertae sedis	Madurella	Madurella mycetomatis mm55
Magor1	11	Leotiomyceta	Sordariomyceta	Sordariomycetes	Sordariomycetidae	Magnaporthales	Pyriculariaceae	Pyricularia	Pyricularia oryzae	Pyricularia oryzae 70-15
Magpo1	14	Leotiomyceta	Sordariomyceta	Sordariomycetes	Sordariomycetidae	Magnaporthales	Magnaporthaceae	Magnaporthiopsis	Magnaporthiopsis poae	Magnaporthiopsis poae ATCC 64411
Marbr1	8	Leotiomyceta	Sordariomyceta	Leotiomycetes	Helotiales	Drepanopezizaceae	Drepanopeziza	Drepanopeziza brunnea	Drepanopeziza brunnea f. sp. 'multigermtubi'	Marssonina brunnea f. sp. multigermtubi MB_m1
Maseb1	7	Leotiomyceta	Dothideomyceta	Dothideomycetes	Pleosporomycetidae	Pleosporales	Massarineae	Massarinaceae	Massarina	Massarina eburnea	Massarina eburnea CBS 473.64
Masph1	25	Leotiomyceta	Dothideomyceta	Dothideomycetes	Pleosporomycetidae	Pleosporales	Pleosporales incertae sedis	Massariosphaeria	Massariosphaeria phaeospora CBS 611.86
Melbi2	10	Leotiomyceta	Sordariomyceta	Leotiomycetes	Helotiales	Hyaloscyphaceae	Hyaloscypha	Hyaloscypha hepaticicola/Rhizoscyphus ericae species complex	Meliniomyces bicolor E
Melpu1	19	Leotiomyceta	Dothideomyceta	Dothideomycetes	Pleosporomycetidae	Pleosporales	Melanommataceae	Melanomma	Melanomma pulvis-pyrius
Melva1	20	Leotiomyceta	Sordariomyceta	Leotiomycetes	Helotiales	Hyaloscyphaceae	Hyaloscypha	Hyaloscypha hepaticicola/Rhizoscyphus ericae species complex	Hyaloscypha variabilis	Meliniomyces variabilis F
Metac1	3	Leotiomyceta	Sordariomyceta	Sordariomycetes	Hypocreomycetidae	Hypocreales	Clavicipitaceae	Metarhizium	Metarhizium acridum	Metarhizium acridum CQMa 102
Metal1	3	Leotiomyceta	Sordariomyceta	Sordariomycetes	Hypocreomycetidae	Hypocreales	Clavicipitaceae	Metarhizium	Metarhizium album ARSEF 1941
Metani1	4	Leotiomyceta	Sordariomyceta	Sordariomycetes	Hypocreomycetidae	Hypocreales	Clavicipitaceae	Metarhizium	Metarhizium anisopliae	Metarhizium anisopliae ARSEF 549
Metbr1	5	Leotiomyceta	Sordariomyceta	Sordariomycetes	Hypocreomycetidae	Hypocreales	Clavicipitaceae	Metarhizium	Metarhizium brunneum ARSEF3297
Metgui1	6	Leotiomyceta	Sordariomyceta	Sordariomycetes	Hypocreomycetidae	Hypocreales	Clavicipitaceae	Metarhizium	Metarhizium guizhouense ARSEF977
Metma1	6	Leotiomyceta	Sordariomyceta	Sordariomycetes	Hypocreomycetidae	Hypocreales	Clavicipitaceae	Metarhizium	Metarhizium majus ARSEF 297
Metri1	7	Leotiomyceta	Sordariomyceta	Sordariomycetes	Hypocreomycetidae	Hypocreales	Clavicipitaceae	Metarhizium	Metarhizium rileyi RCEF4871
Metro1	5	Leotiomyceta	Sordariomyceta	Sordariomycetes	Hypocreomycetidae	Hypocreales	Clavicipitaceae	Metarhizium	Metarhizium robertsii	Metarhizium robertsii ARSEF 23
Micbo1	15	Leotiomyceta	Sordariomyceta	Sordariomycetes	Xylariomycetidae	Xylariales	Microdochiaceae	Microdochium	Microdochium bolleyi J235TASD1
Micca1	5	Leotiomyceta	Eurotiomycetes	Eurotiomycetidae	Onygenales	Arthrodermataceae	Microsporum	Microsporum canis	Microsporum canis CBS 113480
Micmi1	4	Leotiomyceta	Dothideomyceta	Dothideomycetes	Dothideomycetes incertae sedis	Microthyriales	Microthyriaceae	Microthyrium	Microthyrium microscopicum CBS 115976
Mictri1	20	Leotiomyceta	Sordariomyceta	Sordariomycetes	Xylariomycetidae	Xylariales	Microdochiaceae	Microdochium	Microdochium trichocladiopsis MPI-CAGE-CH-0230
Moeli1	6	Leotiomyceta	Sordariomyceta	Sordariomycetes	Hypocreomycetidae	Hypocreales	Clavicipitaceae	Moelleriella	Moelleriella libera RCEF2490
Monha1	11	Orbiliomycetes	Orbiliales	Orbiliaceae	Dactylellina	Dactylellina haptotyla	Monacrosporium haptotylum CBS 200.50
Morco1	7	Pezizomycetes	Pezizales	Morchellaceae	Morchella	Morchella sect. Distantes	Morchella importuna CCBAS932
Morimp1	9	Pezizomycetes	Pezizales	Morchellaceae	Morchella	Morchella sect. Distantes	Morchella importuna SCYDJ1-A1
Morsny1	11	Pezizomycetes	Pezizales	Morchellaceae	Morchella	Morchella sect. Distantes	Morchella snyderi CBS 144464
Myceu1	12	Leotiomyceta	Dothideomyceta	Dothideomycetes	Dothideomycetidae	Mycosphaerellales	Mycosphaerellaceae	Pseudocercospora	Mycosphaerella eumusae CBS 114824
Mycfi2	10	Leotiomyceta	Dothideomyceta	Dothideomycetes	Dothideomycetidae	Mycosphaerellales	Mycosphaerellaceae	Pseudocercospora	Pseudocercospora (Mycosphaerella) fijiensis
Mycgr3	2	Leotiomyceta	Dothideomyceta	Dothideomycetes	Dothideomycetidae	Mycosphaerellales	Mycosphaerellaceae	Zymoseptoria	Mycosphaerella graminicola
Myrdu1	7	Leotiomyceta	Dothideomyceta	Dothideomycetes	Dothideomycetidae	Myriangiales	Myriangiaceae	Myriangium	Myriangium duriaei CBS 260.36
Mytre1	15	Leotiomyceta	Dothideomyceta	Dothideomycetes	Pleosporomycetidae	Mytilinidiales	Mytilinidiaceae	Mytilinidion	Mytilinidion resinicola CBS 304.34
Nangy1	5	Leotiomyceta	Eurotiomycetes	Eurotiomycetidae	Onygenales	Arthrodermataceae	Nannizzia	Nannizzia gypsea	Nannizzia gypsea CBS 118893
Necha2	19	Leotiomyceta	Sordariomyceta	Sordariomycetes	Hypocreomycetidae	Hypocreales	Nectriaceae	Fusarium	Fusarium solani species complex	Fusarium vanettenii	Fusarium vanettenii 77-13-4
NeFL0031_2	17	Leotiomyceta	Sordariomyceta	Sordariomycetes	Xylariomycetidae	Xylariales	Xylariaceae	Nemania	unclassified Nemania	Nemania sp. FL0031
NeFL0916_1	11	Leotiomyceta	Sordariomyceta	Sordariomycetes	Xylariomycetidae	Xylariales	Xylariaceae	Nemania	unclassified Nemania	Nemania sp. FL0916
Nemabo1	18	Leotiomyceta	Sordariomyceta	Sordariomycetes	Xylariomycetidae	Xylariales	Xylariaceae	Nemania	Nemania abortiva FL1152
Nemani1	13	Leotiomyceta	Sordariomyceta	Sordariomycetes	Xylariomycetidae	Xylariales	Xylariaceae	Nemania	unclassified Nemania	Nemania sp. NC0429
Nemdif1	17	Leotiomyceta	Sordariomyceta	Sordariomycetes	Xylariomycetidae	Xylariales	Xylariaceae	Nemania	Nemania diffusa NC0034
Neodi1	14	Leotiomyceta	Sordariomyceta	Sordariomycetes	Hypocreomycetidae	Hypocreales	Nectriaceae	Neonectria	Neonectria ditissima R09/05
Neofi1	8	Leotiomyceta	Eurotiomycetes	Eurotiomycetidae	Eurotiales	Aspergillaceae	Aspergillus	Aspergillus subgen. Fumigati	Aspergillus fischeri	Neosartorya fischeri NRRL 181
Neopa1	9	Leotiomyceta	Dothideomyceta	Dothideomycetes	Dothideomycetes incertae sedis	Botryosphaeriales	Botryosphaeriaceae	Neofusicoccum	Neofusicoccum parvum	Neofusicoccum parvum UCRNP2
Neora1	30	Leotiomyceta	Sordariomyceta	Sordariomycetes	Hypocreomycetidae	Hypocreales	Nectriaceae	Ilyonectria	unclassified Ilyonectria	Ilyonectria sp. MPI-CAGE-AT-0134
Neucr_trp3_1	8	Leotiomyceta	Sordariomyceta	Sordariomycetes	Sordariomycetidae	Sordariales	Sordariaceae	Neurospora	Neurospora crassa FGSC 73 trp-3
Neucr2	6	Leotiomyceta	Sordariomyceta	Sordariomycetes	Sordariomycetidae	Sordariales	Sordariaceae	Neurospora	Neurospora crassa	Neurospora crassa OR74A
Neute_mat_a1	7	Leotiomyceta	Sordariomyceta	Sordariomycetes	Sordariomycetidae	Sordariales	Sordariaceae	Neurospora	Neurospora tetrasperma	Neurospora tetrasperma FGSC 2509 mat a
Neute_matA2	7	Leotiomyceta	Sordariomyceta	Sordariomycetes	Sordariomycetidae	Sordariales	Sordariaceae	Neurospora	Neurospora tetrasperma	Neurospora tetrasperma FGSC 2508 mat A
NsAK0226_1	10	Leotiomyceta	Sordariomyceta	Sordariomycetes	Xylariomycetidae	Xylariales	Xylariaceae	Nemania	Nemania serpens AK0226
NsAZ0576_1	12	Leotiomyceta	Sordariomyceta	Sordariomycetes	Xylariomycetidae	Xylariales	Xylariaceae	Nemania	Nemania serpens AZ0576
NsCB679_1	15	Leotiomyceta	Sordariomyceta	Sordariomycetes	Xylariomycetidae	Xylariales	Xylariaceae	Nemania	Nemania serpens CBS 679.86
Oidma1	8	Leotiomyceta	Sordariomyceta	Leotiomycetes	Leotiomycetes incertae sedis	Myxotrichaceae	Oidiodendron	Oidiodendron maius	Oidiodendron maius Zn
Oidneo1	2	Leotiomyceta	Sordariomyceta	Leotiomycetes	Erysiphales	Erysiphaceae	Erysiphe	Oidium neolycopersici UMSG2
Ophau1	6	Leotiomyceta	Sordariomyceta	Sordariomycetes	Hypocreomycetidae	Hypocreales	Ophiocordycipitaceae	Ophiocordyceps	Ophiocordyceps australis Map64
Ophca1	1	Leotiomyceta	Sordariomyceta	Sordariomycetes	Hypocreomycetidae	Hypocreales	Ophiocordycipitaceae	Ophiocordyceps	Ophiocordyceps camponoti-rufipedis Map16
Ophdi1	28	Leotiomyceta	Dothideomyceta	Dothideomycetes	Pleosporomycetidae	Pleosporales	Pleosporineae	Leptosphaeriaceae	Ophiobolus	Ophiobolus disseminans CBS 113818
Ophnu1	3	Leotiomyceta	Sordariomyceta	Sordariomycetes	Sordariomycetidae	Ophiostomatales	Ophiostomataceae	Ophiostoma	Ophiostoma novo-ulmi	Ophiostoma novo-ulmi subsp. novo-ulmi	Ophiostoma novo-ulmi subsp. novo-ulmi H327
Ophpic1	3	Leotiomyceta	Sordariomyceta	Sordariomycetes	Sordariomycetidae	Ophiostomatales	Ophiostomataceae	Ophiostoma	Ophiostoma piceae	Ophiostoma piceae UAMH 11346
Ophsi1	2	Leotiomyceta	Sordariomyceta	Sordariomycetes	Hypocreomycetidae	Hypocreales	Ophiocordycipitaceae	Ophiocordyceps	Ophiocordyceps sinensis	Ophiocordyceps sinensis IOZ07
Ophun1	1	Leotiomyceta	Sordariomyceta	Sordariomycetes	Hypocreomycetidae	Hypocreales	Ophiocordycipitaceae	Ophiocordyceps	Ophiocordyceps kimflemingae SC16a
Paevar_HGY_1	12	Leotiomyceta	Eurotiomycetes	Eurotiomycetidae	Eurotiales	Thermoascaceae	Paecilomyces	Paecilomyces variotii CBS144490 HYG1
Paevar1	13	Leotiomyceta	Eurotiomycetes	Eurotiomycetidae	Eurotiales	Thermoascaceae	Paecilomyces	Paecilomyces variotii CBS 101075
Parbr1	3	Leotiomyceta	Eurotiomycetes	Eurotiomycetidae	Onygenales	Onygenales incertae sedis	Paracoccidioides	Paracoccidioides brasiliensis	Paracoccidioides brasiliensis Pb03
Parbra1	5	Leotiomyceta	Eurotiomycetes	Eurotiomycetidae	Onygenales	Onygenales incertae sedis	Paracoccidioides	Paracoccidioides brasiliensis	Paracoccidioides brasiliensis Pb18
Parch1	21	Leotiomyceta	Dothideomyceta	Dothideomycetes	Pleosporomycetidae	Pleosporales	Pleosporineae	Phaeosphaeriaceae	Paraphoma	Paraphoma chrysanthemicola MPI-GEGE-AT-0034
Parchr1	19	Leotiomyceta	Dothideomyceta	Dothideomycetes	Pleosporomycetidae	Pleosporales	Pleosporineae	Phaeosphaeriaceae	Paraphoma	Paraphoma chrysanthemicola MPI-SDFR-AT-0120
Parlu1	5	Leotiomyceta	Eurotiomycetes	Eurotiomycetidae	Onygenales	Onygenales incertae sedis	Paracoccidioides	Paracoccidioides lutzii	Paracoccidioides lutzii Pb01
Parpo1	2	Leotiomyceta	Sordariomyceta	Leotiomycetes	Erysiphales	Erysiphaceae	Parauncinula	Parauncinula polyspora
Parsp1	22	Leotiomyceta	Dothideomyceta	Dothideomycetes	Pleosporomycetidae	Pleosporales	Massarineae	Didymosphaeriaceae	Paraphaeosphaeria	Paraconiothyrium sporulosum AP3s5-JAC2a
Patat1	14	Leotiomyceta	Dothideomyceta	Dothideomycetes	Dothideomycetes incertae sedis	Patellariales	Patellariaceae	Patellaria	Patellaria atrata	Patellaria atrata
Pcit129764	8	Leotiomyceta	Dothideomyceta	Dothideomycetes	Dothideomycetes incertae sedis	Botryosphaeriales	Phyllostictaceae	Phyllosticta	Phyllosticta citrichinaensis CBS 129764
Penant1	9	Leotiomyceta	Eurotiomycetes	Eurotiomycetidae	Eurotiales	Aspergillaceae	Penicillium	Penicillium antarcticum IBT 31811
Penar1	9	Leotiomyceta	Eurotiomycetes	Eurotiomycetidae	Eurotiales	Aspergillaceae	Penicillium	Penicillium arizonense CBS 141311
Penbra1	15	Leotiomyceta	Eurotiomycetes	Eurotiomycetidae	Eurotiales	Aspergillaceae	Penicillium	Penicillium brasilianum MG11
Pencam1	16	Leotiomyceta	Eurotiomycetes	Eurotiomycetidae	Eurotiales	Aspergillaceae	Penicillium	Penicillium camemberti	Penicillium camemberti FM 013
Pench1	9	Leotiomyceta	Eurotiomycetes	Eurotiomycetidae	Eurotiales	Aspergillaceae	Penicillium	Penicillium chrysogenum species complex	Penicillium chrysogenum	Penicillium chrysogenum
PenchWisc1_1	7	Leotiomyceta	Eurotiomycetes	Eurotiomycetidae	Eurotiales	Aspergillaceae	Penicillium	Penicillium chrysogenum species complex	Penicillium rubens	Penicillium chrysogenum Wisconsin 54-1255
Pencop1	15	Leotiomyceta	Eurotiomycetes	Eurotiomycetidae	Eurotiales	Aspergillaceae	Penicillium	Penicillium coprophilum IBT 31321
Pendec1	5	Leotiomyceta	Eurotiomycetes	Eurotiomycetidae	Eurotiales	Aspergillaceae	Penicillium	Penicillium decumbens IBT 11843
Pendi1	1	Leotiomyceta	Eurotiomycetes	Eurotiomycetidae	Eurotiales	Aspergillaceae	Penicillium	Penicillium digitatum	Penicillium digitatum PHI26
Pendig1	1	Leotiomyceta	Eurotiomycetes	Eurotiomycetidae	Eurotiales	Aspergillaceae	Penicillium	Penicillium digitatum	Penicillium digitatum Pd1
Penexp1	9	Leotiomyceta	Eurotiomycetes	Eurotiomycetidae	Eurotiales	Aspergillaceae	Penicillium	Penicillium expansum d1
Penfla1	15	Leotiomyceta	Eurotiomycetes	Eurotiomycetidae	Eurotiales	Aspergillaceae	Penicillium	Penicillium flavigenum IBT 14082
Penfr1	8	Leotiomyceta	Eurotiomycetes	Eurotiomycetidae	Eurotiales	Aspergillaceae	Penicillium	Penicillium freii DAOM 242723
Pengri1	13	Leotiomyceta	Eurotiomycetes	Eurotiomycetidae	Eurotiales	Aspergillaceae	Penicillium	Penicillium griseofulvum PG3
Penita1	10	Leotiomyceta	Eurotiomycetes	Eurotiomycetidae	Eurotiales	Aspergillaceae	Penicillium	Penicillium italicum PHI-1
Pennal1	10	Leotiomyceta	Eurotiomycetes	Eurotiomycetidae	Eurotiales	Aspergillaceae	Penicillium	Penicillium nalgiovense	Penicillium nalgiovense FM193
Pennord1	11	Leotiomyceta	Eurotiomycetes	Eurotiomycetidae	Eurotiales	Aspergillaceae	Penicillium	Penicillium nordicum DAOMC 185683
Penoc1	9	Leotiomyceta	Eurotiomycetes	Eurotiomycetidae	Eurotiales	Aspergillaceae	Penicillium	unclassified Penicillium	Penicillium occitanis CL100
Penox1	12	Leotiomyceta	Eurotiomycetes	Eurotiomycetidae	Eurotiales	Aspergillaceae	Penicillium	Penicillium oxalicum	Penicillium oxalicum 114-2
Penpol1	13	Leotiomyceta	Eurotiomycetes	Eurotiomycetidae	Eurotiales	Aspergillaceae	Penicillium	Penicillium polonicum IBT 4502
Penro1	17	Leotiomyceta	Eurotiomycetes	Eurotiomycetidae	Eurotiales	Aspergillaceae	Penicillium	Penicillium roqueforti	Penicillium roqueforti FM164
Pensol1	19	Leotiomyceta	Eurotiomycetes	Eurotiomycetidae	Eurotiales	Aspergillaceae	Penicillium	Penicillium solitum IBT 29525
Penste1	14	Leotiomyceta	Eurotiomycetes	Eurotiomycetidae	Eurotiales	Aspergillaceae	Penicillium	Penicillium steckii IBT 24891
Pensub1	7	Leotiomyceta	Eurotiomycetes	Eurotiomycetidae	Eurotiales	Aspergillaceae	Penicillium	Penicillium subrubescens FBCC1632 / CBS132785
Penth1	11	Leotiomyceta	Eurotiomycetes	Eurotiomycetidae	Eurotiales	Aspergillaceae	Penicillium	Penicillium thymicola DAOMC 180753
Penvul1	13	Leotiomyceta	Eurotiomycetes	Eurotiomycetidae	Eurotiales	Aspergillaceae	Penicillium	Penicillium vulpinum IBT 29486
Perma1	40	Leotiomyceta	Dothideomyceta	Dothideomycetes	Pleosporomycetidae	Pleosporales	Massarineae	Periconiaceae	Periconia	Periconia macrospinosa DSE2036
Pesfi1	15	Leotiomyceta	Sordariomyceta	Sordariomycetes	Xylariomycetidae	Xylariales	Sporocadaceae	Pestalotiopsis	Pestalotiopsis fici	Pestalotiopsis fici W106-1
Pestal1	27	Leotiomyceta	Sordariomyceta	Sordariomycetes	Xylariomycetidae	Xylariales	Sporocadaceae	Pestalotiopsis	unclassified Pestalotiopsis	Pestalotiopsis sp. NC0098
Pezech1	3	Pezizomycetes	Pezizales	Pezizaceae	Peziza	Peziza echinospora CBS 144458
Phaal1	1	Leotiomyceta	Sordariomyceta	Sordariomycetes	Sordariomycetidae	Togniniales	Togniniaceae	Phaeoacremonium	Phaeoacremonium minimum	Phaeoacremonium aleophilum UCRPA7
Phapo1	22	Leotiomyceta	Dothideomyceta	Dothideomycetes	Pleosporomycetidae	Pleosporales	Pleosporineae	Phaeosphaeriaceae	Phaeosphaeria	unclassified Phaeosphaeria	Phaeosphaeria poagena MPI-PUGE-AT-0046c
Phcit1	9	Leotiomyceta	Dothideomyceta	Dothideomycetes	Dothideomycetes incertae sedis	Botryosphaeriales	Phyllostictaceae	Phyllosticta	Phyllosticta citribraziliensis CBS 100098
Phcitr1	8	Leotiomyceta	Dothideomyceta	Dothideomycetes	Dothideomycetes incertae sedis	Botryosphaeriales	Phyllostictaceae	Phyllosticta	Phyllosticta citrichinaensis CBS 130529
Phiatt1	11	Leotiomyceta	Eurotiomycetes	Chaetothyriomycetidae	Chaetothyriales	Herpotrichiellaceae	Phialophora	Phialophora attae CBS 131958
Phimu1	18	Leotiomyceta	Sordariomyceta	Leotiomycetes	unclassified Leotiomycetes	Leotiomycetes sp. MPI-SDFR-AT-0126
Phisc1	8	Leotiomyceta	Sordariomyceta	Leotiomycetes	Helotiales	Mollisiaceae	Mollisia	Phialocephala scopiformis 5WS22E1
Phisu1	20	Leotiomyceta	Sordariomyceta	Leotiomycetes	Helotiales	Mollisiaceae	Phialocephala	Phialocephala fortinii species complex	Phialocephala subalpina UAMH 11012
Photr1	18	Leotiomyceta	Dothideomyceta	Dothideomycetes	Dothideomycetes incertae sedis	Botryosphaeriales	Phyllostictaceae	Phyllosticta	unclassified Phyllosticta	Phyllosticta paracitricarpa CBS 141357
Phycap1	6	Leotiomyceta	Dothideomyceta	Dothideomycetes	Dothideomycetes incertae sedis	Botryosphaeriales	Phyllostictaceae	Phyllosticta	Phyllosticta citriasiana CBS 120486
Phycit1	8	Leotiomyceta	Dothideomyceta	Dothideomycetes	Dothideomycetes incertae sedis	Botryosphaeriales	Phyllostictaceae	Phyllosticta	Phyllosticta citricarpa CBS 127454
Phycitr1	12	Leotiomyceta	Dothideomyceta	Dothideomycetes	Dothideomycetes incertae sedis	Botryosphaeriales	Phyllostictaceae	Phyllosticta	unclassified Phyllosticta	Phyllosticta sp. CPC 27913
Plecto1	9	Leotiomyceta	Sordariomyceta	Sordariomycetes	Xylariomycetidae	Xylariales	unclassified Xylariales	Xylariales sp. AK1849
Plecuc1	22	Leotiomyceta	Sordariomyceta	Sordariomycetes	Hypocreomycetidae	Glomerellales	Plectosphaerellaceae	Plectosphaerella	Plectosphaerella cucumerina RP01
Plesi1	13	Leotiomyceta	Dothideomyceta	Dothideomycetes	Pleosporomycetidae	Pleosporales	Pleomassariaceae	Pleomassaria	Pleomassaria siparia
Pocchl1	10	Leotiomyceta	Sordariomyceta	Sordariomycetes	Hypocreomycetidae	Hypocreales	Clavicipitaceae	Pochonia	Pochonia chlamydosporia	Pochonia chlamydosporia 170
Podan3	17	Leotiomyceta	Sordariomyceta	Sordariomycetes	Sordariomycetidae	Sordariales	Podosporaceae	Podospora	Podospora anserina	Podospora anserina S mat+
Polci1	5	Leotiomyceta	Dothideomyceta	Dothideomycetes	Dothideomycetidae	Capnodiales	Capnodiaceae	Polychaeton	Polychaeton citri
Polfu1	26	Leotiomyceta	Dothideomyceta	Dothideomycetes	Pleosporomycetidae	Pleosporales	Tetraplosphaeriaceae	Polyplosphaeria	Polyplosphaeria fusca CBS 125425
Polhy1	7	Leotiomyceta	Eurotiomycetes	Eurotiomycetidae	Onygenales	Onygenales incertae sedis	Polytolypa	Polytolypa hystricis	Polytolypa hystricis UAMH 7299
Porpun1	8	Leotiomyceta	Sordariomyceta	Sordariomycetes	Xylariomycetidae	Xylariales	Xylariaceae	Poronia	Poronia punctata CBS 180.79
Pse03VT05_1	9	Leotiomyceta	Sordariomyceta	Leotiomycetes	Leotiomycetes incertae sedis	Pseudeurotiaceae	Pseudogymnoascus	unclassified Pseudogymnoascus	Pseudogymnoascus sp. 03VT05
Psehy1	13	Leotiomyceta	Dothideomyceta	Dothideomycetes	Dothideomycetes incertae sedis	Acrospermales	Acrospermaceae	Pseudovirgaria	Pseudovirgaria hyperparasitica CBS 121739
Psemus1	11	Leotiomyceta	Dothideomyceta	Dothideomycetes	Dothideomycetidae	Mycosphaerellales	Mycosphaerellaceae	Pseudocercospora	Pseudocercospora musae CBS 116634
Pseudest1	6	Leotiomyceta	Sordariomyceta	Leotiomycetes	Leotiomycetes incertae sedis	Pseudeurotiaceae	Pseudogymnoascus	Pseudogymnoascus destructans	Pseudogymnoascus destructans 20631-21
Pseve2	14	Leotiomyceta	Sordariomyceta	Sordariomycetes	Xylariomycetidae	Xylariales	Pseudomassariaceae	Pseudomassariella	Pseudomassariella vexata CBS 129021
Psever1	10	Leotiomyceta	Sordariomyceta	Leotiomycetes	Leotiomycetes incertae sedis	Pseudeurotiaceae	Pseudogymnoascus	Pseudogymnoascus verrucosus UAMH 10579
PseVKM103_1	13	Leotiomyceta	Sordariomyceta	Leotiomycetes	Leotiomycetes incertae sedis	Pseudeurotiaceae	Pseudogymnoascus	unclassified Pseudogymnoascus	Pseudogymnoascus sp. VKM F-103
PseVKM3775_1	12	Leotiomyceta	Sordariomyceta	Leotiomycetes	Leotiomycetes incertae sedis	Pseudeurotiaceae	Pseudogymnoascus	unclassified Pseudogymnoascus	Pseudogymnoascus sp. VKM F-3775
PseVKM4246_1	2	Leotiomyceta	Sordariomyceta	Leotiomycetes	Leotiomycetes incertae sedis	Pseudeurotiaceae	Pseudogymnoascus	unclassified Pseudogymnoascus	Pseudogymnoascus sp. VKM F-4246
PseVKM4514_1	16	Leotiomyceta	Sordariomyceta	Leotiomycetes	Leotiomycetes incertae sedis	Pseudeurotiaceae	Pseudogymnoascus	unclassified Pseudogymnoascus	Pseudogymnoascus sp. VKM F-4514
PseVKM4520_1	19	Leotiomyceta	Sordariomyceta	Leotiomycetes	Leotiomycetes incertae sedis	Pseudeurotiaceae	Pseudogymnoascus	unclassified Pseudogymnoascus	Pseudogymnoascus sp. VKM F-4520
Purli1	10	Leotiomyceta	Sordariomyceta	Sordariomycetes	Hypocreomycetidae	Hypocreales	Ophiocordycipitaceae	Purpureocillium	Purpureocillium lilacinum PLFJ-1
Pyrco1	6	Pezizomycetes	Pezizales	Pyronemataceae	Pyronema	Pyronema omphalodes	Pyronema confluens CBS100304
Pyrdom1	5	Pezizomycetes	Pezizales	Pyronemataceae	Pyronema	Pyronema domesticum CBS 144463
Pyrly1	26	Leotiomyceta	Dothideomyceta	Dothideomycetes	Pleosporomycetidae	Pleosporales	Pleosporineae	Pseudopyrenochaetaceae	Pseudopyrenochaeta	Pyrenochaeta lycopersici MPI-SDFR-AT-0127
Pyrom1	6	Pezizomycetes	Pezizales	Pyronemataceae	Pyronema	Pyronema omphalodes CBS 144459
Pyrsp1	19	Leotiomyceta	Dothideomyceta	Dothideomycetes	Pleosporomycetidae	Pleosporales	Pleosporineae	Cucurbitariaceae	Pyrenochaeta	unclassified Pyrenochaeta	Pyrenochaeta sp. DS3sAY3a
Pyrtr1	4	Leotiomyceta	Dothideomyceta	Dothideomycetes	Pleosporomycetidae	Pleosporales	Pleosporineae	Pleosporaceae	Pyrenophora	Pyrenophora tritici-repentis
Pyrtt1	10	Leotiomyceta	Dothideomyceta	Dothideomycetes	Pleosporomycetidae	Pleosporales	Pleosporineae	Pleosporaceae	Pyrenophora	Pyrenophora teres	Pyrenophora teres f. teres	Pyrenophora teres f. teres
Rac5018_1	13	Leotiomyceta	Dothideomyceta	Dothideomycetes	Dothideomycetidae	Cladosporiales	Cladosporiaceae	Rachicladosporium	unclassified Rachicladosporium	Rachicladosporium sp. CCFEE 5018
Racan1	13	Leotiomyceta	Dothideomyceta	Dothideomycetes	Dothideomycetidae	Cladosporiales	Cladosporiaceae	Rachicladosporium	Rachicladosporium antarcticum CCFEE 5527
Rhesp1	13	Leotiomyceta	Sordariomyceta	Leotiomycetes	Helotiales	Helotiales incertae sedis	Rhexocercosporidium	unclassified Rhexocercosporidium	Rhexocercosporidium sp. MPI-PUGE-AT-0058
Rhier1	13	Leotiomyceta	Sordariomyceta	Leotiomycetes	Helotiales	Hyaloscyphaceae	Hyaloscypha	Hyaloscypha hepaticicola/Rhizoscyphus ericae species complex	Rhizoscyphus ericae UAMH 7357
Rhili1	3	Leotiomyceta	Dothideomyceta	Dothideomycetes	Pleosporomycetidae	Aulographales	Rhizodiscinaceae	Rhizodiscina	Rhizodiscina lignyota CBS 133067
Rhima1	7	Leotiomyceta	Eurotiomycetes	Chaetothyriomycetidae	Chaetothyriales	Herpotrichiellaceae	Rhinocladiella	Rhinocladiella mackenziei	Rhinocladiella mackenziei CBS 650.93
Rhyag1	1	Leotiomyceta	Sordariomyceta	Leotiomycetes	Helotiales	Ploettnerulaceae	Rhynchosporium	Rhynchosporium agropyri 04CH RACA61
Rhyco1	9	Leotiomyceta	Sordariomyceta	Leotiomycetes	Helotiales	Ploettnerulaceae	Rhynchosporium	Rhynchosporium commune UK7
Rhyru1_1	7	Leotiomyceta	Dothideomyceta	Dothideomycetes	Pleosporomycetidae	Hysteriales	Hysteriaceae	Rhytidhysteron	Rhytidhysteron rufulum
Rhyse1	16	Leotiomyceta	Sordariomyceta	Leotiomycetes	Helotiales	Ploettnerulaceae	Rhynchosporium	Rhynchosporium secalis 02CH4 6a1
Rosne1	8	Leotiomyceta	Sordariomyceta	Sordariomycetes	Xylariomycetidae	Xylariales	Xylariaceae	Rosellinia	Rosellinia necatrix W97
Roster1	15	Leotiomyceta	Sordariomyceta	Sordariomycetes	Xylariomycetidae	Xylariales	Hypoxylaceae	Rostrohypoxylon	Rostrohypoxylon terebratum CBS 119137
Sacpr1	16	Leotiomyceta	Dothideomyceta	Dothideomycetes	Dothideomycetes incertae sedis	Botryosphaeriales	Saccharataceae	Saccharata	Saccharata proteae CBS 121410
Sceap1	14	Leotiomyceta	Sordariomyceta	Sordariomycetes	Hypocreomycetidae	Microascales	Microascaceae	Scedosporium	Scedosporium apiospermum IHEM 14462
Sclbo1	5	Leotiomyceta	Sordariomyceta	Leotiomycetes	Helotiales	Sclerotiniaceae	Sclerotinia	Sclerotinia borealis	Sclerotinia borealis F4128
Sclsc1	6	Leotiomyceta	Sordariomyceta	Leotiomycetes	Helotiales	Sclerotiniaceae	Sclerotinia	Sclerotinia sclerotiorum	Sclerotinia sclerotiorum
Sepmu1	3	Leotiomyceta	Dothideomyceta	Dothideomycetes	Dothideomycetidae	Mycosphaerellales	Mycosphaerellaceae	Sphaerulina	Sphaerulina musiva	Septoria musiva SO2202
Seppo1	10	Leotiomyceta	Dothideomyceta	Dothideomycetes	Dothideomycetidae	Mycosphaerellales	Mycosphaerellaceae	Sphaerulina	Septoria populicola
Setho1	8	Leotiomyceta	Dothideomyceta	Dothideomycetes	Pleosporomycetidae	Pleosporales	Pleosporineae	Phaeosphaeriaceae	Setomelanomma	Setomelanomma holmii CBS 110217
Settu3	14	Leotiomyceta	Dothideomyceta	Dothideomycetes	Pleosporomycetidae	Pleosporales	Pleosporineae	Pleosporaceae	Exserohilum	Setosphaeria turcica Et28A
Sodal1	12	Leotiomyceta	Sordariomyceta	Sordariomycetes	Hypocreomycetidae	Glomerellales	Plectosphaerellaceae	Sodiomyces	Sodiomyces alkalinus
Sorhu1	7	Leotiomyceta	Sordariomyceta	Sordariomycetes	Sordariomycetidae	Sordariales	Sordariaceae	Sordaria	Sordaria humana MPI-SDFR-AT-0083
Sorma1	8	Leotiomyceta	Sordariomyceta	Sordariomycetes	Sordariomycetidae	Sordariales	Sordariaceae	Sordaria	Sordaria macrospora	Sordaria macrospora k-hell
Sphbr2	7	Pezizomycetes	Pezizales	Pyronemataceae	Sphaerosporella	Sphaerosporella brunnea Sb_GMNB300
Spobr1	4	Leotiomyceta	Sordariomyceta	Sordariomycetes	Sordariomycetidae	Ophiostomatales	Ophiostomataceae	Sporothrix	Sporothrix brasiliensis	Sporothrix brasiliensis 5110
Spofi1	5	Leotiomyceta	Dothideomyceta	Dothideomycetes	Pleosporomycetidae	Pleosporales	Sporormiaceae	Sporormia	Sporormia fimetaria	Sporormia fimetaria
Spoin1	13	Leotiomyceta	Sordariomyceta	Sordariomycetes	Sordariomycetidae	Ophiostomatales	Ophiostomataceae	Sporothrix	Sporothrix insectorum	Sporothrix insectorum RCEF 264
Sposc1	4	Leotiomyceta	Sordariomyceta	Sordariomycetes	Sordariomycetidae	Ophiostomatales	Ophiostomataceae	Sporothrix	Sporothrix schenckii	Sporothrix schenckii 1099-18
Spoth2	6	Leotiomyceta	Sordariomyceta	Sordariomycetes	Sordariomycetidae	Sordariales	Chaetomiaceae	Thermothelomyces	Thermothelomyces thermophilus	Myceliophthora thermophila (Sporotrichum thermophile)
Stach1	6	Leotiomyceta	Sordariomyceta	Sordariomycetes	Hypocreomycetidae	Hypocreales	Stachybotryaceae	Stachybotrys	Stachybotrys chartarum	Stachybotrys chartarum IBT 40288
Stachl1	9	Leotiomyceta	Sordariomyceta	Sordariomycetes	Hypocreomycetidae	Hypocreales	Stachybotryaceae	Stachybotrys	Stachybotrys chlorohalonata	Stachybotrys chlorohalonata IBT 40285
Stael1	10	Leotiomyceta	Sordariomyceta	Sordariomycetes	Hypocreomycetidae	Hypocreales	Stachybotryaceae	Stachybotrys	Stachybotrys elegans MPI-CAGE-CH-0235
Stano2	21	Leotiomyceta	Dothideomyceta	Dothideomycetes	Pleosporomycetidae	Pleosporales	Pleosporineae	Phaeosphaeriaceae	Parastagonospora	Parastagonospora nodorum	Stagonospora nodorum SN15
Stasp1	6	Leotiomyceta	Dothideomyceta	Dothideomycetes	Pleosporomycetidae	Pleosporales	Massarineae	Massarinaceae	Stagonospora	unclassified Stagonospora	Stagonospora sp. SRC1lsM3a
Stely1	21	Leotiomyceta	Dothideomyceta	Dothideomycetes	Pleosporomycetidae	Pleosporales	Pleosporineae	Pleosporaceae	Stemphylium	Stemphylium lycopersici CIDEFI-216
Talabor1	8	Leotiomyceta	Eurotiomycetes	Eurotiomycetidae	Eurotiales	Trichocomaceae	Talaromyces borbonicus CBS 141340
Talat1	1	Leotiomyceta	Eurotiomycetes	Eurotiomycetidae	Eurotiales	Trichocomaceae	Talaromyces	Talaromyces sect. Trachyspermi	Talaromyces atroroseus IBT 11181
Talis1	3	Leotiomyceta	Eurotiomycetes	Eurotiomycetidae	Eurotiales	Trichocomaceae	Talaromyces	Talaromyces sect. Islandici	Talaromyces islandicus WF3812
Talma1_2	2	Leotiomyceta	Eurotiomycetes	Eurotiomycetidae	Eurotiales	Trichocomaceae	Talaromyces	Talaromyces sect. Talaromyces	Talaromyces marneffei	Talaromyces marneffei ATCC 18224
Talst1_2	7	Leotiomyceta	Eurotiomycetes	Eurotiomycetidae	Eurotiales	Trichocomaceae	Talaromyces	Talaromyces sect. Talaromyces	Talaromyces stipitatus	Talaromyces stipitatus ATCC 10500
Terbo2	10	Pezizomycetes	Pezizales	Pezizaceae	Terfezia	Terfezia boudieri ATCC MYA-4762
Tercla1	7	Pezizomycetes	Pezizales	Pezizaceae	Terfezia	Terfezia claveryi T7
Ternu1	1	Leotiomyceta	Dothideomyceta	Dothideomycetes	Dothideomycetidae	Mycosphaerellales	Teratosphaeriaceae	Teratosphaeria	Teratosphaeria nubilosa CBS 116005
Thelan1	1	Leotiomyceta	Eurotiomycetes	Eurotiomycetidae	Eurotiales	Trichocomaceae	Thermomyces	Thermomyces lanuginosus SSBP
Thipu1	5	Leotiomyceta	Sordariomyceta	Sordariomycetes	Hypocreomycetidae	Microascales	Ceratocystidaceae	Thielaviopsis	Thielaviopsis punctulata CR-DP1
Thite2	1	Leotiomyceta	Sordariomyceta	Sordariomycetes	Sordariomycetidae	Sordariales	Chaetomiaceae	Thermothielavioides	Thielavia terrestris
Tirni	1	Pezizomycetes	Pezizales	Pezizaceae	Tirmania	Tirmania nivea G3
Tolca1	10	Leotiomyceta	Sordariomyceta	Sordariomycetes	Hypocreomycetidae	Hypocreales	Ophiocordycipitaceae	Tolypocladium	Tolypocladium capitatum CBS 113982
Tolinf1	2	Leotiomyceta	Sordariomyceta	Sordariomycetes	Hypocreomycetidae	Hypocreales	Ophiocordycipitaceae	Tolypocladium	Tolypocladium inflatum NRRL 8044
Tolop1	3	Leotiomyceta	Sordariomyceta	Sordariomycetes	Hypocreomycetidae	Hypocreales	Ophiocordycipitaceae	Tolypocladium	Tolypocladium ophioglossoides CBS100239
Tolpa1	6	Leotiomyceta	Sordariomyceta	Sordariomycetes	Hypocreomycetidae	Hypocreales	Ophiocordycipitaceae	Tolypocladium	Tolypocladium paradoxum NRBC 100945
Torhe1	7	Leotiomyceta	Sordariomyceta	Sordariomycetes	Hypocreomycetidae	Hypocreales	Clavicipitaceae	Clavicipitaceae incertae sedis	'Torrubiella' clade	Torrubiella hemipterigena BCC1449
Totfu1	5	Leotiomyceta	Dothideomyceta	Dothideomycetes	Pleosporomycetidae	Venturiales	Cylindrosympodiaceae	Tothia	Tothia fuscella CBS 130266
Trepe1	6	Leotiomyceta	Dothideomyceta	Dothideomycetes	Pleosporomycetidae	Pleosporales	Massarineae	Trematosphaeriaceae	Trematosphaeria	Trematosphaeria pertusa CBS 122368
Triaru1	7	Leotiomyceta	Sordariomyceta	Sordariomycetes	Hypocreomycetidae	Hypocreales	Hypocreaceae	Trichoderma	Trichoderma arundinaceum IBT 40837
Trias1	18	Leotiomyceta	Sordariomyceta	Sordariomycetes	Hypocreomycetidae	Hypocreales	Hypocreaceae	Trichoderma	Trichoderma asperellum CBS 433.97
Triasp1	3	Leotiomyceta	Sordariomyceta	Sordariomycetes	Hypocreomycetidae	Hypocreales	Hypocreaceae	Trichoderma	Trichoderma asperelloides TR356
Triasper1	14	Leotiomyceta	Sordariomyceta	Sordariomycetes	Hypocreomycetidae	Hypocreales	Hypocreaceae	Trichoderma	Trichoderma asperelloides T203
Triat2	14	Leotiomyceta	Sordariomyceta	Sordariomycetes	Hypocreomycetidae	Hypocreales	Hypocreaceae	Trichoderma	Trichoderma atroviride	Trichoderma atroviride
Triatrob1	12	Leotiomyceta	Sordariomyceta	Sordariomycetes	Hypocreomycetidae	Hypocreales	Hypocreaceae	Trichoderma	Trichoderma atrobrunneum ITEM 908
Tribi1	11	Leotiomyceta	Dothideomyceta	Dothideomycetes	Dothideomycetes incertae sedis	Phaeotrichales	Phaeotrichaceae	Trichodelitschia	Trichodelitschia bisporula CBS 262.69
Tribre1	9	Leotiomyceta	Sordariomyceta	Sordariomycetes	Hypocreomycetidae	Hypocreales	Hypocreaceae	Trichoderma	Trichoderma brevicompactum IBT40841
Trici4	3	Leotiomyceta	Sordariomyceta	Sordariomycetes	Hypocreomycetidae	Hypocreales	Hypocreaceae	Trichoderma	Trichoderma citrinoviride TUCIM 6016
Trieq1	5	Leotiomyceta	Eurotiomycetes	Eurotiomycetidae	Onygenales	Arthrodermataceae	Trichophyton	Trichophyton equinum	Trichophyton equinum CBS 127.97
Trigam1	11	Leotiomyceta	Sordariomyceta	Sordariomycetes	Hypocreomycetidae	Hypocreales	Hypocreaceae	Trichoderma	Trichoderma gamsii T6085
Trigui1	7	Leotiomyceta	Sordariomyceta	Sordariomycetes	Hypocreomycetidae	Hypocreales	Hypocreaceae	Trichoderma	Trichoderma guizhouense NJAU 4742
Triha1	9	Leotiomyceta	Sordariomyceta	Sordariomycetes	Hypocreomycetidae	Hypocreales	Hypocreaceae	Trichoderma	Trichoderma harzianum CBS 226.95
Triham1	13	Leotiomyceta	Sordariomyceta	Sordariomycetes	Hypocreomycetidae	Hypocreales	Hypocreaceae	Trichoderma	Trichoderma hamatum GD12
Trihar1	13	Leotiomyceta	Sordariomyceta	Sordariomycetes	Hypocreomycetidae	Hypocreales	Hypocreaceae	Trichoderma	Trichoderma harzianum TR274
Trihyb1	7	Pezizomycetes	Pezizales	Pyronemataceae	Trichophaea	Trichophaea hybrida UTF0779
Triin1	1	Leotiomyceta	Eurotiomycetes	Eurotiomycetidae	Onygenales	Arthrodermataceae	Trichophyton	Trichophyton interdigitale	Trichophyton interdigitale MR816
Trilo3	9	Leotiomyceta	Sordariomyceta	Sordariomycetes	Hypocreomycetidae	Hypocreales	Hypocreaceae	Trichoderma	Trichoderma longibrachiatum ATCC 18648
Trime1	11	Leotiomyceta	Eurotiomycetes	Eurotiomycetidae	Onygenales	Arthrodermataceae	Trichophyton	Trichophyton mentagrophytes TIMM 2789
Tripar1	8	Leotiomyceta	Sordariomyceta	Sordariomycetes	Hypocreomycetidae	Hypocreales	Hypocreaceae	Trichoderma	Trichoderma parareesei CBS 125925
Triple1	7	Leotiomyceta	Sordariomyceta	Sordariomycetes	Hypocreomycetidae	Hypocreales	Hypocreaceae	Trichoderma	Trichoderma pleuroti TPhu1
Tripra1	8	Pezizomycetes	Pezizales	Pyronemataceae	Tricharina	Tricharina praecox CBS 144465
Trire_Chr	4	Leotiomyceta	Sordariomyceta	Sordariomycetes	Hypocreomycetidae	Hypocreales	Hypocreaceae	Trichoderma	Trichoderma reesei	Trichoderma reesei QM6a
Trire2	8	Leotiomyceta	Sordariomyceta	Sordariomycetes	Hypocreomycetidae	Hypocreales	Hypocreaceae	Trichoderma	Trichoderma reesei	Trichoderma reesei
TrireMAT11_1	10	Leotiomyceta	Sordariomyceta	Sordariomycetes	Hypocreomycetidae	Hypocreales	Hypocreaceae	Trichoderma	Trichoderma reesei CBS999.97 MAT1-1
TrireMAT12_1	11	Leotiomyceta	Sordariomyceta	Sordariomycetes	Hypocreomycetidae	Hypocreales	Hypocreaceae	Trichoderma	Trichoderma reesei CBS999.97 MAT1-2
TrireRUTC30_1	12	Leotiomyceta	Sordariomyceta	Sordariomycetes	Hypocreomycetidae	Hypocreales	Hypocreaceae	Trichoderma	Trichoderma reesei RUT C-30
Triru1	11	Leotiomyceta	Eurotiomycetes	Eurotiomycetidae	Onygenales	Arthrodermataceae	Trichophyton	Trichophyton rubrum	Trichophyton rubrum CBS 118892
Triso1	7	Leotiomyceta	Eurotiomycetes	Eurotiomycetidae	Onygenales	Arthrodermataceae	Trichophyton	Trichophyton soudanense	Trichophyton soudanense CBS 452.61
Trito1	6	Leotiomyceta	Eurotiomycetes	Eurotiomycetidae	Onygenales	Arthrodermataceae	Trichophyton	Trichophyton tonsurans	Trichophyton tonsurans CBS 112818
Triver1	6	Leotiomyceta	Eurotiomycetes	Eurotiomycetidae	Onygenales	Arthrodermataceae	Trichophyton	Trichophyton verrucosum	Trichophyton verrucosum HKI 0517
Trivi1	3	Leotiomyceta	Eurotiomycetes	Eurotiomycetidae	Onygenales	Arthrodermataceae	Trichophyton	Trichophyton violaceum CMCC(F)T3l
TriviG9_8_2	5	Leotiomyceta	Sordariomyceta	Sordariomycetes	Hypocreomycetidae	Hypocreales	Hypocreaceae	Trichoderma	Trichoderma virens	Trichoderma virens G9-8
Truan1	13	Leotiomyceta	Sordariomyceta	Sordariomycetes	Xylariomycetidae	Xylariales	Sporocadaceae	Truncatella	Truncatella angustata MPI-SDFR-AT-0073
Tryvi1	15	Leotiomyceta	Dothideomyceta	Dothideomycetes	Dothideomycetes incertae sedis	Trypetheliales	Trypetheliaceae	Viridothelium	Viridothelium virens
Tubae1	12	Pezizomycetes	Pezizales	Tuberaceae	Tuber	Tuber aestivum var. urcinatum
Tubbor1	5	Pezizomycetes	Pezizales	Tuberaceae	Tuber	Tuber borchii Tbo3840
Tubbr1_1	2	Pezizomycetes	Pezizales	Tuberaceae	Tuber	Tuber brumale
Tubin1_1	3	Pezizomycetes	Pezizales	Tuberaceae	Tuber	Tuber indicum
Tubma1	1	Pezizomycetes	Pezizales	Tuberaceae	Tuber	Tuber magnatum
Tubme1	2	Pezizomycetes	Pezizales	Tuberaceae	Tuber	Tuber melanosporum	Tuber melanosporum Mel28 .2
Umbpus1	2	Leotiomyceta	Lecanoromycetes	OSLEUM clade	Umbilicariomycetidae	Umbilicariales	Umbilicariaceae	Lasallia	Umbilicaria pustulata
Uncre1	6	Leotiomyceta	Eurotiomycetes	Eurotiomycetidae	Onygenales	Onygenaceae	Uncinocarpus	Uncinocarpus reesii	Uncinocarpus reesii UAMH 1704
Ustvir1	2	Leotiomyceta	Sordariomyceta	Sordariomycetes	Hypocreomycetidae	Hypocreales	Clavicipitaceae	Ustilaginoidea	Ustilaginoidea virens
Valma1	19	Leotiomyceta	Sordariomyceta	Sordariomycetes	Sordariomycetidae	Diaporthales	Valsaceae	Valsa	Valsa mali str. 03-8
Veneff1	3	Leotiomyceta	Dothideomyceta	Dothideomycetes	Pleosporomycetidae	Venturiales	Venturiaceae	Venturia	Venturia effusa
Venin1	10	Leotiomyceta	Dothideomyceta	Dothideomycetes	Pleosporomycetidae	Venturiales	Venturiaceae	Venturia	Venturia inaequalis
Venpi1	7	Leotiomyceta	Dothideomyceta	Dothideomycetes	Pleosporomycetidae	Venturiales	Venturiaceae	Venturia	Venturia pirina
Veral1	9	Leotiomyceta	Sordariomyceta	Sordariomycetes	Hypocreomycetidae	Glomerellales	Plectosphaerellaceae	Verticillium	Verticillium alfalfae VaMs.102
Verda1	8	Leotiomyceta	Sordariomyceta	Sordariomycetes	Hypocreomycetidae	Glomerellales	Plectosphaerellaceae	Verticillium	Verticillium dahliae VdLs.17
Verdah1	12	Leotiomyceta	Sordariomyceta	Sordariomycetes	Hypocreomycetidae	Glomerellales	Plectosphaerellaceae	Verticillium	Verticillium dahliae MPI-CAGE-AT-0001
Veren1	14	Leotiomyceta	Dothideomyceta	Dothideomycetes	Pleosporomycetidae	Pleosporales	Massarineae	Didymosphaeriaceae	Didymosphaeria	Verruculina enalia CBS 304.66
Verga1	8	Leotiomyceta	Dothideomyceta	Dothideomycetes	Pleosporomycetidae	Venturiales	Sympoventuriaceae	Verruconis	Verruconis gallopava
Verlo1	18	Leotiomyceta	Sordariomyceta	Sordariomycetes	Hypocreomycetidae	Glomerellales	Plectosphaerellaceae	Verticillium	Verticillium longisporum VL1
Wesor1	9	Leotiomyceta	Dothideomyceta	Dothideomycetes	Pleosporomycetidae	Pleosporales	Sporormiaceae	Westerdykella	Westerdykella ornata CBS 379.55
Whamic1	17	Leotiomyceta	Sordariomyceta	Sordariomycetes	Xylariomycetidae	Xylariales	Xylariaceae	Whalleya	Whalleya microplaca YMJ1829
Wilmi1	5	Pezizomycetes	Pezizales	Pyronemataceae	Wilcoxina	Wilcoxina mikolae CBS 423.85
Xy124048_1	3	Leotiomyceta	Sordariomyceta	Sordariomycetes	Xylariomycetidae	Xylariales	Xylariaceae	Xylaria	unclassified Xylaria	Xylaria sp. CBS 124048
XyAK1471_1	20	Leotiomyceta	Sordariomyceta	Sordariomycetes	Xylariomycetidae	Xylariales	Xylariaceae	unclassified Xylariaceae	Xylariaceae sp. AK1471
XyFL0064_1	10	Leotiomyceta	Sordariomyceta	Sordariomycetes	Xylariomycetidae	Xylariales	Xylariaceae	Xylaria	unclassified Xylaria	Xylaria sp. FL0064
XyFL0641_1	22	Leotiomyceta	Sordariomyceta	Sordariomycetes	Xylariomycetidae	unclassified Xylariomycetidae	Xylariomycetidae sp. FL0641
XyFL0804_2	19	Leotiomyceta	Sordariomyceta	Sordariomycetes	Xylariomycetidae	Xylariales	Xylariaceae	unclassified Xylariaceae	Xylariaceae sp. FL0804
XyFL1272_2	18	Leotiomyceta	Sordariomyceta	Sordariomycetes	Xylariomycetidae	Xylariales	Xylariaceae	unclassified Xylariaceae	Xylariaceae sp. FL1272
XyFL1777_1	17	Leotiomyceta	Sordariomyceta	Sordariomycetes	Xylariomycetidae	Xylariales	Xylariaceae	Xylaria	unclassified Xylaria	Xylaria sp. FL1777
Xylacu1	22	Leotiomyceta	Sordariomyceta	Sordariomycetes	Xylariomycetidae	Xylariales	Xylariaceae	Xylaria	Xylaria acuta CBS 122032
Xylarb124340_1	17	Leotiomyceta	Sordariomyceta	Sordariomycetes	Xylariomycetidae	Xylariales	Xylariaceae	Xylaria	Xylaria arbuscula CBS 124340
XylarbFL1030	12	Leotiomyceta	Sordariomyceta	Sordariomycetes	Xylariomycetidae	Xylariales	Xylariaceae	Xylaria	Xylaria arbuscula FL1030
Xylbam139988_1	6	Leotiomyceta	Sordariomyceta	Sordariomycetes	Xylariomycetidae	Xylariales	Xylariaceae	Xylaria	Xylaria bambusicola CBS 139988
Xylcas124033_1	21	Leotiomyceta	Sordariomyceta	Sordariomycetes	Xylariomycetidae	Xylariales	Xylariaceae	Xylaria	Xylaria cf. castorea CBS 124033
Xylcub1	16	Leotiomyceta	Sordariomyceta	Sordariomycetes	Xylariomycetidae	Xylariales	Xylariaceae	Xylaria	Xylaria flabelliformis NC1011
Xylcube1	14	Leotiomyceta	Sordariomyceta	Sordariomycetes	Xylariomycetidae	Xylariales	Xylariaceae	Xylaria	Xylaria cubensis CBS 116.85
Xylcur114988_1	19	Leotiomyceta	Sordariomyceta	Sordariomycetes	Xylariomycetidae	Xylariales	Xylariaceae	Xylaria	Xylaria curta CBS 114988
Xyldig1	15	Leotiomyceta	Sordariomyceta	Sordariomycetes	Xylariomycetidae	Xylariales	Xylariaceae	Xylaria	Xylaria digitata CBS 161.22
XylFL0016	35	Leotiomyceta	Sordariomyceta	Sordariomycetes	Xylariomycetidae	Xylariales	Xylariaceae	unclassified Xylariaceae	Xylariaceae sp. FL0016
XylFL0043	8	Leotiomyceta	Sordariomyceta	Sordariomycetes	Xylariomycetidae	Xylariales	Xylariaceae	Xylaria	unclassified Xylaria	Xylaria sp. FL0043
XylFL0255	15	Leotiomyceta	Sordariomyceta	Sordariomycetes	Xylariomycetidae	Xylariales	Xylariaceae	unclassified Xylariaceae	Xylariaceae sp. FL0255
XylFL0594	18	Leotiomyceta	Sordariomyceta	Sordariomycetes	Xylariomycetidae	Xylariales	Xylariaceae	unclassified Xylariaceae	Xylariaceae sp. FL0594
XylFL0662B	17	Leotiomyceta	Sordariomyceta	Sordariomycetes	Xylariomycetidae	Xylariales	Xylariaceae	unclassified Xylariaceae	Xylariaceae sp. FL0662B
XylFL0933	14	Leotiomyceta	Sordariomyceta	Sordariomycetes	Xylariomycetidae	Xylariales	Xylariaceae	Xylaria	unclassified Xylaria	Xylaria sp. FL0933
XylFL1019	13	Leotiomyceta	Sordariomyceta	Sordariomycetes	Xylariomycetidae	Xylariales	Xylariaceae	unclassified Xylariaceae	Xylariaceae sp. FL1019
XylFL1042	18	Leotiomyceta	Sordariomyceta	Sordariomycetes	Xylariomycetidae	Xylariales	Xylariaceae	Xylaria	unclassified Xylaria	Xylaria sp. FL1042
XylFL1651	14	Leotiomyceta	Sordariomyceta	Sordariomycetes	Xylariomycetidae	Xylariales	Xylariaceae	unclassified Xylariaceae	Xylariaceae sp. FL1651
XylFL2044	20	Leotiomyceta	Sordariomyceta	Sordariomycetes	Xylariomycetidae	unclassified Xylariomycetidae	Xylariomycetidae sp. FL2044
Xylgra1	18	Leotiomyceta	Sordariomyceta	Sordariomycetes	Xylariomycetidae	Xylariales	Xylariaceae	Xylaria	Xylaria grammica CBS 120713
Xylhe1	1	Leotiomyceta	Xylonomycetes	Xylonales	Xylonaceae	Xylona	Xylona heveae	Xylona heveae TC161
Xylhel2	14	Leotiomyceta	Sordariomyceta	Sordariomycetes	Xylariomycetidae	Xylariales	Xylariaceae	Xylaria	Xylaria cf. heliscus FL0509
Xylint1	8	Leotiomyceta	Sordariomyceta	Sordariomycetes	Xylariomycetidae	Xylariales	Xylariaceae	Xylaria	Xylaria intraflava YMJ 725
Xyllon1	13	Leotiomyceta	Sordariomyceta	Sordariomycetes	Xylariomycetidae	Xylariales	Xylariaceae	Xylaria	Xylaria longipes CBS 148.73
Xylni1	7	Leotiomyceta	Sordariomyceta	Sordariomycetes	Xylariomycetidae	Xylariales	Xylariaceae	Xylaria	Xylaria nigripes YMJ 653
Xylpal124036_1	11	Leotiomyceta	Sordariomyceta	Sordariomycetes	Xylariomycetidae	Xylariales	Xylariaceae	Xylaria	Xylaria palmicola CBS 124036
Xylscr1	13	Leotiomyceta	Sordariomyceta	Sordariomycetes	Xylariomycetidae	Xylariales	Xylariaceae	Xylaria	Xylaria scruposa CBS 123580
Xyltel121673_1	12	Leotiomyceta	Sordariomyceta	Sordariomycetes	Xylariomycetidae	Xylariales	Xylariaceae	Xylaria	Xylaria telfairii CBS 121673
Xylven1	15	Leotiomyceta	Sordariomyceta	Sordariomycetes	Xylariomycetidae	Xylariales	Xylariaceae	Xylaria	Xylaria venustula FL0490
Zalva1	22	Leotiomyceta	Sordariomyceta	Leotiomycetes	Helotiales	Tricladiaceae	Halenospora	Zalerion varium MPI-CAGE-AT-0135
Zasce1	5	Leotiomyceta	Dothideomyceta	Dothideomycetes	Dothideomycetidae	Mycosphaerellales	Mycosphaerellaceae	Zasmidium	Zasmidium cellare	Zasmidium cellare ATCC 36951
Zoprh1	13	Leotiomyceta	Dothideomyceta	Dothideomycetes	Dothideomycetes incertae sedis	Zopfiaceae	Zopfia	Zopfia rhizophila
Zymar1	6	Leotiomyceta	Dothideomyceta	Dothideomycetes	Dothideomycetidae	Mycosphaerellales	Mycosphaerellaceae	Zymoseptoria	Zymoseptoria ardabiliae	Zymoseptoria ardabiliae STIR04_1.1.1
Zymbr1	3	Leotiomyceta	Dothideomyceta	Dothideomycetes	Dothideomycetidae	Mycosphaerellales	Mycosphaerellaceae	Zymoseptoria	Zymoseptoria brevis Zb18110
Zymps1	5	Leotiomyceta	Dothideomyceta	Dothideomycetes	Dothideomycetidae	Mycosphaerellales	Mycosphaerellaceae	Zymoseptoria	Zymoseptoria pseudotritici	Zymoseptoria pseudotritici STIR04_2.2.1

## Sheet: Table S2
Table S2: Literature-sourced GPCRs of each class (Lofgren et al., 2021) that were used as query to blastp against the MycoCosm database.
uniprot_ID	GPCR class	gene_name	species	phylum	citation	exp_validation
Q4WYU8_ASPFU	1	GprA	A. fumigatus	Ascomycota	Grice, C.M., Bertuzzi, M., Bignell, E.M., 2013. Receptor-mediated signaling in Aspergillus fumigatus. Front Microbiol 4. https://doi.org/10.3389/fmicb.2013.00026	N
Q8NIR1_NEUCS	1	Pre-2	N. crassa	Ascomycota	Kim, H. et al. Roles for Receptors, Pheromones, G Proteins, and Mating Type Genes During Sexual Reproduction in Neurospora crassa. Genetics 190, 1389–1404 (2012).	Y
STE2_YEAST	1	STE2	S. cerevisiae	Ascomycota	Burkholder, A.C., Hartwell, L.H., 1985. The yeast alpha-factor receptor: structural properties deduced from the sequence of the STE2 gene. Nucleic Acids Res 13, 8463–8475.	Y
Q4WUB6_ASPFU	2	GprB	A. fumigatus	Ascomycota	Grice, C.M., Bertuzzi, M., Bignell, E.M., 2013. Receptor-mediated signaling in Aspergillus fumigatus. Front Microbiol 4. https://doi.org/10.3389/fmicb.2013.00026	N
Q875K8_COPCI	2	Rcb1	C. cinerea	Basidiomycota	Riquelme, M., Challen, M.P., Casselton, L.A., Brown, A.J., 2005. The Origin of Multiple B Mating Specificities in Coprinus cinereus. Genetics 170, 1105–1119. https://doi.org/10.1534/genetics.105.040774	N
O74283_COPCI	2	Rcb2	C. cinerea	Basidiomycota	Riquelme, M., Challen, M.P., Casselton, L.A., Brown, A.J., 2005. The Origin of Multiple B Mating Specificities in Coprinus cinereus. Genetics 170, 1105–1119. https://doi.org/10.1534/genetics.105.040774	N
Q9UVN2_COPCI	2	Rcb3	C. cinerea	Basidiomycota	Riquelme, M., Challen, M.P., Casselton, L.A., Brown, A.J., 2005. The Origin of Multiple B Mating Specificities in Coprinus cinereus. Genetics 170, 1105–1119. https://doi.org/10.1534/genetics.105.040774	N
Q9P8H2_CRYNE	2	Ste3a	C. neoformans	Basidiomycota	Chung, S., Karos, M., Chang, Y.C., Lukszo, J., Wickes, B.L., Kwon-Chung, K.J., 2002. Molecular analysis of CPRalpha, a MATalpha-specific pheromone receptor gene of Cryptococcus neoformans. Eukaryotic Cell 1, 432–439. https://doi.org/10.1128/ec.1.3.432-439.2002	Y
D2N1Y9_NEUCS	2	Pre-1	N. crassa	Ascomycota	Kim, H. & Borkovich, K. A. A pheromone receptor gene, pre-1, is essential for mating type-specific directional growth and fusion of trichogynes and female fertility in Neurospora crassa. Molecular Microbiology 52, 1781–1798 (2004).	Y
PRA1_USTMA	2	Pra-1	U. maydis	Basidiomycota	Bölker, M., Urban, M., Kahmann, R., 1992. The a mating type locus of U. maydis specifies cell signaling components. Cell 68, 441–450. https://doi.org/10.1016/0092-8674(92)90182-c	Y
PRA2_USTMD	2	Pra-2	U. maydis	Basidiomycota	Bölker, M., Urban, M., Kahmann, R., 1992. The a mating type locus of U. maydis specifies cell signaling components. Cell 68, 441–450. https://doi.org/10.1016/0092-8674(92)90182-c	Y
A0A1U8QVN2_EMENI	3	GprC	A. nidulans	Ascomycota	Han, K.-H., Seo, J.-A., Yu, J.-H., 2004. A putative G protein-coupled receptor negatively controls sexual development in Aspergillus nidulans. Molecular Microbiology 51, 1333–1345. https://doi.org/10.1111/j.1365-2958.2003.03940.x	N
A0A1U8QIJ6_EMENI	3	GprD	A. nidulans	Ascomycota	Han, K.-H., Seo, J.-A., Yu, J.-H., 2004. A putative G protein-coupled receptor negatively controls sexual development in Aspergillus nidulans. Molecular Microbiology 51, 1333–1345. https://doi.org/10.1111/j.1365-2958.2003.03940.x	Y
A0A1U8QJM4_EMENI	3	GprE	A. nidulans	Ascomycota	Han, K.-H., Seo, J.-A., Yu, J.-H., 2004. A putative G protein-coupled receptor negatively controls sexual development in Aspergillus nidulans. Molecular Microbiology 51, 1333–1345. https://doi.org/10.1111/j.1365-2958.2003.03940.x	N
Q7SAB9_NEUCR	3	Gpr-4	N. crassa	Ascomycota	Li, L. & Borkovich, K. A. GPR-4 Is a Predicted G-Protein-Coupled Receptor Required for Carbon Source-Dependent Asexual Growth and Development in Neurospora crassa. Eukaryotic Cell 5, 1287–1300 (2006).	Y
GPR1_YEAST	3	GPR1	S. cerevisiae	Ascomycota	Lorenz, M.C., Pan, X., Harashima, T., Cardenas, M.E., Xue, Y., Hirsch, J.P., Heitman, J., 2000. The G protein-coupled receptor gpr1 is a nutrient sensor that regulates pseudohyphal differentiation in Saccharomyces cerevisiae. Genetics 154, 609–622.	Y
Q4WET1_ASPFU	4	GprF	A. fumigatus	Ascomycota	Grice, C.M., Bertuzzi, M., Bignell, E.M., 2013. Receptor-mediated signaling in Aspergillus fumigatus. Front Microbiol 4. https://doi.org/10.3389/fmicb.2013.00026	N
E9QXA9_ASPFU	4	GprG	A. fumigatus	Ascomycota	Grice, C.M., Bertuzzi, M., Bignell, E.M., 2013. Receptor-mediated signaling in Aspergillus fumigatus. Front Microbiol 4. https://doi.org/10.3389/fmicb.2013.00026	N
Q4WJ87_ASPFU	4	GprJ	A. fumigatus	Ascomycota	Grice, C.M., Bertuzzi, M., Bignell, E.M., 2013. Receptor-mediated signaling in Aspergillus fumigatus. Front Microbiol 4. https://doi.org/10.3389/fmicb.2013.00026	N
A8NR64_COPC7	4	CC1G_07132	C.cinerea	Basidiomycota	Xue, C., Hsueh, Y.-P., Heitman, J., 2008. Magnificent seven: roles of G protein-coupled receptors in extracellular sensing in fungi. FEMS Microbiology Reviews 32, 1010–1032. https://doi.org/10.1111/j.1574-6976.2008.00131.x	N
A8NF49_COPC7	4	CC1G_04180	C.cinerea	Basidiomycota	Xue, C., Hsueh, Y.-P., Heitman, J., 2008. Magnificent seven: roles of G protein-coupled receptors in extracellular sensing in fungi. FEMS Microbiology Reviews 32, 1010–1032. https://doi.org/10.1111/j.1574-6976.2008.00131.x	N
Q7RZR4_NEUCR	4	Gpr-5	N. crassa	Ascomycota	Borkovich, K. A. et al. Lessons from the Genome Sequence of Neurospora crassa: Tracing the Path from Genomic Blueprint to Multicellular Organism. Microbiol. Mol. Biol. Rev. 68, 1–108 (2004).	N
Q1K6E4_NEUCR	4	Gpr-6	N. crassa	Ascomycota	Borkovich, K. A. et al. Lessons from the Genome Sequence of Neurospora crassa: Tracing the Path from Genomic Blueprint to Multicellular Organism. Microbiol. Mol. Biol. Rev. 68, 1–108 (2004).	N
STM1_SCHPO	4	stm1	S. pombe	Ascomycota	Chung, K.-S., Won, M., Lee, S.-B., Jang, Y.-J., Hoe, K.-L., Kim, D.-U., Lee, J.-W., Kim, K.-W., Yoo, H.-S., 2001. Isolation of a Novel Gene fromSchizosaccharomyces pombe: stm1+ Encoding a Seven-transmembrane Loop Protein That May Couple with the Heterotrimeric Gα2 Protein, Gpa2. J. Biol. Chem. 276, 40190–40201.	Y
Q4P8Z0_USTMA	4	UM06006	U. maydis	Basidiomycota	Xue, C., Hsueh, Y.-P., Heitman, J., 2008. Magnificent seven: roles of G protein-coupled receptors in extracellular sensing in fungi. FEMS Microbiology Reviews 32, 1010–1032. https://doi.org/10.1111/j.1574-6976.2008.00131.x	N
Q4WFW6_ASPFU	5	GprI	A. fumigatus	Ascomycota	Grice, C.M., Bertuzzi, M., Bignell, E.M., 2013. Receptor-mediated signaling in Aspergillus fumigatus. Front Microbiol 4. https://doi.org/10.3389/fmicb.2013.00026	N
Q4WFL9_ASPFU	5	GprL	A. fumigatus	Ascomycota	Grice, C.M., Bertuzzi, M., Bignell, E.M., 2013. Receptor-mediated signaling in Aspergillus fumigatus. Front Microbiol 4. https://doi.org/10.3389/fmicb.2013.00026	N
A0A1U8QFF2_EMENI	5	GprH	A. nidulans	Ascomycota	dos Reis, T.F., Mellado, L., Lohmar, J.M., Silva, L.P., Zhou, J.-J., Calvo, A.M., Goldman, G.H., Brown, N.A., 2019. GPCR-mediated glucose sensing system regulates light-dependent fungal development and mycotoxin production. PLoS Genet 15. https://doi.org/10.1371/journal.pgen.1008419	Y
J9VY03_CRYNH	5	CnGpr4	C. neoformas	Basidiomycota	Xue, C., Bahn, Y.-S., Cox, G.M., Heitman, J., 2006. G Protein-coupled Receptor Gpr4 Senses Amino Acids and Activates the cAMP-PKA Pathway in Cryptococcus neoformans. Mol Biol Cell 17, 667–679. https://doi.org/10.1091/mbc.E05-07-0699	Y
Q7SFU4_NEUCR	5	GPR1	N. crassa	Ascomycota	Krystofova, S. & Borkovich, K. A. The Predicted G-Protein-Coupled Receptor GPR-1 Is Required for Female Sexual Development in the Multicellular Fungus Neurospora crassa. Eukaryotic Cell 5, 1503–1516 (2006).	Y
Q7S075_NEUCR	5	GPR2	N. crassa	Ascomycota	Borkovich, K. A. et al. Lessons from the Genome Sequence of Neurospora crassa: Tracing the Path from Genomic Blueprint to Multicellular Organism. Microbiol. Mol. Biol. Rev. 68, 1–108 (2004).	N
Q7S0B5_NEUCR	5	GPR-3	N. crassa	Ascomycota	Borkovich, K. A. et al. Lessons from the Genome Sequence of Neurospora crassa: Tracing the Path from Genomic Blueprint to Multicellular Organism. Microbiol. Mol. Biol. Rev. 68, 1–108 (2004).	N
GIT3_SCHPO	5	git3	S. pombe	Ascomycota	Welton, R.M., Hoffman, C.S., 2000. Glucose monitoring in fission yeast via the Gpa2 galpha, the git5 Gbeta and the git3 putative glucose receptor. Genetics 156, 513–521.	Y
UM03423	5	UM03423	U. maydis	Basidiomycota	Xue, C., Hsueh, Y.-P., Heitman, J., 2008. Magnificent seven: roles of G protein-coupled receptors in extracellular sensing in fungi. FEMS Microbiology Reviews 32, 1010–1032. https://doi.org/10.1111/j.1574-6976.2008.00131.x	N
Q4W9F5_ASPFU	6	GprK	A. fumigatus	Ascomycota	Jung, M.-G., Kim, S. S., Yu, J.-H. & Shin, K.-S. Characterization of gprK Encoding a Putative Hybrid G-Protein-Coupled Receptor in Aspergillus fumigatus. PLOS ONE 11, e0161312 (2016).	Y
A0A1U8QFU6_EMENI	6	GprK	A. nidulans	Ascomycota	Cabrera, I.E., Pacentine, I.V., Lim, A., Guerrero, N., Krystofova, S., Li, L., Michkov, A.V., Servin, J.A., Ahrendt, S.R., Carrillo, A.J., Davidson, L.M., Barsoum, A.H., Cao, J., Castillo, R., Chen, W.-C., Dinkchian, A., Kim, S., Kitada, S.M., Lai, T.H., Mach, A., Malekyan, C., Moua, T.R., Torres, C.R., Yamamoto, A., Borkovich, K.A., 2015. Global Analysis of Predicted G Protein−Coupled Receptor G…	N
Q7S231_NEUCR	6	NCU09883	N. crassa	Ascomycota	Cabrera, I.E., Pacentine, I.V., Lim, A., Guerrero, N., Krystofova, S., Li, L., Michkov, A.V., Servin, J.A., Ahrendt, S.R., Carrillo, A.J., Davidson, L.M., Barsoum, A.H., Cao, J., Castillo, R., Chen, W.-C., Dinkchian, A., Kim, S., Kitada, S.M., Lai, T.H., Mach, A., Malekyan, C., Moua, T.R., Torres, C.R., Yamamoto, A., Borkovich, K.A., 2015. Global Analysis of Predicted G Protein−Coupled Receptor G…	N
Q4WGK0_ASPFU	7	GprM	A. fumigatus	Ascomycota	Grice, C.M., Bertuzzi, M., Bignell, E.M., 2013. Receptor-mediated signaling in Aspergillus fumigatus. Front Microbiol 4. https://doi.org/10.3389/fmicb.2013.00026	N
A0A1U8QL18_EMENI	7	GPR-M	A. nidulans	Ascomycota	dos Reis, T.F., Mellado, L., Lohmar, J.M., Silva, L.P., Zhou, J.-J., Calvo, A.M., Goldman, G.H., Brown, N.A., 2019. GPCR-mediated glucose sensing system regulates light-dependent fungal development and mycotoxin production. PLoS Genet 15. https://doi.org/10.1371/journal.pgen.1008419	Y
Q7SEH4_NEUCR	7	NCU03253	N. crassa	Ascomycota	Cabrera, I.E., Pacentine, I.V., Lim, A., Guerrero, N., Krystofova, S., Li, L., Michkov, A.V., Servin, J.A., Ahrendt, S.R., Carrillo, A.J., Davidson, L.M., Barsoum, A.H., Cao, J., Castillo, R., Chen, W.-C., Dinkchian, A., Kim, S., Kitada, S.M., Lai, T.H., Mach, A., Malekyan, C., Moua, T.R., Torres, C.R., Yamamoto, A., Borkovich, K.A., 2015. Global Analysis of Predicted G Protein−Coupled Receptor G…	N
Q4WXS9_ASPFU	8	GprO	A. fumigatus	Ascomycota	Grice, C.M., Bertuzzi, M., Bignell, E.M., 2013. Receptor-mediated signaling in Aspergillus fumigatus. Front Microbiol 4. https://doi.org/10.3389/fmicb.2013.00026	N
Q4WN93_ASPFU	8	GprP	A. fumigatus	Ascomycota	Grice, C.M., Bertuzzi, M., Bignell, E.M., 2013. Receptor-mediated signaling in Aspergillus fumigatus. Front Microbiol 4. https://doi.org/10.3389/fmicb.2013.00026	N
A0A1U8QSZ9_EMENI	8	AN4932	A. nidulans	Ascomycota	Cabrera, I.E., Pacentine, I.V., Lim, A., Guerrero, N., Krystofova, S., Li, L., Michkov, A.V., Servin, J.A., Ahrendt, S.R., Carrillo, A.J., Davidson, L.M., Barsoum, A.H., Cao, J., Castillo, R., Chen, W.-C., Dinkchian, A., Kim, S., Kitada, S.M., Lai, T.H., Mach, A., Malekyan, C., Moua, T.R., Torres, C.R., Yamamoto, A., Borkovich, K.A., 2015. Global Analysis of Predicted G Protein−Coupled Receptor G…	N
V5IPX5_NEUCR	8	NCU03238	N. crassa	Ascomycota	Cabrera, I.E., Pacentine, I.V., Lim, A., Guerrero, N., Krystofova, S., Li, L., Michkov, A.V., Servin, J.A., Ahrendt, S.R., Carrillo, A.J., Davidson, L.M., Barsoum, A.H., Cao, J., Castillo, R., Chen, W.-C., Dinkchian, A., Kim, S., Kitada, S.M., Lai, T.H., Mach, A., Malekyan, C., Moua, T.R., Torres, C.R., Yamamoto, A., Borkovich, K.A., 2015. Global Analysis of Predicted G Protein−Coupled Receptor G…	N
Q7S0E1_NEUCR	8	NCU04987	N. crassa	Ascomycota	Cabrera, I.E., Pacentine, I.V., Lim, A., Guerrero, N., Krystofova, S., Li, L., Michkov, A.V., Servin, J.A., Ahrendt, S.R., Carrillo, A.J., Davidson, L.M., Barsoum, A.H., Cao, J., Castillo, R., Chen, W.-C., Dinkchian, A., Kim, S., Kitada, S.M., Lai, T.H., Mach, A., Malekyan, C., Moua, T.R., Torres, C.R., Yamamoto, A., Borkovich, K.A., 2015. Global Analysis of Predicted G Protein−Coupled Receptor G…	N
Q5B7W9_EMENI	9	NOP-A	A. nidulans	Ascomycota	Lafon, A., Han, K.-H., Seo, J.-A., Yu, J.-H., d’Enfert, C., 2006. G-protein and cAMP-mediated signaling in aspergilli: A genomic perspective. Fungal Genetics and Biology 43, 490–502. https://doi.org/10.1016/j.fgb.2006.02.001	N
Q5EGP9_CRYNE	9	Ops1	C. neoformans	Basidiomycota	Xue, C., Hsueh, Y.-P., Heitman, J., 2008. Magnificent seven: roles of G protein-coupled receptors in extracellular sensing in fungi. FEMS Microbiology Reviews 32, 1010–1032. https://doi.org/10.1111/j.1574-6976.2008.00131.x	N
NOP1_NEUCR	9	NOP-1	N. crassa	Ascomycota	Bieszke, J.A., Braun, E.L., Bean, L.E., Kang, S., Natvig, D.O., Borkovich, K.A., 1999. The nop-1 gene of Neurospora crassa encodes a seven transmembrane helix retinal-binding protein homologous to archaeal rhodopsins. PNAS 96, 8034–8039. https://doi.org/10.1073/pnas.96.14.8034	Y
V5IPH0_NEUCR	9	ORP-1	N. crassa	Ascomycota	Bieszke, J.A., Braun, E.L., Bean, L.E., Kang, S., Natvig, D.O., Borkovich, K.A., 1999. The nop-1 gene of Neurospora crassa encodes a seven transmembrane helix retinal-binding protein homologous to archaeal rhodopsins. PNAS 96, 8034–8039. https://doi.org/10.1073/pnas.96.14.8034	N
A0A0D1E071_USTMA	9	UM02629	U. maydis	Basidiomycota	Xue, C., Hsueh, Y.-P., Heitman, J., 2008. Magnificent seven: roles of G protein-coupled receptors in extracellular sensing in fungi. FEMS Microbiology Reviews 32, 1010–1032. https://doi.org/10.1111/j.1574-6976.2008.00131.x	N
A0A1U8QJP8_EMENI	10	AN0063	A. nidulans	Ascomycota	Cabrera, I.E., Pacentine, I.V., Lim, A., Guerrero, N., Krystofova, S., Li, L., Michkov, A.V., Servin, J.A., Ahrendt, S.R., Carrillo, A.J., Davidson, L.M., Barsoum, A.H., Cao, J., Castillo, R., Chen, W.-C., Dinkchian, A., Kim, S., Kitada, S.M., Lai, T.H., Mach, A., Malekyan, C., Moua, T.R., Torres, C.R., Yamamoto, A., Borkovich, K.A., 2015. Global Analysis of Predicted G Protein−Coupled Receptor G…	N
Q7RXA5_NEUCR	10	NCU00182	N. crassa	Ascomycota	Cabrera, I.E., Pacentine, I.V., Lim, A., Guerrero, N., Krystofova, S., Li, L., Michkov, A.V., Servin, J.A., Ahrendt, S.R., Carrillo, A.J., Davidson, L.M., Barsoum, A.H., Cao, J., Castillo, R., Chen, W.-C., Dinkchian, A., Kim, S., Kitada, S.M., Lai, T.H., Mach, A., Malekyan, C., Moua, T.R., Torres, C.R., Yamamoto, A., Borkovich, K.A., 2015. Global Analysis of Predicted G Protein−Coupled Receptor G…	N
PTM1_YEAST	10	Ptm1	S. cerevisiae	Ascomycota	Goffeau, A., Barrell, B.G., Bussey, H., Davis, R.W., Dujon, B., Feldmann, H., Galibert, F., Hoheisel, J.D., Jacq, C., Johnston, M., Louis, E.J., Mewes, H.W., Murakami, Y., Philippsen, P., Tettelin, H., Oliver, S.G., 1996. Life with 6000 genes. Science 274, 546, 563–567. https://doi.org/10.1126/science.274.5287.546	N
Q7RYA0_NEUCR	11	Gpr12	N. crassa	Ascomycota	Cabrera, I.E., Pacentine, I.V., Lim, A., Guerrero, N., Krystofova, S., Li, L., Michkov, A.V., Servin, J.A., Ahrendt, S.R., Carrillo, A.J., Davidson, L.M., Barsoum, A.H., Cao, J., Castillo, R., Chen, W.-C., Dinkchian, A., Kim, S., Kitada, S.M., Lai, T.H., Mach, A., Malekyan, C., Moua, T.R., Torres, C.R., Yamamoto, A., Borkovich, K.A., 2015. Global Analysis of Predicted G Protein−Coupled Receptor G…	N
YHN8_YEAST	11	Gpr-12	S. cerevisiae	Ascomycota	Cabrera, I.E., Pacentine, I.V., Lim, A., Guerrero, N., Krystofova, S., Li, L., Michkov, A.V., Servin, J.A., Ahrendt, S.R., Carrillo, A.J., Davidson, L.M., Barsoum, A.H., Cao, J., Castillo, R., Chen, W.-C., Dinkchian, A., Kim, S., Kitada, S.M., Lai, T.H., Mach, A., Malekyan, C., Moua, T.R., Torres, C.R., Yamamoto, A., Borkovich, K.A., 2015. Global Analysis of Predicted G Protein−Coupled Receptor G…	N
A0A1U8QV73_EMENI	12	AN8601.2	A. nidulans	Ascomycota	Cabrera, I.E., Pacentine, I.V., Lim, A., Guerrero, N., Krystofova, S., Li, L., Michkov, A.V., Servin, J.A., Ahrendt, S.R., Carrillo, A.J., Davidson, L.M., Barsoum, A.H., Cao, J., Castillo, R., Chen, W.-C., Dinkchian, A., Kim, S., Kitada, S.M., Lai, T.H., Mach, A., Malekyan, C., Moua, T.R., Torres, C.R., Yamamoto, A., Borkovich, K.A., 2015. Global Analysis of Predicted G Protein−Coupled Receptor G…	N
Q7S8B7_NEUCR	12	NCU06629	N. crassa	Ascomycota	Cabrera, I.E., Pacentine, I.V., Lim, A., Guerrero, N., Krystofova, S., Li, L., Michkov, A.V., Servin, J.A., Ahrendt, S.R., Carrillo, A.J., Davidson, L.M., Barsoum, A.H., Cao, J., Castillo, R., Chen, W.-C., Dinkchian, A., Kim, S., Kitada, S.M., Lai, T.H., Mach, A., Malekyan, C., Moua, T.R., Torres, C.R., Yamamoto, A., Borkovich, K.A., 2015. Global Analysis of Predicted G Protein−Coupled Receptor G…	N
Q5BB48_EMENI	13	AN2232.2	A. nidulans	Ascomycota	Cabrera, I.E., Pacentine, I.V., Lim, A., Guerrero, N., Krystofova, S., Li, L., Michkov, A.V., Servin, J.A., Ahrendt, S.R., Carrillo, A.J., Davidson, L.M., Barsoum, A.H., Cao, J., Castillo, R., Chen, W.-C., Dinkchian, A., Kim, S., Kitada, S.M., Lai, T.H., Mach, A., Malekyan, C., Moua, T.R., Torres, C.R., Yamamoto, A., Borkovich, K.A., 2015. Global Analysis of Predicted G Protein−Coupled Receptor G…	N
HFL1_YEAST	13	YKR051W	S. cerevisiae	Ascomycota	Cabrera, I.E., Pacentine, I.V., Lim, A., Guerrero, N., Krystofova, S., Li, L., Michkov, A.V., Servin, J.A., Ahrendt, S.R., Carrillo, A.J., Davidson, L.M., Barsoum, A.H., Cao, J., Castillo, R., Chen, W.-C., Dinkchian, A., Kim, S., Kitada, S.M., Lai, T.H., Mach, A., Malekyan, C., Moua, T.R., Torres, C.R., Yamamoto, A., Borkovich, K.A., 2015. Global Analysis of Predicted G Protein−Coupled Receptor G…	N
A0A1U8QLV8_EMENI	14	AN7774.2	A. nidulans	Ascomycota	Cabrera, I.E., Pacentine, I.V., Lim, A., Guerrero, N., Krystofova, S., Li, L., Michkov, A.V., Servin, J.A., Ahrendt, S.R., Carrillo, A.J., Davidson, L.M., Barsoum, A.H., Cao, J., Castillo, R., Chen, W.-C., Dinkchian, A., Kim, S., Kitada, S.M., Lai, T.H., Mach, A., Malekyan, C., Moua, T.R., Torres, C.R., Yamamoto, A., Borkovich, K.A., 2015. Global Analysis of Predicted G Protein−Coupled Receptor G…	Y
Q5BC00_EMENI	14	AN1930.2	A. nidulans	Ascomycota	Cabrera, I.E., Pacentine, I.V., Lim, A., Guerrero, N., Krystofova, S., Li, L., Michkov, A.V., Servin, J.A., Ahrendt, S.R., Carrillo, A.J., Davidson, L.M., Barsoum, A.H., Cao, J., Castillo, R., Chen, W.-C., Dinkchian, A., Kim, S., Kitada, S.M., Lai, T.H., Mach, A., Malekyan, C., Moua, T.R., Torres, C.R., Yamamoto, A., Borkovich, K.A., 2015. Global Analysis of Predicted G Protein−Coupled Receptor G…	Y
I1RUA7_GIBZE	14	FG07792.1	F. graminearum	Ascomycota	Dilks, T., Halsey, K., Vos, R.P.D., Hammond-Kosack, K.E., Brown, N.A., 2019. Non-canonical fungal G-protein coupled receptors promote Fusarium head blight on wheat. PLOS Pathogens 15, e1007666. https://doi.org/10.1371/journal.ppat.1007666	Y
A0A0E0S4Y5_GIBZE	14	FG03707.1	F. graminearum	Ascomycota	Dilks, T., Halsey, K., Vos, R.P.D., Hammond-Kosack, K.E., Brown, N.A., 2019. Non-canonical fungal G-protein coupled receptors promote Fusarium head blight on wheat. PLOS Pathogens 15, e1007666. https://doi.org/10.1371/journal.ppat.1007666	Y
Q9Y786_PYRGI	14	PTH-11	M. grisea	Ascomycota	Kulkarni, R.D., Thon, M.R., Pan, H., Dean, R.A., 2005. Novel G-protein-coupled receptor-like proteins in the plant pathogenic fungus Magnaporthe grisea. Genome Biol. 6, R24. https://doi.org/10.1186/gb-2005-6-3-r24	Y
V5IR26_NEUCR	14	Gpr-15 (NCU00700)	N. crassa	Ascomycota	Cabrera, I.E., Pacentine, I.V., Lim, A., Guerrero, N., Krystofova, S., Li, L., Michkov, A.V., Servin, J.A., Ahrendt, S.R., Carrillo, A.J., Davidson, L.M., Barsoum, A.H., Cao, J., Castillo, R., Chen, W.-C., Dinkchian, A., Kim, S., Kitada, S.M., Lai, T.H., Mach, A., Malekyan, C., Moua, T.R., Torres, C.R., Yamamoto, A., Borkovich, K.A., 2015. Global Analysis of Predicted G Protein−Coupled Receptor G…	Y
V5INC6_NEUCR	14	Gpr-17 (NCU04106)	N. crassa	Ascomycota	Cabrera, I.E., Pacentine, I.V., Lim, A., Guerrero, N., Krystofova, S., Li, L., Michkov, A.V., Servin, J.A., Ahrendt, S.R., Carrillo, A.J., Davidson, L.M., Barsoum, A.H., Cao, J., Castillo, R., Chen, W.-C., Dinkchian, A., Kim, S., Kitada, S.M., Lai, T.H., Mach, A., Malekyan, C., Moua, T.R., Torres, C.R., Yamamoto, A., Borkovich, K.A., 2015. Global Analysis of Predicted G Protein−Coupled Receptor G…	Y
Q1K5N3_NEUCR	14	Gpr-19 (NCU05101)	N. crassa	Ascomycota	Cabrera, I.E., Pacentine, I.V., Lim, A., Guerrero, N., Krystofova, S., Li, L., Michkov, A.V., Servin, J.A., Ahrendt, S.R., Carrillo, A.J., Davidson, L.M., Barsoum, A.H., Cao, J., Castillo, R., Chen, W.-C., Dinkchian, A., Kim, S., Kitada, S.M., Lai, T.H., Mach, A., Malekyan, C., Moua, T.R., Torres, C.R., Yamamoto, A., Borkovich, K.A., 2015. Global Analysis of Predicted G Protein−Coupled Receptor G…	Y

## Sheet: Table S3
Table S3: Distribution of 17 classes of GPCRs among 1,357 fungal species (species lacking Class 1-14 candidate GPCR sequences are highlighted in red).
Species name	MycoCosm portal ID	References	C1	C2	C3	C4	C5	C6	C7	C8	C9	C10	C11	C12	C13	C14	C15	C16	C17	Total
Amphiamblys sp. WSBS2006	AmpWSBS2006_1	Haridas S et al.,2020	0	0	0	0	0	0	0	0	0	0	0	0	0	0	0	2	0	2
Antonospora locustae HM-2013	Antlo1	Franco MEE et al.,2022	0	0	0	0	0	0	0	0	0	0	0	0	0	0	0	0	0	0
Edhazardia aedis USNM 41457	Edhae1	Desjardins CA et al.,2015	0	0	0	0	0	0	0	0	0	0	0	0	0	0	0	0	0	0
Encephalitozoon cuniculi GB-M1	Enccu1	Peyretaillade E et al.,2009~Katinka MD et al.,2001	0	0	0	0	0	0	0	0	0	0	0	0	0	0	0	0	0	0
Encephalitozoon hellem ATCC 50504	Enche1	Pombert JF et al.,2012	0	0	0	0	0	0	0	0	0	0	0	0	0	0	0	0	0	0
Encephalitozoon intestinalis ATCC 50506	Encin1	Corradi N et al.,2010	0	0	0	0	0	0	0	0	0	0	0	0	0	0	0	0	0	0
Encephalitozoon romaleae SJ-2008	Encro1	Pombert JF et al.,2012	0	0	0	0	0	0	0	0	0	0	0	0	0	0	0	0	0	0
Enterocytozoon bieneusi H348	Entbi1	Akiyoshi DE et al.,2009	0	0	0	0	0	0	0	0	0	0	0	0	0	0	0	0	0	0
Enterospora canceri GB1	Entca1	Wiredu Boakye D et al.,2017	0	0	0	0	0	0	0	0	0	0	0	0	0	0	0	0	0	0
Enterocytozoon hepatopenaei TH1	Enthe1	Wiredu Boakye D et al.,2017	0	0	0	0	0	0	0	0	0	0	0	0	0	0	0	0	0	0
Hepatospora eriocheir GB1	Heper1	Wiredu Boakye D et al.,2017	0	0	0	0	0	0	0	0	0	0	0	0	0	0	0	0	0	0
Moniliophthora perniciosa FA553	Monpe1_1	Murat C et al.,2018	0	0	0	0	0	0	0	0	0	0	0	0	0	0	0	0	0	0
Nematocida displodere JUm2807	Nemdi1	Cuomo CA et al.,2012	0	0	0	0	0	0	0	0	0	0	0	0	0	0	0	0	0	0
Nematocida parisii ERTm1	Nempa1	Arnaud MB et al.,2012~Lonial S et al.,1997	0	0	0	0	0	0	0	0	0	0	0	0	0	0	0	0	0	0
Nosema apis BRL 01	Nosap1	Cornman RS et al.,2009~Chen YP et al.,2009	0	0	0	0	0	0	0	0	0	0	0	0	0	0	0	0	0	0
Nosema bombycis CQ1	Nosbo1	Franco MEE et al.,2022	0	0	0	0	0	0	0	0	0	0	0	0	0	0	0	0	0	0
Nosema ceranae BRL01	Nosce1	Franco MEE et al.,2022	0	0	0	0	0	0	0	0	0	0	0	0	0	0	0	0	0	0
Olpidium bornovanus UBC F19785	Olpbor1	de Bekker C et al.,2017	0	0	0	0	0	0	0	0	0	0	0	0	0	0	0	0	0	0
Ordospora colligata OC4	Ordco1	Ruiz-DueÃ±as FJ et al., 2021	0	0	0	0	0	0	0	0	0	0	0	0	0	0	0	0	0	0
Paramicrosporidium saccamoebae KSL3	Parsa1	Zeiner CA et al.,2016	0	0	0	0	0	0	0	0	0	0	0	0	0	0	0	1	0	1
Pseudoloma neurophilia MK1	Pseneu1	Mondo SJ et al.,2017	0	0	0	0	0	0	0	0	0	0	0	0	0	0	0	0	0	0
Spraguea lophii 42 110	Sprlo1	Semeiks J et al.,2014	0	0	0	0	0	0	0	0	0	0	0	0	0	0	0	0	0	0
Trachipleistophora hominis	Traho1	Hage H et al.,2021	0	0	0	0	0	0	0	0	0	0	0	0	0	0	0	0	0	0
Vavraia culicis subsp. floridensis	Vavcu1	Deng CH et al.,2017	0	0	0	0	0	0	0	0	0	0	0	0	0	0	0	0	0	0
Vittaforma corneae ATCC 50505	Vitco1	Zajc J et al.,2013	0	0	0	0	0	0	0	0	0	0	0	0	0	0	0	0	0	0
Lentinula edodes TMI1633	LedTMI1633_1	Sierra-Patev Sean et al., 2023	0	0	0	0	0	0	0	0	0	0	0	0	0	0	0	0	0	0
Piromyces sp. E2	PirE2_1	Zuccaro A et al.,2011	0	0	0	0	0	0	0	0	0	0	0	0	0	0	0	12	0	12
Puccinia striiformis f. sp. tritici PST-130	Pucst1	Cuomo CA et al.,2017	0	0	0	0	0	0	0	0	0	0	0	0	0	0	0	0	0	0
Rhizoclosmatium globosum JEL800	Rhihy1	Yildirir G et al., 2022	0	0	0	0	0	0	0	0	0	0	0	0	0	0	10	27	1	38
Russula emetica Přilba	Ruseme1	Looney B et al.,2022	0	0	0	0	0	0	0	0	0	0	0	0	0	0	0	0	0	0
Aaosphaeria arxii CBS 175.79	Aaoar1	Shang Yanfang et al., 2016	1	1	3	2	1	2	2	4	1	0	1	1	3	15	0	0	0	37
Abortiporus biennis ​CIRM-BRFM 1778	Abobie1	Haridas S et al.,2020	0	11	0	1	0	0	0	1	3	0	1	0	2	0	0	0	0	19
Absidia repens NRRL 1336	Absrep1	Hage H et al.,2021	0	0	0	6	0	0	2	2	0	0	0	0	3	0	0	1	1	15
Acaromyces ingoldii MCA 4198	Acain1	Mondo SJ et al.,2017	0	1	0	0	0	0	0	1	1	0	0	0	2	0	1	0	0	6
Acarospora strigata CBS 132363	Acastr1	Kijpornyongpan T et al.,2018	1	1	0	0	1	0	1	0	1	1	1	1	1	7	0	0	0	16
Acephala macrosclerotiorum EW76-UTF0540	Acema1	McDonald TR et al.,2013	1	1	5	2	3	1	1	4	4	1	1	1	4	17	2	0	0	48
Acidomyces richmondensis BFW	Aciri1_iso	Miyauchi S et al.,2020	1	0	2	1	0	0	1	1	1	1	0	2	2	6	0	0	0	18
Acidomyces richmondensis BFW	Aciri1_meta	Mosier AC et al.,2016	1	0	2	1	0	0	1	1	1	1	0	2	3	6	0	0	0	19
Acremonium chrysogenum ATCC 11550	Acrchr1	Mosier AC et al.,2016	0	1	1	2	2	2	2	1	2	1	1	1	1	11	2	0	0	30
Emericellopsis sp. TS7	AcreTS7_1	Terfehr D et al.,2014	1	1	1	2	2	2	1	2	4	1	1	1	2	21	2	0	0	44
Agaricus bisporus var bisporus (H97)	Agabi_varbisH97_2	Hagestad OC et al.,2021	0	2	0	1	0	0	0	1	0	0	0	0	1	0	0	0	0	5
Agaricus bisporus var. burnettii JB137-S8	Agabi_varbur_1	Morin E et al.,2012	0	2	0	1	0	0	0	1	0	0	1	0	1	0	0	0	0	6
Agrocybe pediades AH 40210	Agrped1	Morin E et al.,2012	0	5	0	1	0	0	0	1	0	1	0	0	3	0	0	0	0	11
Allomyces macrogynus ATCC 38327	Allma1	Ruiz-DueÃ±as FJ et al., 2021	0	0	0	2	0	0	0	0	0	0	1	0	1	0	2	33	9	48
Alternaria alternata SRC1lrK2f	Altal1	Amses KR et al.,2022	1	1	3	2	1	2	1	6	1	0	1	2	4	18	0	0	0	43
Alternaria alternata MPI-PUGE-AT-0064	Altalt1	Zeiner CA et al.,2016	1	1	3	2	1	2	1	5	1	0	1	2	4	22	0	0	0	46
Alternaria brassicicola	Altbr1	Mesny F et al.,2021	1	1	1	2	1	2	1	3	1	0	0	0	1	9	0	0	0	23
Alternaria rosae MPI-PUGE-AT-0040	Altro1	Ohm RA et al.,2012	1	0	3	2	1	2	1	8	1	0	0	2	2	21	0	0	0	44
Amanita muscaria Koide	Amamu1	Mesny F et al.,2021	0	5	1	0	0	0	0	0	0	0	0	0	3	0	0	0	0	9
Amanita rubescens Přilba	Amarub1	Kohler A et al.,2015	0	2	6	1	0	0	0	0	0	1	1	0	4	0	0	0	0	15
Amanita thiersii Skay4041	Amath1	Miyauchi S et al.,2020	0	3	0	0	0	0	0	0	0	0	0	0	3	0	0	0	0	6
Ambrosiozyma philentoma NRRL Y-7523	Ambph1	Hess J et al.,2014~Chaib De Mares M et al.,2015	1	0	1	2	0	0	0	1	0	1	0	1	1	0	0	0	0	8
Amniculicola lignicola CBS 123094	Amnli1	Krassowski T et al.,2018	1	1	3	1	1	1	2	1	1	1	0	1	3	18	1	0	0	36
Amorphotheca resinae	Amore1	Haridas S et al.,2020	1	0	2	2	2	0	1	2	3	1	0	0	2	5	0	0	0	21
Ampelomyces quisqualis HMLAC05119	Ampqui1	Martino E et al.,2018	1	1	3	2	1	3	2	2	1	1	0	2	1	13	0	0	0	33
Amylostereum chailletii DWAch2	Amycha1	Mikhailov KV et al.,2017	0	29	0	0	0	0	0	0	0	0	0	0	3	0	0	0	0	32
Amylocystis lapponica SKaAmylap13	Amylap1_1	Looney B et al.,2022	0	2	0	0	0	0	0	1	3	1	0	0	0	0	0	0	0	7
Amylomyces rouxii NRRL 5866	Amyrou1	Hage H et al.,2021	0	0	0	2	0	0	1	3	0	1	0	0	1	0	0	2	0	10
Anaeromyces robustus	Anasp1	Wang Y et al.,2023	0	0	0	0	0	0	0	1	0	0	1	0	0	0	0	39	0	41
Annulohypoxylon bovei var. microspora CBS 124037	Annbo	Haitjema CH et al.,2017~Mondo SJ et al.,2017	1	0	3	2	2	1	1	3	3	1	0	2	2	14	0	0	0	35
Annulohypoxylon maeteangense CBS 123835	Annmae1	Franco MEE et al.,2022	0	0	3	2	2	1	1	3	3	1	1	2	2	15	3	0	0	39
Annulohypoxylon minutellum CBS 135445	Annmin1	Franco MEE et al.,2022	1	0	2	2	2	1	1	2	3	1	1	2	2	13	2	0	0	35
Annulohypoxylon moriforme CBS 123579	Annmor1	Franco MEE et al.,2022	0	0	3	2	2	1	1	3	2	1	1	2	2	15	3	0	0	38
Annulohypoxylon nitens CBS 120705	Annnit1	Franco MEE et al.,2022	0	0	3	2	2	1	1	5	3	1	1	2	2	18	3	0	0	44
Annulohypoxylon stygium FL0470	Annsty1	Franco MEE et al.,2022	0	0	3	2	2	1	1	3	3	1	1	2	2	13	3	0	0	37
Annulohypoxylon truncatum CBS 140777	Anntru1	Franco MEE et al.,2022	0	0	3	2	2	1	1	2	2	1	0	2	2	11	3	0	0	32
Antrodia serialis Sig1Antser10	Antser1	Slamovits CH et al.,2004~Corradi N et al.,2007	0	10	0	0	0	0	0	0	4	1	0	0	1	0	0	0	0	16
Aplosporella prunicola CBS 121.167	Aplpr1	Hage H et al.,2021	1	0	3	2	1	1	2	3	1	1	0	1	2	13	0	0	0	31
Armillaria cepistipes B5	Armcep1	Haridas S et al.,2020	0	4	4	1	0	0	0	2	0	0	0	0	3	0	1	0	0	15
Armillaria gallica 21-2	Armga1	Sipos G et al.,2017	0	4	5	1	0	0	0	1	0	1	0	0	2	0	1	0	0	15
Armillaria mellea DSM 3731	Armme1_1	Sipos G et al.,2017	0	4	2	1	0	0	0	0	0	0	0	0	1	0	0	0	0	8
Armillaria solidipes 28-4	Armost1	Collins C et al.,2013	0	4	3	1	0	0	0	1	0	1	0	0	3	0	1	0	0	14
Armillaria ostoyae C18/9	Armosto1	Sipos G et al.,2017	0	3	2	1	0	0	0	1	0	0	0	0	3	0	1	0	0	11
Arthroderma benhamiae CBS 112371	Artbe1	Sipos G et al.,2017	1	1	2	1	0	0	0	1	1	1	0	1	0	2	0	0	0	11
Artolenzites elegans CIRM-BRFM 1122	Artele1122_1	Burmester A et al.,2011	0	4	0	0	0	0	0	1	2	0	1	0	3	0	0	0	0	11
Arthrobotrys oligospora ATCC 24927	Artol1	Hage H et al.,2021	1	0	3	1	1	0	1	2	1	0	1	1	2	8	2	0	0	24
Blastobotrys (Arxula) adeninivorans	Arxad1	Yang J et al.,2011	1	1	1	3	0	0	0	0	1	2	0	0	0	0	0	0	0	9
Ascosphaera apis ARSEF 7405	Ascap1	Kunze G et al.,2014	1	0	0	0	0	0	1	1	1	0	0	0	0	0	0	0	0	4
Ascobolus immersus RN42	Ascim1	Murat C et al.,2018	1	0	1	3	1	1	1	2	0	1	1	2	1	5	0	0	0	20
Ascodesmis nigricans CBS 389.68	Ascni1	LÃ¼tkenhaus R et al., 2019	1	0	1	3	1	0	1	3	1	1	1	1	2	6	0	0	0	22
Ascochyta rabiei ArDII	Ascra1	Verma S et al.,2016	1	1	2	2	1	3	1	2	2	1	1	2	1	13	0	0	0	33
Ascoidea rubescens NRRL Y17699	Ascru1	Riley R et al.,2016	1	1	1	2	0	0	0	0	2	0	0	1	0	0	0	0	0	8
Ascocoryne sarcoides NRRL50072	Ascsa1	Gianoulis TA et al.,2012	1	1	3	2	1	0	0	2	2	1	1	1	3	2	0	0	0	20
Eremothecium gossypii ATCC 10895	Ashgo1_1	Dietrich FS et al.,2004	1	1	0	1	0	0	0	1	0	1	1	0	1	0	0	0	0	7
Aspergillus aculeatus ATCC16872	Aspac1	de Vries RP et al.,2017	1	1	3	2	1	0	1	2	0	1	0	1	3	22	0	0	0	38
Aspergillus aculeatinus CBS 121060	Aspacu1	Vesth TC et al.,2018	1	1	3	1	1	0	1	2	1	2	0	0	3	21	0	0	0	37
Aspergillus albertensis	Aspalbe1	KjÃ¦rbÃ¸lling I et al., 2020	1	1	2	2	1	2	0	1	1	1	0	1	1	16	0	0	0	30
Aspergillus alliaceus CBS 536.65	Aspalli1	KjÃ¦rbÃ¸lling I et al., 2020	1	1	2	2	1	1	1	2	1	1	0	1	2	14	0	0	0	30
Aspergillus arachidicola	Aspara19utr	KjÃ¦rbÃ¸lling I et al., 2020	1	1	2	3	1	2	1	2	1	1	0	1	1	14	0	0	0	31
Aspergillus avenaceus IBT 18842	Aspave1	KjÃ¦rbÃ¸lling I et al., 2020	1	1	3	2	1	2	1	1	0	1	0	1	2	22	0	0	0	38
Aspergillus bertholletius IBT 29228	Aspber1	KjÃ¦rbÃ¸lling I et al., 2020	1	1	3	2	1	2	1	1	2	2	0	1	2	19	0	0	0	38
Aspergillus bombycis NRRL 26010	Aspbom1	Moore GG et al.,2016	1	1	3	2	1	2	1	1	2	1	0	1	2	23	0	0	0	41
Aspergillus brasiliensis	Aspbr1	de Vries RP et al.,2017	1	1	3	2	0	0	1	2	2	1	0	0	3	17	0	0	0	33
Aspergillus brunneoviolaceus CBS 621.78	Aspbru1	Vesth TC et al.,2018	1	1	3	2	1	0	1	2	1	2	0	0	4	24	0	0	0	42
Aspergillus carbonarius ITEM 5010	Aspca3	de Vries RP et al.,2017	1	0	3	2	0	1	1	5	1	1	0	0	2	27	0	0	0	44
Aspergillus caelatus CBS 763.97	Aspcae1	KjÃ¦rbÃ¸lling I et al., 2020	1	1	3	3	2	2	1	1	2	1	0	1	2	19	0	0	0	39
Aspergillus calidoustus	Aspcal1	Horn F et al.,2016	1	1	2	3	2	0	2	1	1	1	0	1	3	18	1	0	0	37
Aspergillus campestris IBT 28561	Aspcam1	KjÃ¦rbÃ¸lling I et al., 2018	1	1	1	1	2	1	1	1	0	1	0	1	2	12	0	0	0	25
Aspergillus candidus CBS 102.13	Aspcand1	KjÃ¦rbÃ¸lling I et al., 2018	1	1	1	1	2	1	1	1	0	1	0	1	2	9	0	0	0	22
Aspergillus clavatus NRRL 1 from AspGD	Aspcl1	Arnaud MB et al.,2012	1	1	1	2	2	1	1	1	0	1	0	1	1	11	0	0	0	24
Aspergillus coremiiformis CBS 553.77	Aspcor1	KjÃ¦rbÃ¸lling I et al., 2020	1	1	1	2	1	0	1	2	1	1	0	1	1	11	0	0	0	24
Aspergillus costaricaensis CBS 115574	Aspcos1	Vesth TC et al.,2018	1	1	3	2	0	0	1	1	1	1	0	0	2	20	0	0	0	33
Aspergillus cristatus GZAAS20.1005	Aspcri1	Ge Y et al.,2016	1	1	2	2	1	1	1	2	1	1	0	0	3	7	0	0	0	23
Aspergillus ellipticus CBS 707.79	Aspell1	Vesth TC et al.,2018	1	1	3	2	0	1	1	1	2	1	0	0	4	16	0	0	0	33
Aspergillus eucalypticola CBS 122712	Aspeuc1	Vesth TC et al.,2018	1	1	3	2	0	0	1	1	1	1	0	0	3	18	0	0	0	32
Aspergillus fijiensis CBS 313.89	Aspfij1	Vesth TC et al.,2018	1	1	3	2	1	0	1	2	1	2	0	0	2	20	0	0	0	36
Aspergillus flavus NRRL3357	Aspfl1	Arnaud MB et al.,2012	0	1	2	3	1	1	1	1	1	1	0	0	1	6	0	0	0	19
Aspergillus flavus NRRL3357	Aspfl2_3	Skerker JM et al.,2021	1	1	2	2	1	2	1	1	1	1	0	1	2	20	0	0	0	36
Aspergillus luchuensis CBS 106.47	Aspfo1	de Vries RP et al.,2017	1	1	3	2	0	3	1	1	1	1	0	0	3	19	0	0	0	36
Aspergillus fumigatus A1163	Aspfu_A1163_1	Fedorova ND et al.,2008~Nierman WC et al.,2005~Ronning CM et al.,2005~Joardar V et al.,2012	1	1	2	2	2	1	1	1	0	0	0	1	1	7	0	0	0	20
Aspergillus fumigatus Af293 from AspGD	Aspfu1	Nierman WC et al.,2005	1	1	2	2	2	1	1	0	0	0	0	1	1	6	0	0	0	18
Aspergillus glaucus	Aspgl1	de Vries RP et al.,2017	1	1	2	2	3	2	1	2	1	1	0	1	2	9	0	0	0	28
Aspergillus heteromorphus CBS 117.55	Asphet1	Vesth TC et al.,2018	1	1	3	3	0	0	1	2	1	1	0	0	4	15	0	0	0	32
Aspergillus homomorphus CBS 101889	Asphom1	Vesth TC et al.,2018	1	1	3	2	1	0	1	3	1	1	0	0	3	22	0	0	0	39
Aspergillus ibericus CBS 121593	Aspibe1	Vesth TC et al.,2018	1	1	4	2	0	0	1	2	1	1	0	0	3	25	0	0	0	41
Aspergillus indologenus CBS 114.80	Aspind1	Vesth TC et al.,2018	1	1	3	2	1	0	1	2	1	1	0	0	2	18	0	0	0	33
Aspergillus japonicus CBS 114.51	Aspjap1	Vesth TC et al.,2018	1	1	3	2	1	0	1	3	0	1	0	0	2	18	0	0	0	33
Aspergillus kawachii IFO 4308	Aspka1_1	Futagami T et al.,2011	1	1	3	2	0	3	1	2	1	1	0	0	1	14	0	0	0	30
Aspergillus niger (lacticoffeatus) CBS 101883	Asplac1	Vesth TC et al.,2018	1	1	3	2	0	0	0	1	2	1	0	0	3	23	0	0	0	37
Aspergillus leporis CBS 151.66	Asplep1	KjÃ¦rbÃ¸lling I et al., 2020	1	1	3	2	2	1	1	3	1	1	0	1	2	16	0	0	0	35
Aspergillus minisclerotigenes CBS 117635	Aspmin1	KjÃ¦rbÃ¸lling I et al., 2020	1	1	2	3	1	2	1	1	1	1	0	1	1	15	0	0	0	31
Aspergillus neoniger CBS 115656	Aspneo1	Vesth TC et al.,2018	1	1	3	2	0	0	1	2	1	1	0	0	2	19	0	0	0	33
Aspergillus niger van Tieghem ATCC 13496	Aspni_bvT_1	Vesth TC et al.,2018	1	1	3	2	0	1	1	2	2	1	0	0	2	23	0	0	0	39
Aspergillus niger CBS 513.88	Aspni_DSM_1	Pel HJ et al.,2007	1	1	3	2	0	0	0	1	2	1	0	0	3	15	0	0	0	29
Aspergillus niger NRRL3	Aspni_NRRL3_1	Vesth TC et al.,2018~Aguilar-Pontes MV et al.,2018	1	1	3	2	0	0	1	3	2	1	0	0	2	27	0	0	0	43
Aspergillus niger ATCC 1015	Aspni7	Andersen MR et al.,2011	1	1	3	2	0	0	1	1	2	1	0	0	2	21	0	0	0	35
Aspergillus nidulans	Aspnid1	Arnaud MB et al.,2012~Galagan JE et al.,2005	1	0	2	2	1	1	2	3	1	1	0	1	1	13	1	0	0	30
Aspergillus nomius IBT 12657	Aspnom1	KjÃ¦rbÃ¸lling I et al., 2020	1	1	2	3	1	3	1	1	2	1	0	1	1	18	0	0	0	36
Aspergillus nomius NRRL 13137	Aspnom13137_1	Moore GG et al.,2015	1	1	3	3	1	2	1	2	1	1	0	1	3	24	0	0	0	44
Aspergillus novofumigatus IBT 16806	Aspno	KjÃ¦rbÃ¸lling I et al., 2018	1	1	4	2	3	0	1	2	0	1	0	1	1	12	0	0	0	29
Aspergillus novoparasiticus CBS 126849	Aspnovo1	KjÃ¦rbÃ¸lling I et al., 2020	1	1	2	3	1	2	1	1	2	1	0	0	1	17	0	0	0	33
Aspergillus ochraceoroseus IBT 24754	Aspoch1	KjÃ¦rbÃ¸lling I et al., 2018	1	1	2	2	1	0	2	1	1	1	0	2	2	6	0	0	0	22
Aspergillus ochraceoroseus SRRC1432	Aspoch1432_1	Moore GG et al.,2015	1	0	2	2	1	0	2	1	0	1	0	2	1	7	1	0	0	21
Aspergillus oryzae RIB40	Aspor1	Arnaud MB et al.,2012~Machida M et al.,2005	1	1	2	2	0	2	0	1	1	1	0	1	0	5	0	0	0	17
Aspergillus parasiticus CBS 117618	Asppar1	KjÃ¦rbÃ¸lling I et al., 2020	1	1	3	3	1	2	1	1	1	1	0	1	1	17	0	0	0	34
Aspergillus parvisclerotigenus CBS 121.62	Asppari1	KjÃ¦rbÃ¸lling I et al., 2020	1	1	2	3	1	2	1	1	1	1	0	1	1	13	0	0	0	29
Aspergillus niger (phoenicis Corda) Thom ATCC 13157	Aspph1	Vesth TC et al.,2018	1	1	3	2	0	0	1	1	2	1	0	0	2	26	0	0	0	40
Aspergillus piperis CBS 112811	Asppip1	Vesth TC et al.,2018	1	1	3	2	0	0	1	2	1	1	0	0	1	18	0	0	0	31
Aspergillus pseudocaelatus CBS 117616	Asppsec1	KjÃ¦rbÃ¸lling I et al., 2020	1	1	4	3	2	2	1	1	2	1	0	1	3	20	0	0	0	42
Aspergillus pseudonomius CBS 119388	Asppsen1	KjÃ¦rbÃ¸lling I et al., 2020	1	1	2	3	1	3	1	1	2	1	0	1	2	18	0	0	0	37
Aspergillus pseudotamarii CBS 117625	Asppset1	KjÃ¦rbÃ¸lling I et al., 2020	1	1	2	3	1	3	1	2	2	1	0	1	2	17	0	0	0	37
Aspergillus pseudoterreus ATCC32359	Asppseute1	Deng S et al.,2020	1	1	2	2	1	1	1	1	0	1	0	1	2	12	0	0	0	26
Aspergillus rambellii SRRC1468	Aspram1	Moore GG et al.,2015	1	1	2	2	1	0	1	0	1	1	0	2	1	11	1	0	0	25
Aspergillus saccharolyticus JOP 1030-1	Aspsac1	Vesth TC et al.,2018	1	1	3	2	1	0	1	2	1	1	0	1	2	15	0	0	0	31
Aspergillus sclerotioniger CBS115572	Aspscl1	Vesth TC et al.,2018	1	1	4	2	0	1	1	3	1	1	0	0	3	25	0	0	0	43
Aspergillus sclerotiicarbonarius CBS 121057	Aspscle1	Vesth TC et al.,2018	1	1	4	2	0	0	1	2	1	1	0	0	3	28	0	0	0	44
Aspergillus sergii CBS 130017	Aspser1	KjÃ¦rbÃ¸lling I et al., 2020	1	1	2	3	1	2	1	1	1	1	0	1	1	15	0	0	0	31
Aspergillus steynii IBT 23096	Aspste1	KjÃ¦rbÃ¸lling I et al., 2018	0	1	2	2	1	2	1	3	0	2	0	1	3	25	0	0	0	43
Aspergillus sydowii CBS 593.65	Aspsy1	de Vries RP et al.,2017	1	1	3	1	3	1	3	2	0	1	0	1	1	19	0	0	0	37
Aspergillus taichungensis IBT 19404	Asptaic1	KjÃ¦rbÃ¸lling I et al., 2018	1	1	1	2	2	1	1	0	0	1	0	1	2	9	0	0	0	22
Aspergillus tamarii CBS 117626	Asptam1	KjÃ¦rbÃ¸lling I et al., 2020	1	1	2	2	1	2	1	2	1	1	0	1	1	17	0	0	0	33
Aspergillus terreus NIH 2624	Aspte1	Arnaud MB et al.,2012	1	1	2	2	1	1	1	1	1	1	0	1	1	9	0	0	0	23
Aspergillus transmontanensis CBS 130015	Asptra1	KjÃ¦rbÃ¸lling I et al., 2020	1	1	2	3	1	2	1	1	1	1	0	1	1	18	0	0	0	34
Aspergillus tubingensis	Asptu1	de Vries RP et al.,2017	1	1	3	2	0	0	1	1	1	1	0	0	2	20	0	0	0	33
Aspergillus udagawae IFM 46973	Aspuda1	Kusuya Y et al.,2015	1	1	2	2	2	1	1	2	1	1	0	1	2	9	0	0	0	26
Aspergillus uvarum CBS 121591	Aspuva1	Vesth TC et al.,2018	1	1	3	2	1	0	1	6	0	2	0	1	1	16	0	0	0	35
Aspergillus vadensis CBS 113365	Aspvad1	Vesth TC et al.,2018	1	1	3	2	0	0	1	1	1	1	0	0	1	15	0	0	0	27
Aspergillus versicolor	Aspve1	de Vries RP et al.,2017	1	0	3	2	2	1	2	1	0	1	0	1	2	23	0	0	0	39
Aspergillus violaceofuscus CBS 115571	Aspvio1	Vesth TC et al.,2018	1	1	3	2	1	0	1	2	0	1	0	0	2	21	0	0	0	35
Aspergillus wentii	Aspwe1	de Vries RP et al.,2017	1	1	3	2	2	3	2	0	2	1	0	1	2	17	0	0	0	37
Aspergillus welwitschiae CBS139.54b	Aspwel1	Vesth TC et al.,2018	1	1	3	2	0	4	1	3	2	1	0	0	2	23	0	0	0	43
Aspergillus zonatus	Aspzo1	de Vries RP et al.,2017	1	1	2	2	0	0	1	1	1	1	0	1	4	8	0	0	0	23
Astrocystis sublimbata CBS 130006	Astsub1	Franco MEE et al.,2022	0	1	3	1	1	0	1	1	3	1	0	2	3	14	2	0	0	33
Aulographum hederae	Aulhe2	Haridas S et al.,2020	1	1	3	2	1	1	1	1	2	1	0	2	2	2	1	0	0	21
Auriculariopsis ampla NL-1724	Auramp1	AlmÃ¡si Ã‰ et al., 2019	0	6	2	0	0	0	0	0	0	1	1	0	3	0	0	0	0	13
Auricularia subglabra	Aurde3_1	Floudas D et al.,2012	0	3	4	1	0	0	0	0	0	1	0	0	1	0	1	0	0	11
Aureobasidium pullulans var. melanogenum CBS 110374	Aurpu_var_mel1	Gostin?ar C et al.,2014	1	1	3	2	0	0	3	3	1	1	1	2	2	12	1	0	0	33
Aureobasidium pullulans var. namibiae CBS 147.97	Aurpu_var_nam1	Gostin?ar C et al.,2014	1	1	3	2	0	0	3	3	2	1	1	2	2	11	1	0	0	33
Aureobasidium pullulans var. pullulans EXF-150	Aurpu_var_pul1	Gostin?ar C et al.,2014	1	0	3	2	0	0	3	2	1	1	1	2	2	12	1	0	0	31
Aureobasidium pullulans var. subglaciale EXF-2481	Aurpu_var_sub1	Gostin?ar C et al.,2014	1	1	3	2	0	0	3	2	1	1	1	2	2	11	0	0	0	30
Aureobasidium pullulans NBB 7.2.1	AurpulNBB1	Rueda-Mejia MP et al.,2021	1	0	3	2	0	0	3	4	1	1	1	2	2	16	1	0	0	37
Auriscalpium vulgare FP105234-Sp	Aurvu1	Looney B et al.,2022	0	8	0	1	0	0	0	1	0	0	0	0	2	0	0	0	0	12
Babjeviella inositovora NRRL Y-12698	Babin1	Riley R et al.,2016	1	1	1	2	0	0	0	0	0	1	0	1	1	0	0	0	0	8
Backusella circina FSU 941	Bacci1	Amses KR et al.,2022	0	0	0	7	0	0	4	4	0	1	0	0	3	0	0	3	1	23
Basidiobolus meristosporus CBS 931.73	Basme2finSC	Mondo SJ et al.,2017	0	0	0	1	0	22	0	5	0	0	1	0	4	0	0	3	0	36
Batrachochytrium salamandrivorans BS	Batsa1	Farrer RA et al.,2017	0	0	0	2	0	0	0	0	0	0	0	0	2	0	2	4	0	10
Baudoinia compniacensis UAMH 10762 (4089826)	Bauco1	Ohm RA et al.,2012	0	1	1	2	0	0	2	1	2	1	0	2	3	4	0	0	0	19
Beauveria bassiana ARSEF 2860	Beaba1	Xiao G et al.,2012	0	1	0	1	1	3	0	3	0	1	0	2	3	4	1	0	0	20
Benjaminiella poitrasii RSA 903	Benpoi1	Wang Y et al.,2023	0	0	0	3	0	0	1	2	0	0	1	0	1	0	0	0	0	8
Bifiguratus adelaidae AZ0501	Bifad1	Torres-Cruz TJ et al.,2017	0	0	0	2	0	0	0	1	0	0	0	0	1	0	0	1	0	5
Bimuria novae-zelandiae CBS 107.79	Bimnz1	Haridas S et al.,2020	1	0	4	1	1	1	2	3	2	1	1	1	3	9	0	0	0	30
Biscogniauxia sp. FL1348	Biscog1	Franco MEE et al.,2022	1	1	2	2	2	2	0	1	3	1	1	2	2	17	2	0	0	39
Biscogniauxia marginata CBS 124505	Bisma1	Franco MEE et al.,2022	0	1	2	1	2	2	1	3	3	0	1	1	2	16	1	0	0	36
Biscogniauxia mediterranea AZ0048	Bisme1	Franco MEE et al.,2022	1	1	2	2	2	2	1	1	3	0	1	2	2	16	2	0	0	38
Biscogniauxia mediterranea CBS 129072	Bismed1	Franco MEE et al.,2022	1	1	2	2	2	2	1	1	3	0	1	2	2	16	3	0	0	39
Bjerkandera adusta	Bjead1_1	Binder M et al.,2013	0	4	0	1	0	0	0	1	5	1	1	0	2	0	0	0	0	15
Blastocladiella britannica	Blabri1	Amses KR et al.,2022	0	0	0	3	0	0	2	0	0	0	1	0	0	0	1	8	1	16
Blastomyces dermatitidis SLH14081	Blade1	MuÃ±oz JF et al., 2015	2	1	3	1	3	1	3	4	2	2	0	2	1	4	0	0	0	29
Blastomyces dermatitidis ER-3	Blader1	MuÃ±oz JF et al., 2015	2	4	3	1	3	1	3	4	2	2	0	2	1	4	0	0	0	32
Blastomyces percursus EI222	Blape1	Dukik K et al.,2017	1	0	2	2	1	1	1	2	0	1	0	1	0	3	0	0	0	15
Blastobotrys raffinosifermentans NRRL Y-27150	Blara1	Shen XX et al.,2018	1	1	1	2	0	0	0	0	1	2	0	0	1	0	0	0	0	9
Blakeslea trispora NRRL 2456	Blatri1	Chang Y et al.,2022	0	0	0	2	0	0	0	2	0	0	0	0	1	0	0	1	0	6
Blumeria graminis f. sp. hordei DH14	Blugr2	Frantzeskakis L et al.,2018	1	1	2	2	1	0	0	2	1	1	0	0	1	0	1	0	0	13
Blumeria graminis f. sp. tritici 96224 .16	Blugra3_16	MÃ¼ller MC et al., 2019	1	1	2	2	1	0	1	2	1	1	0	0	2	0	1	0	0	15
Blumeria graminis f. sp. hordei Race1	BlugrR1_1	Frantzeskakis L et al.,2018	1	1	2	1	1	0	0	2	0	0	0	0	0	0	1	0	0	9
Blyttiomyces helicus single-cell	Blyhe1	Ahrendt SR et al.,2018	0	0	0	0	1	0	0	0	0	0	0	0	1	0	3	3	1	9
Boeremia exigua MPI-SDFR-AT-0100	Boeex1	Mesny F et al.,2021	1	1	3	3	1	2	1	1	2	1	1	2	4	10	0	0	0	33
Boletus edulis BED1	Boled5	Miyauchi S et al.,2020	0	2	0	1	0	0	0	0	1	0	0	0	3	0	0	0	0	7
Boletus edulis Přilba	Boledp1	Miyauchi S et al.,2020	0	0	0	1	0	0	0	0	1	0	0	0	4	0	0	0	0	6
Boletus reticuloceps BR01	Bolret1	Wu G et al.,2022	0	1	0	0	0	0	0	0	0	0	0	0	0	0	0	0	0	1
Botryobasidium botryosum	Botbo1	Riley R et al.,2014	0	0	0	1	0	0	0	1	0	1	0	0	2	0	0	0	0	5
Botrytis cinerea	Botci1	Staats M et al.,2012~Amselem J et al.,2011	1	0	2	1	0	0	0	4	2	1	0	1	2	2	0	0	0	16
Botrytis cinerea T4	Botcin1	Amselem J et al.,2011	1	0	2	2	2	0	1	2	2	1	1	2	3	4	0	0	0	23
Botryosphaeria dothidea	Botdo1_1	Marsberg A et al.,2017	1	1	7	2	5	1	2	1	1	1	1	1	4	17	0	0	0	45
Butyriboletus roseoflavus	Butyri1	Wu G et al.,2022	0	0	0	0	0	0	0	0	0	0	0	0	1	0	0	0	0	1
Byssothecium circinans CBS 675.92	Bysci1	Haridas S et al.,2020	1	1	3	3	2	1	2	2	1	1	0	2	2	14	0	0	0	35
Paecilomyces niveus CO7	Bysni1	Biango-Daniels MN et al.,2018	1	0	1	1	1	0	1	1	3	1	0	1	2	10	0	0	0	23
Byssochlamys spectabilis No. 5	Byssp1	Oka T et al.,2014	1	1	1	2	1	0	1	1	3	1	0	1	1	8	0	0	0	22
Cadophora sp. M221	CadmalM221_1	Stefanovic E et al.,2021	1	1	4	2	3	0	1	2	2	1	0	3	2	13	3	0	0	38
Cadophora malorum M34	CadmalM34_1	Stefanovic E et al.,2021	1	1	6	2	2	1	1	4	3	1	1	3	2	17	2	0	0	47
Cadophora sp. DSE1049	Cadsp1	Knapp DG et al.,2018	1	1	5	2	3	1	1	13	3	1	1	2	5	21	4	0	0	64
Caecomyces churrovis A	Caecom1	Brown JL et al.,2021	0	0	0	0	0	0	0	1	0	0	1	0	0	0	0	52	1	55
Calocera cornea	Calco1	Nagy LG et al.,2016	0	1	0	1	0	0	0	0	8	1	1	2	2	0	0	0	0	16
Calycina marina TRa3180A	Calmar1	Hagestad OC et al.,2021	0	0	2	3	2	0	1	2	1	1	1	1	1	3	0	0	0	18
Calocera viscosa	Calvi1	Nagy LG et al.,2016	0	1	0	0	0	0	0	1	7	1	1	1	2	0	0	0	0	14
Candida albicans SC5314	Canalb1	Jones T et al.,2004~van het Hoog M et al.,2007~Muzzey D et al.,2013	1	1	1	2	0	0	0	1	2	1	1	3	1	0	0	0	0	14
Cantharellus anzutake C23	Cananz1	Miyauchi S et al.,2020	0	2	0	0	0	0	0	0	0	0	0	0	1	0	0	0	0	3
Candida arabinofermentans NRRL YB-2248	Canar1	Riley R et al.,2016	1	0	0	2	0	0	0	0	0	1	0	1	1	0	0	0	0	6
Candida boidinii NRRL Y-2332	Canbo1	Krassowski T et al.,2018	0	1	1	2	0	0	0	1	0	0	0	1	0	0	0	0	0	6
Tortispora caseinolytica Y-17796	Canca1	Riley R et al.,2016	1	0	0	1	0	0	0	0	1	1	0	0	1	0	0	0	0	5
Candida dubliniensis CD36	Candu1	Jackson AP et al.,2009	1	1	1	3	0	0	0	2	2	1	1	3	1	0	0	0	0	16
Candida membranifaciens IST 626	Canmem1	Palma M et al.,2022	1	0	1	2	0	0	0	2	0	1	1	2	1	0	0	0	0	11
Candida orthopsilosis Co 90-125	Canor1	Riccombeni A et al.,2012	1	1	1	2	0	0	0	1	1	1	0	2	1	0	0	0	0	11
Candida parapsilosis CDC317	Canpa1	Butler G et al.,2009	1	1	1	2	0	0	0	1	2	1	0	4	1	0	0	0	0	14
Candida tanzawaensis NRRL Y-17324	Canta1	Riley R et al.,2016	0	1	1	2	0	0	0	1	1	1	1	2	1	0	0	0	0	11
Candida tenuis NRRL Y-1498	Cante1	Wohlbach DJ et al.,2011	1	1	0	2	0	0	0	1	1	1	0	2	1	0	1	0	0	11
Candida tropicalis MYA3404	Cantro1	Guin K et al.,2020	1	1	1	1	0	0	0	2	0	1	1	2	1	0	0	0	0	11
Capronia coronata CBS 617.96	Capcor1	Teixeira MM et al.,2017	0	0	2	2	0	1	1	2	3	1	1	0	3	3	0	0	0	19
Capronia epimyces CBS 606.96	Capep1	Teixeira MM et al.,2017	0	1	2	2	0	2	1	3	1	1	1	1	3	5	1	0	0	24
Capronia semiimmersa CBS27337	Capse1	Teixeira MM et al.,2017	0	1	2	2	3	1	2	2	1	1	1	1	2	5	2	0	0	26
Catenaria anguillulae PL171	Catan2	Mondo SJ et al.,2017	0	0	0	0	0	0	0	1	0	0	1	0	1	0	1	26	3	33
Caulochytrium protostelioides ATCC 52028 single-cell	Caupr_SCcomb	Ahrendt SR et al.,2018	0	0	0	0	0	0	0	0	0	0	1	0	2	0	0	0	0	3
Caulochytrium protostelioides ATCC 52028	Caupr1	Ahrendt SR et al.,2018	0	0	0	0	0	0	0	0	0	0	1	0	1	0	0	1	0	3
Cenococcum geophilum 1.58	Cenge3	Peter M et al.,2016	1	1	2	1	3	0	2	2	2	0	0	1	5	5	0	0	0	25
Ceratobasidium sp. anastomosis group I; DN8442	CerAGI	Miyauchi S et al.,2020	0	5	2	1	0	0	0	2	0	1	1	0	2	0	3	0	0	17
Cercospora berteroae CBS 538.71	Cerbe1	de Jonge R et al.,2018	1	1	4	2	0	1	3	1	2	1	1	2	1	10	0	0	0	30
Ceraceosorus bombacis ATCC 22867	Cerbo1	Sharma R et al.,2015	0	1	0	1	0	0	0	0	2	0	0	0	1	0	0	0	0	5
Ceraceosorus guamensis MCA 4658	Cersp1	Kijpornyongpan T et al.,2018	0	0	0	1	0	0	0	1	1	0	0	0	2	0	1	0	0	6
Ceriporiopsis (Gelatoporia) subvermispora B	Cersu1	Fernandez-Fueyo E et al.,2012	0	3	0	0	0	0	0	1	2	0	1	0	2	0	0	0	0	9
Cercospora zeae-maydis	Cerzm1	Haridas S et al.,2020	1	1	3	2	0	1	3	1	3	1	0	2	1	10	0	0	0	29
Cryptococcus gattii CA1873	CgaCA1873_1	Farrer RA et al.,2015	0	0	0	0	0	0	0	1	1	1	1	0	2	0	1	0	0	7
Cryptococcus gattii VGII 2001/935-1	CgaVGII_1	Farrer RA et al.,2015	0	1	0	0	0	0	0	0	1	1	1	0	0	0	1	0	0	5
Cryptococcus gattii VGIV IND107	CgaVGIV_1	Farrer RA et al.,2015	0	1	0	0	0	0	0	1	1	1	1	0	2	0	1	0	0	8
Cryptococcus gattii WM276	CgaWM276_1	D'Souza CA et al.,2011	0	2	0	0	0	0	0	1	1	1	1	0	2	0	1	0	0	9
Chaetomium funicola MPI-SDFR-AT-0129	Chafu1	Mesny F et al.,2021	0	0	2	2	4	1	1	0	3	1	0	2	1	13	2	0	0	32
Chaetomium globosum	Chagl_1	Cuomo CA et al.,2015~Berka RM et al.,2011	1	0	2	2	4	1	1	1	2	1	0	1	0	14	1	0	0	31
Chaetomium globosum MPI-SDFR-AT-0079	Chagl1	Mesny F et al.,2021	0	1	2	1	2	1	1	1	1	1	0	1	0	5	3	0	0	20
Chalara longipes BDJ	Chalo1	Barbi F et al.,2020	1	1	3	2	2	1	1	5	4	1	0	3	4	17	1	0	0	46
Chaetomium sp. MPI-CAGE-AT-0009	Chame1	Mesny F et al.,2021	1	0	2	2	5	1	1	2	1	1	0	0	1	13	1	0	0	31
Chaetomium thermophilum var thermophilum DSM 1495	Chathe1	Amlacher S et al.,2011~Bock T et al.,2014	1	1	1	1	2	1	1	2	2	1	1	2	1	6	1	0	0	24
Cochliobolus heterostrophus HAW225	ChetHAW225_4	Haridas Sajeet et al., 2023	1	2	3	3	1	2	1	4	2	1	0	2	2	19	0	0	0	43
Cochliobolus heterostrophus Hm338	ChetHm338_1	Haridas Sajeet et al., 2023	1	1	3	4	1	3	1	4	2	0	0	2	2	24	0	0	0	48
Cochliobolus heterostrophus Hm540	ChetHm540_1	Condon BJ et al.,2013	1	0	2	2	1	2	0	4	2	0	0	2	2	12	0	0	0	30
Cochliobolus heterostrophus PR1x412	ChetPR1x412_2	Haridas Sajeet et al., 2023	1	1	3	4	1	2	1	4	2	0	0	2	2	20	0	0	0	43
Cochliobolus heterostrophus PR9b	ChetPR9b_4	Haridas Sajeet et al., 2023	1	1	3	3	1	2	1	4	2	0	0	2	2	19	0	0	0	41
Chiua virens LA06	Chivir1	Wu G et al.,2022	0	1	0	0	0	0	0	0	0	0	0	0	0	3	0	0	0	4
Absidia padenii NRRL 2977	Chlpad1	Chang Y et al.,2022	0	0	0	4	0	0	2	1	0	0	0	0	3	0	0	2	2	14
Choanephora cucurbitarum NRRL2744 (50)	Chocucu1	Chang Y et al.,2022	0	0	0	4	0	0	1	3	0	0	0	0	2	0	0	1	0	11
Choiromyces venosus 120613-1	Chove1	Murat C et al.,2018	1	1	1	1	0	1	1	0	1	1	1	1	2	2	1	0	0	15
Chytriomyces hyalinus JEL632	Chyhya1	Amses KR et al.,2022	0	0	0	1	0	0	2	5	0	1	0	0	3	0	22	26	1	61
Chytridium lagenaria Arg66	Chylag1	Amses KR et al.,2022	0	0	0	1	0	0	4	3	0	0	1	0	0	0	0	12	2	23
Chytriomyces sp. MP 71	Chytri1	Amses KR et al.,2022	0	0	0	0	0	0	0	1	0	0	1	0	1	0	12	11	0	26
Circinella umbellata NRRL1351	Cirumb1	Chang Y et al.,2022	0	0	0	1	0	0	2	4	0	0	1	0	1	0	0	0	1	10
Citeromyces matritensis NRRL Y-2407	Citma1	Krassowski T et al.,2018	1	1	1	1	0	0	0	0	0	1	1	0	1	0	0	0	0	7
Clavariopsis aquatica WDA-00-1	Claaq1	Heeger F et al.,2021	0	4	0	2	0	0	0	0	0	0	0	0	1	0	0	0	0	7
Cladophialophora bantiana CBS 173.52	Claba1	Teixeira MM et al.,2017	1	1	3	1	1	1	2	1	1	0	0	1	3	17	2	0	0	35
Cladophialophora carrionii CBS 160.54	Claca1	Teixeira MM et al.,2017	0	0	2	3	2	1	1	2	4	1	1	1	3	6	1	0	0	28
Clathrospora elynae CBS 161.51	Clael1	Haridas S et al.,2020	0	0	2	2	1	2	1	2	3	1	0	1	3	7	0	0	0	25
Cladosporium fulvum	Clafu1	de Wit PJ et al.,2012~Ohm RA et al.,2012	1	1	2	2	1	1	1	2	1	0	1	1	2	16	0	0	0	32
Cladonia grayi Cgr/DA2myc/ss	Clagr3	Armaleo D et al.,2019	1	1	3	1	0	1	2	0	4	1	1	2	2	7	0	0	0	26
Cladophialophora immunda CBS83496	Claim1	Teixeira MM et al.,2017	1	0	1	2	2	0	1	2	2	1	0	2	2	22	2	0	0	40
Clavispora lusitaniae ATCC 42720	Clalu1_2	Butler G et al.,2009	0	1	2	3	2	2	2	4	4	1	1	1	3	4	0	0	0	30
Sistotrema sp. PMI_390	ClaPMI390	Miyauchi S et al.,2020	1	1	1	1	0	0	0	1	0	1	0	1	1	0	0	0	0	8
Cladochytrium polystomum WB228	Clapol1_1	Amses KR et al.,2022	0	0	0	1	0	0	8	2	0	0	0	0	1	0	0	11	3	26
Cladophialophora psammophila CBS 110553	Claps1	Teixeira MM et al.,2017	0	0	2	3	2	1	1	2	4	1	1	1	3	5	2	0	0	28
Claviceps purpurea 20.1	Clapu1	Schardl CL et al.,2013	1	1	1	2	1	3	1	2	0	1	1	0	1	4	1	0	0	20
Artomyces pyxidatus HHB10654	Clapy1	Looney B et al.,2022	0	22	0	0	0	0	0	1	4	0	0	0	2	0	0	0	0	29
Cladochytrium replicatum JEL 714	Clarep1_1	Amses KR et al.,2022	0	0	0	2	6	1	6	2	0	0	1	0	2	0	1	4	16	41
Cladosporium sphaerospermum UM 843	Clasph1	Ng KP et al.,2012	1	1	3	1	0	1	2	3	2	1	0	2	2	11	1	0	0	31
Cladophialophora yegresii CBS 114405	Claye1	Teixeira MM et al.,2017	0	1	1	2	1	2	1	2	2	1	1	1	3	6	0	0	0	24
Clitocybe gibba IJFM A808	Cligib1	Ruiz-DueÃ±as FJ et al., 2021	0	4	0	2	0	0	0	0	0	1	0	0	2	0	0	0	0	9
Clohesyomyces aquaticus	Cloaq1	Mondo SJ et al.,2017	1	1	4	2	1	1	1	3	0	0	1	2	3	15	0	0	0	35
Clonostachys rosea IK726	Cloros1	Karlsson M et al.,2015~Broberg M et al.,2018~Broberg M et al.,2021	1	1	6	2	2	4	1	1	1	0	1	1	2	22	2	0	0	47
Cochliobolus carbonum 26-R-13	Cocca1	Condon BJ et al.,2013	1	1	3	2	1	2	1	4	1	0	0	2	2	22	0	0	0	42
Cochliobolus heterostrophus C4	CocheC4_1	Ohm RA et al., 2012 and Condon BJ et al., 2013	1	1	3	3	1	2	1	4	2	0	0	2	2	21	0	0	0	43
Cochliobolus heterostrophus C4	CocheC4_6	Haridas Sajeet et al., 2023	1	1	3	3	1	2	1	4	2	0	0	2	2	18	0	0	0	40
Cochliobolus heterostrophus C5	CocheC5_3	Ohm RA et al., 2012 and Condon BJ et al., 2013	1	2	4	3	1	2	1	3	2	0	0	2	2	21	0	0	0	44
Cochliobolus heterostrophus C5	CocheC5_4m	Haridas Sajeet et al., 2023	1	1	3	4	1	2	1	4	2	0	0	2	2	18	0	0	0	41
Coccidioides immitis RS	Cocim1	Sharpton TJ et al.,2009	1	1	1	2	1	1	1	2	1	1	0	0	2	3	0	0	0	17
Cochliobolus lunatus m118	Coclu2	Condon BJ et al.,2013	1	1	3	3	1	2	1	4	1	1	1	2	2	20	0	0	0	43
Cochliobolus miyabeanus ATCC 44560	Cocmi1	Condon BJ et al.,2013	1	0	3	2	1	2	1	2	1	0	0	3	2	17	0	0	0	35
Coccidioides posadasii C735 delta SOWgp	Cocpo1_1	Sharpton TJ et al.,2009	1	1	1	2	0	0	1	2	1	1	0	0	2	2	0	0	0	14
Coccidioides posadasii Silveira	Cocpos1	Neafsey DE et al.,2010	1	1	1	1	1	0	1	2	1	1	0	1	2	3	0	0	0	16
Cochliobolus sativus ND90Pr	Cocsa1	Ohm RA et al.,2012~Condon BJ et al.,2013	1	1	3	2	1	2	1	5	0	0	0	2	2	19	0	0	0	39
Cochliobolus victoriae FI3	Cocvi1	Condon BJ et al.,2013	1	1	3	2	1	2	1	4	1	0	0	2	2	24	0	0	0	44
Coemansia mojavensis RSA 71	Coemoj1	Chang Y et al.,2022	0	0	0	3	0	0	0	1	0	0	0	0	2	0	0	3	0	9
Coemansia reversa NRRL 1564	Coere1	Chang Y et al.,2015	0	0	0	1	0	0	0	2	0	0	1	0	2	0	0	2	0	8
Coemansia spiralis RSA 1278	Coespi1	Chang Y et al.,2022	0	0	0	3	0	1	0	2	0	0	0	0	2	0	0	2	0	10
Cokeromyces recurvatus NRRL 2243	Cokrec1	Chang Y et al.,2022	0	0	0	2	0	0	1	3	0	0	0	0	2	0	0	0	1	9
Colletotrichum chlorophyti NTL11	Colch1	Gan P et al.,2017	0	0	4	1	2	2	1	2	0	1	0	2	3	19	3	0	0	40
Colletotrichum fioriniae PJ7	Colfi1	Baroncelli R et al.,2014	0	0	4	2	2	2	1	3	1	1	0	3	3	27	1	0	0	50
Colletotrichum gloeosporioides Cg-14	Colgl1	Alkan N et al.,2013	1	1	3	1	2	2	1	3	1	1	1	4	4	30	3	0	0	58
Colletotrichum graminicola M1.001	Colgr1	O'Connell RJ et al.,2012	0	1	5	2	2	2	0	3	2	1	1	2	3	20	3	0	0	47
Colletotrichum higginsianum IMI 349063	Colhig2	Zampounis A et al.,2016~O'Connell RJ et al.,2012	0	1	5	2	2	2	1	2	0	1	1	3	3	19	3	0	0	45
Colletotrichum incanum MAFF 238712	Colin1	Gan P et al.,2016	0	1	5	2	2	2	1	2	2	1	1	3	3	25	3	0	0	53
Colletotrichum nymphaeae SA-01	Colny1	Baroncelli R et al.,2016	0	0	5	3	2	2	1	3	2	1	0	4	4	26	1	0	0	54
Colletotrichum orchidophilum IMI 309357	Color1	Baroncelli R et al.,2018	1	1	4	2	3	0	1	2	3	1	1	2	2	7	2	0	0	32
Coniochaeta ligniaria R110-5	ColoR110_1	Nelson AR et al.,2022	1	1	1	2	1	0	1	0	2	1	0	1	1	2	3	0	0	17
Leotiomycetes sp. R113_184	ColoR113_1	Nelson AR et al.,2022	0	0	0	0	0	0	0	0	0	0	1	0	0	0	1	0	0	2
Colletotrichum orbiculare 104-T	Colorb1	Gan P et al.,2013	0	1	5	1	2	2	1	2	2	1	1	3	4	22	3	0	0	50
Colletotrichum salicis CBS607.94	Colsa1	Baroncelli R et al.,2016	1	0	3	1	2	2	0	2	1	1	1	4	3	21	1	0	0	43
Colletotrichum simmondsii CBS122122	Colsi1	Baroncelli R et al.,2016	0	0	3	3	2	2	1	2	2	1	0	3	3	26	1	0	0	49
Colletotrichum sublineola TX430BB	Colsub1	Baroncelli R et al.,2014	0	1	4	1	2	1	0	2	1	1	1	2	2	11	2	0	0	31
Colletotrichum tofieldiae 0861	Colto1	Hacquard S et al.,2016	0	0	4	1	2	2	1	3	2	1	1	3	2	26	3	0	0	51
Coniosporium apollinis CBS 100218	Conap1	Teixeira MM et al.,2017	1	1	1	2	1	1	1	0	1	1	0	2	2	3	0	0	0	17
Conidiobolus coronatus NRRL28638	Conco1	Chang Y et al.,2015	0	0	0	1	0	0	0	1	0	0	0	0	0	0	22	0	0	24
Coniochaeta sp. 2T2.1	Conioc1	Mondo SJ et al.,2019	2	2	8	4	6	0	2	6	4	1	2	4	2	17	6	0	0	66
Coniochaeta ligniaria NRRL 30616	Conlig1	Jim茅nez DJ et al.,2017	1	1	4	2	4	0	1	6	2	1	1	2	2	13	2	0	0	42
Coniophora olivacea MUCL 20566	Conol1	Castanera R et al.,2017	0	13	0	1	0	0	0	1	0	0	0	0	2	0	0	0	0	17
Coniophora puteana	Conpu1	Floudas D et al.,2012	0	5	0	1	0	0	0	1	0	0	0	0	2	0	0	0	0	9
Conidiobolus thromboides FSU 785	Conth1	Amses KR et al.,2022	0	0	0	3	0	0	0	1	0	1	1	0	1	0	26	0	0	33
Coprinellus angulatus CBS 144469	Copang1	Steindorff AS et al.,2021	0	6	0	1	0	0	0	0	0	0	0	0	4	0	0	0	0	11
Coprinopsis cinerea AmutBmut pab1-1	Copci_AmutBmut1	Muraguchi H et al.,2015	0	6	0	1	0	0	0	2	0	0	0	0	1	0	0	0	0	10
Coprinopsis cinerea	Copci1	Stajich JE et al.,2010	0	7	0	1	0	0	0	2	0	0	0	0	1	0	0	0	0	11
Coprinopsis marcescibilis CBS121175	Copmar1	Varga T et al.,2019	0	5	0	1	0	0	0	2	0	1	0	0	1	0	0	0	0	10
Coprinellus micaceus FP101781	Copmic2	Varga T et al.,2019	0	11	0	1	0	0	0	0	0	1	0	0	3	0	0	0	0	16
Coprinopsis sp. MPI-PUGE-AT-0042	Copph3	Mesny F et al.,2021	0	9	2	2	0	0	0	0	0	0	0	0	2	0	1	0	0	16
Beauveria brongniartii RCEF 3172	Corbr1	Shang Y et al.,2016	1	0	2	1	3	2	1	1	0	1	0	1	2	5	1	0	0	21
Corynespora cassiicola CCP	Corca1	Lopez D et al.,2018	0	1	0	1	3	3	0	2	0	1	1	2	3	4	1	0	0	22
Lecanicillium lecanii RCEF 1005	Corco1	Shang Y et al.,2016	1	1	4	2	0	3	2	4	1	1	1	2	2	33	0	0	0	57
Isaria fumosorosea ARSEF 2679	Corfu1	Shang Y et al.,2016	1	1	1	1	2	3	1	1	0	1	1	1	3	6	0	0	0	23
Phlegmacium glaucopus AT 2004 276	Corgl3	Miyauchi S et al.,2020	1	1	1	1	3	2	0	4	0	1	0	2	3	3	0	0	0	22
Cordyceps militaris CM01	Cormi1	Zheng P et al.,2011	0	2	0	1	0	0	0	1	0	0	1	0	3	0	0	0	0	8
Cordyceps sp. RAO 2017	CorRAO_2017_1	de Bekker C et al.,2017	0	0	1	1	3	2	1	2	0	0	0	2	3	3	1	0	0	19
Crassisporium funariophilum CBS 144457	Crafun1	Steindorff AS et al.,2021	0	5	0	1	0	0	0	0	0	0	0	0	3	0	0	0	0	9
Crepidotus variabilis CBS 506.95	Crevar1	Ruiz-DueÃ±as FJ et al., 2021	0	6	0	1	0	0	0	2	0	0	1	0	3	0	0	0	0	13
Cronartium quercuum f. sp. fusiforme G11	Croqu1	Pendleton AL et al.,2014	0	2	2	1	0	0	0	1	1	0	0	0	2	0	1	0	0	10
Crucibulum laeve CBS 166.37	Crula1	Varga T et al.,2019	0	3	4	1	0	0	0	0	0	0	0	0	2	0	0	0	0	10
Cryptococcus amylolentus CBS 6039	Cryam1	Sun S et al.,2017	0	0	0	0	0	0	0	1	2	0	1	0	2	0	1	0	0	7
Cryptococcus curvatus ATCC 20509	Crycu1	Close D et al.,2016	0	1	0	0	0	0	0	0	2	0	0	0	0	0	1	0	0	4
Cryomyces minteri CCFEE 5187	Crymi1	Coleine C et al.,2020~Selbmann L et al.,2015	2	0	3	3	0	1	3	1	0	1	2	1	1	3	0	0	0	21
Cryptococcus neoformans var. grubii H99	Cryne_H99_1	Janbon G et al.,2014	0	2	0	0	0	0	0	1	1	1	1	0	1	0	1	0	0	8
Cryptococcus neoformans var neoformans JEC21	Cryne_JEC21_1	Loftus BJ et al.,2005	0	2	0	0	0	0	0	1	1	1	1	0	1	0	3	0	0	10
Cryphonectria parasitica EP155	Crypa2	Crouch JA et al.,2020	0	0	2	2	3	1	1	2	4	1	1	1	4	13	2	0	0	37
Cryptococcus terricola JCM 24523	Cryte1	Close D et al.,2016	0	1	0	0	0	0	0	1	1	1	0	2	2	0	1	0	0	9
Naganishia vishniacii ANT03-052	Cryvi1	Nizovoy P et al., 2021	0	0	0	1	0	0	0	1	1	0	0	0	0	0	0	0	0	3
Camillea tinctor CBS 203.56	CtCBS203_1	Franco MEE et al.,2022	1	0	2	1	2	2	1	1	2	0	1	2	3	14	2	0	0	34
Cucurbitaria berberidis CBS 394.84	Cucbe1	Haridas S et al.,2020	1	1	2	2	1	2	1	2	1	0	0	2	2	17	0	0	0	34
Cunninghamella echinulata NRRL 1382	Cunech1	Chang Y et al.,2022	0	0	0	3	0	0	1	1	0	1	0	0	3	0	0	2	0	11
Cyathus striatus AH 40144	Cyastr2	Ruiz-DueÃ±as FJ et al., 2021	0	6	2	1	0	0	0	1	0	1	0	0	4	0	0	0	0	15
Cyberlindnera fabianii 65	Cybfa1	van Rijswijck IM et al.,2017	1	0	0	1	0	0	0	0	1	1	0	2	0	0	0	0	0	6
Cyberlindnera jadinii NRRL Y-1542	Cybja1	Riley R et al.,2016	1	1	0	0	0	0	0	0	2	1	0	2	1	0	0	0	0	8
Cylindrocarpon olidum MPI-CAGE-CH-0241	Cylol1	Mesny F et al.,2021	1	1	5	1	5	3	1	3	5	1	1	3	4	16	3	0	0	53
Cylindrobasidium torrendii FP15055	Cylto1	Floudas D et al.,2015	0	4	0	1	0	0	0	1	0	1	1	0	3	0	0	0	0	11
Cyphellophora europaea CBS 101466	Cypeu1	Teixeira MM et al.,2017	0	1	2	2	1	2	1	1	1	1	1	1	5	7	1	0	0	27
Cytidiella melzeri FP 102339	Cytmel1	Hage H et al.,2021	0	3	0	1	0	0	0	1	7	1	1	0	1	0	0	0	0	15
Dactylonectria estremocensis MPI-CAGE-AT-0021	Daces1	Mesny F et al.,2021	1	0	3	2	2	1	1	3	3	1	1	2	2	13	4	0	0	39
Dactylonectria macrodidyma MPI-CAGE-AT-0147	Dacma1	Mesny F et al.,2021	0	1	6	1	7	3	1	2	6	1	1	2	2	27	3	0	0	63
Dacryopinax primogenitus DJM 731 SSP1	Dacsp1	Floudas D et al.,2012	1	1	4	1	12	7	1	1	4	1	1	3	3	29	0	0	0	69
Daedalea quercina	Daequ1	Nagy LG et al.,2016	0	2	0	1	0	0	0	0	6	1	0	1	2	0	0	0	0	13
Daldinia sp. FL1419	DaFL1419_1	Franco MEE et al.,2022	0	5	1	1	0	0	0	2	4	1	1	0	2	0	2	0	0	19
Daldinia bambusicola CBS 122872	Dalba1	Franco MEE et al.,2022	1	1	3	2	2	1	1	3	2	1	0	1	1	10	2	0	0	31
Daldinia caldariorum CBS 122874	Dalcal1	Franco MEE et al.,2022	1	0	3	2	2	1	1	2	2	1	1	1	2	12	2	0	0	33
Daldinia decipiens CBS 113046	Daldec1	Franco MEE et al.,2022	1	0	3	2	2	1	1	2	2	1	1	2	2	14	2	0	0	36
Daldinia eschscholtzii EC12	DalEC12_1	Wu W et al.,2017	1	1	3	2	2	1	1	3	2	1	1	2	2	16	2	0	0	40
Daldinia eschscholtzii FL0578	Dales1	Franco MEE et al.,2022	1	1	3	2	2	1	1	3	3	1	0	1	2	12	2	0	0	35
Daldinia grandis CBS 114736	Dalgra1	Franco MEE et al.,2022	1	0	3	2	2	1	1	3	3	1	1	2	2	17	2	0	0	41
Daldinia loculata CBS 113971	Dalloc1	Franco MEE et al.,2022	1	0	3	2	2	1	1	3	3	1	1	2	2	17	2	0	0	41
Daldinia loculata AZ0526	DallocAZ0526_2	Franco MEE et al.,2022	0	0	3	2	2	1	1	3	2	1	1	2	2	16	2	0	0	38
Daldinia vernicosa CBS 139.73	Dalver1	Franco MEE et al.,2022	0	0	3	2	2	1	0	3	3	1	1	2	2	12	3	0	0	35
Debaryomyces fabryi CBS 789	Debfa1	Tafer H et al.,2016	1	0	3	0	0	0	0	0	0	0	0	2	1	0	0	0	0	7
Debaryomyces fabryi NRRL Y-17914	Debfab1	Shen XX et al.,2018	1	0	4	1	0	0	0	0	0	0	0	2	1	0	0	0	0	9
Debaryomyces hansenii CBS 767	Debha1	Sacerdot C et al.,2008~Dujon B et al.,2004	1	0	4	2	0	0	0	1	0	0	0	2	1	0	0	0	0	11
Decorospora gaudefroyi	Decga1	Haridas S et al.,2020	1	1	3	2	1	1	1	3	2	0	1	2	1	11	0	0	0	30
Dekkera bruxellensis CBS 2499	Dekbr2	Pi?kur J et al.,2012	1	0	1	1	0	0	0	0	0	1	0	1	1	0	0	0	0	6
Delitschia confertaspora ATCC 74209	Delco1	Haridas S et al.,2020	1	1	2	2	1	2	1	2	1	1	0	2	2	8	0	0	0	26
Delphinella strobiligena CBS 735.71	Delst1	Haridas S et al.,2020	1	1	3	2	0	0	1	1	1	1	1	1	1	8	0	0	0	22
Dendrothele bispora CBS 962.96	Denbi1	Varga T et al.,2019	0	5	0	1	0	0	0	3	0	0	2	0	3	0	0	0	0	14
Dendryphion nanum MPI-CAGE-CH-0243	Denna1	Mesny F et al.,2021	1	1	3	2	1	3	2	2	2	1	0	2	2	24	0	0	0	46
Dentipellis sp. KUC8613	Densp1	Park H et al.,2019	0	3	0	1	0	0	0	1	2	0	0	1	2	0	0	0	0	10
Diaporthe ampelina UCDDA912	Diaam1	Morales-Cruz A et al.,2015	1	0	1	1	0	0	0	1	3	1	1	2	3	9	0	0	0	23
Diaporthe helianthi str. 7/96	Diahe1	Baroncelli R et al.,2016	0	0	1	2	1	1	1	2	3	1	1	2	3	20	2	0	0	40
Dibaeis baeomyces	Dibbae1	McDonald TR et al.,2013	1	1	1	1	2	0	0	2	1	1	0	0	0	11	0	0	0	21
Dichotomocladium elegans RSA 919-	Dicele1	Chang Y et al.,2022	0	0	0	2	0	0	1	1	0	1	1	0	2	0	0	1	1	10
Dichomitus squalens LYAD-421 SS1	Dicsq1	Floudas D et al.,2012	0	6	0	1	0	0	0	1	2	1	1	0	2	0	0	0	0	14
Dichomitus squalens OM18370.1	Dicsqu18370_1	Casado LÃ³pez S et al., 2019	0	5	0	1	0	0	0	1	2	1	1	0	2	0	0	0	0	13
Dichomitus squalens CBS463.89	Dicsqu463_1	Casado LÃ³pez S et al., 2019	0	5	0	1	0	0	0	1	2	1	1	0	3	0	0	0	0	14
Dichomitus squalens CBS464.89	Dicsqu464_1	Casado LÃ³pez S et al., 2019	0	7	0	1	0	0	0	1	2	1	1	0	3	0	0	0	0	16
Didymella exigua CBS 183.55	Didex1	Haridas S et al.,2020	1	1	5	2	1	2	1	2	2	1	1	3	2	12	0	0	0	36
Didymella zeae-maydis 3018	Didma1	Condon BJ et al.,2018	1	1	4	1	1	3	0	3	2	0	0	2	2	13	0	0	0	33
Dimargaris cristalligena RSA 468 single-cell	DimcrSC1	Ahrendt SR et al.,2018	0	0	0	1	0	1	0	0	0	0	1	0	1	0	0	0	0	4
Dioszegia hungarica PDD-24b-2	Diohu1	Jarrige D et al.,2022	0	1	0	0	0	0	0	1	2	0	0	1	1	0	1	0	0	7
Dissophora ornata NRRL 22417	DiorN22417_1	Vandepol N et al.,2020	0	0	0	2	0	0	3	3	0	1	0	0	2	0	0	0	2	13
Diplodia seriata DS831	Dipse1	Morales-Cruz A et al.,2015	1	1	4	2	0	0	1	1	1	1	0	0	3	11	0	0	0	26
Dissoconium aciculare	Disac1	Haridas S et al.,2020	0	1	1	1	0	0	2	2	2	1	0	2	2	1	0	0	0	15
Dissophora ornata CBS 347.77	Disorn1	Chang Y et al.,2022	0	0	0	1	0	0	3	3	0	0	1	0	2	0	0	3	1	14
Dothistroma septosporum NZE10	Dotse1	de Wit PJ et al.,2012~Ohm RA et al.,2012	1	0	5	2	0	1	2	1	3	1	0	1	2	8	0	0	0	27
Dothidotthia symphoricarpi	Dotsy1	Haridas S et al.,2020	1	1	2	3	1	2	1	1	1	1	1	3	2	17	0	0	0	37
Drechmeria coniospora ARSEF 6962	Dreco1	Zhang L et al.,2016	1	1	2	2	4	3	0	2	0	1	1	2	1	1	2	0	0	23
Drechslerella stenobrocha 248	Drest1	Liu K et al.,2014	1	0	1	1	0	0	0	2	1	1	0	1	1	3	0	0	0	12
Durotheca rogersii YMJ 92031201	Durrog2	Franco MEE et al.,2022	0	1	2	1	2	1	1	3	1	1	1	1	2	9	2	0	0	28
Earliella scabrosa CIRM-BRFM 1817	Earsca1	Hage H et al.,2021	0	4	0	0	0	0	0	1	2	0	1	0	3	0	0	0	0	11
Lobosporangium transversale NRRL 5525	EctrN5525_1	Vandepol N et al.,2020	0	0	0	0	0	0	3	2	0	1	1	0	0	0	0	0	2	9
Elaphomyces granulatus OSC145934	Elagr1	Quandt CA et al.,2015	1	1	0	2	2	0	1	1	1	1	0	1	1	0	0	0	0	12
Elsinoe ampelina CECT 20119	Elsamp1	Haridas S et al.,2020	1	0	4	3	1	0	1	4	1	1	1	2	1	10	0	0	0	30
Emergomyces pasteurianus UAMH 9510	Emepa1	Dukik K et al.,2017	1	1	3	2	1	1	1	2	1	1	0	1	1	6	0	0	0	22
Emmonsia crescens UAMH 4076	Emmcr1	MuÃ±oz JF et al., 2018	1	1	2	2	1	1	1	3	1	1	0	1	1	7	0	0	0	23
Emmonsia parva UAMH 130	Emmpa1	MuÃ±oz JF et al., 2018	1	0	2	1	1	1	1	2	1	1	0	1	1	8	0	0	0	21
Endocarpon pallidulum Enpa	Endpal1	McDonald TR et al.,2013	1	1	1	1	0	1	0	2	2	1	0	1	0	7	0	0	0	18
Endocarpon pusillum Z07020	EndpusZ1	Wang YY et al.,2014	1	1	1	2	1	0	0	3	2	1	1	1	1	10	0	0	0	25
Endogone sp FLAS 59071	Endsp1	Chang Y et al.,2019	0	1	0	3	0	0	2	1	0	0	0	0	2	0	0	3	1	13
Entophlyctis helioformis JEL805	Enthel1	Amses KR et al.,2022	0	0	0	0	0	0	0	2	1	0	1	0	0	0	13	8	0	25
Epithele typhae CBS 203.58	Epityp1	Hage H et al.,2021	0	3	0	0	0	0	0	2	0	0	1	0	1	0	0	0	0	7
Eremomyces bilateralis CBS 781.70	Erebi1	Haridas S et al.,2020	0	1	1	2	0	1	1	1	1	1	1	2	1	10	0	0	0	23
Eremothecium cymbalariae DBVPG 7215	Erecy1	Wendland J et al.,2011	1	1	0	1	0	0	0	2	0	1	1	0	0	0	0	0	0	7
Eremothecium gossypii FDAG1	Erego1	Dietrich FS et al.,2013	1	1	0	1	0	0	0	1	0	1	1	0	1	0	0	0	0	7
Erysiphe necator c	Erynec1	Jones L et al.,2014	0	0	1	1	0	0	1	1	1	1	0	0	1	2	0	0	0	9
Erysiphe pulchra Cflorida	Erypu1	Wadl PA et al.,2019	0	0	0	0	1	0	0	1	1	1	0	0	1	2	0	0	0	7
Escovopsis weberi CC031208-10	Escweb1	de Man TJ et al.,2016	1	1	1	2	2	2	0	1	0	0	0	1	2	1	2	0	0	16
Eurotium rubrum	Eurhe1	Kis-Papo T et al.,2014	1	1	2	2	2	2	1	1	1	1	0	1	1	8	0	0	0	24
Exophiala viscosa JF 03-3F Goopy CBS 148801	EurotioJF033F_1	Carr Erin C et al., 2023	0	1	1	3	2	2	1	2	3	1	1	1	5	7	1	0	0	31
Exophiala limosa JF 03-4F Slimy CBS 148802	EurotioJF034F_1	Carr Erin C et al., 2023	0	1	1	3	2	2	1	1	3	1	1	1	5	7	1	0	0	30
Eutypa lata UCREL1	Eutla1	Blanco-Ulate B et al.,2013	0	1	1	2	2	0	0	1	0	0	1	2	0	8	1	0	0	19
Exidia glandulosa	Exigl1	Nagy LG et al.,2016	0	2	6	1	0	0	0	0	0	0	0	0	3	0	1	0	0	13
Exophiala aquamarina CBS 119918	Exoaq1	Teixeira MM et al.,2017	0	0	1	2	1	1	1	1	2	1	1	2	4	5	0	0	0	22
Exophiala dermatitidis UT8656	Exode1	Chen Z et al.,2014~Teixeira MM et al.,2017	0	1	2	3	0	1	2	3	2	1	1	1	1	4	1	0	0	23
Exophiala mesophila CBS40295	Exome1	Teixeira MM et al.,2017	0	0	1	2	2	1	1	2	2	1	1	1	4	5	2	0	0	25
Exophiala oligosperma CBS72588	Exool1	Teixeira MM et al.,2017	0	0	1	2	1	0	2	3	4	3	1	2	3	7	0	0	0	29
Exophiala sideris CBS121828	Exosi1	Teixeira MM et al.,2017	0	0	1	2	0	0	0	2	2	1	1	1	3	4	0	0	0	17
Exophiala spinifera CBS89968	Exosp1	Teixeira MM et al.,2017	0	1	2	2	2	1	1	2	3	1	1	1	4	5	0	0	0	26
Exophiala xenobiotica CBS118157	Exoxe1	Teixeira MM et al.,2017	0	0	2	3	1	1	2	3	4	1	1	2	4	7	2	0	0	33
Fennellomyces sp. T-0311	Fenlin1	Wang Y et al.,2023	0	0	0	1	0	0	2	1	0	1	1	0	2	0	0	2	2	12
Fibroporia radiculosa TFFH 294	Fibra1	Tang JD et al.,2012	0	5	1	0	0	0	0	1	3	0	1	0	3	0	0	0	0	14
Fibulorhizoctonia psychrophila CBS 109695	Fibsp1	Nagy LG et al.,2016	0	13	0	1	0	0	0	1	0	0	0	0	4	0	0	0	0	19
Filobasidium floriforme CBS 6241	Filflo1	Guerreiro MA et al.,2022	0	2	0	0	0	0	0	1	2	1	1	0	1	0	1	0	0	9
Fimicolochytrium jonesii JEL569	Fimjon1	Amses KR et al.,2022	0	0	0	2	1	0	3	1	0	0	1	0	3	0	3	11	0	25
Fistulina hepatica	Fishe1	Floudas D et al.,2015	0	4	0	0	0	0	0	1	0	0	0	0	1	0	0	0	0	6
Fomes fomentarius CIRM-BRFM 1821	Fomfom1	Hage H et al.,2021	0	5	0	0	0	0	0	1	2	0	1	0	2	0	0	0	0	11
Fomitiporia mediterranea	Fomme1	Floudas D et al.,2012	0	2	0	1	0	0	0	1	0	0	0	0	2	0	0	0	0	6
Fomitopsis pinicola FP-58527 SS1	Fompi3	Floudas D et al.,2012	0	3	1	0	0	0	0	0	4	0	1	0	3	0	0	0	0	12
Rhodofomes roseus CIRM-BRFM 1785	Fomros1	Hage H et al.,2021	0	5	1	0	0	0	0	2	6	1	0	0	2	0	0	0	0	17
Fonsecaea erecta CBS 125763	Foner1	Vicente VA et al.,2017	0	1	2	2	1	1	1	1	2	1	1	2	3	5	2	0	0	25
Fonsecaea monophora CBS 269.37	Fonmo1	Bombassaro A et al.,2016	0	1	2	3	1	1	1	1	2	1	1	1	4	6	2	0	0	27
Fonsecaea multimorphosa CBS 102226	Fonmu1	Teixeira MM et al.,2017	0	1	2	2	2	1	1	1	3	1	1	2	6	5	2	0	0	30
Fonsecaea nubica CBS 269.64	Fonnu1	Costa FF et al.,2016	0	1	2	3	1	1	1	1	2	1	1	1	3	4	2	0	0	24
Fonsecaea pedrosoi CBS 271.37	Fonpe1	Teixeira MM et al.,2017	0	1	2	3	1	1	1	2	2	1	1	1	4	6	2	0	0	28
Fusarium oxysporum Fo5176	FoxFo5176	Fokkens L et al.,2020	1	1	5	2	8	2	1	11	3	1	1	3	2	15	3	0	0	59
Friedmanniomyces endolithicus CCFEE 5311	Frien1	Coleine C et al.,2020	2	2	4	4	0	1	4	1	4	2	0	6	4	3	0	0	0	37
Friedmanniomyces simplex CCFEE 5184	Frisi1	Coleine C et al.,2020	1	1	4	0	0	2	2	2	1	1	0	4	2	4	0	0	0	24
Fusarium commune MPI-SDFR-AT-0072	Fusco1	Mesny F et al.,2021	1	1	3	2	6	3	1	1	2	1	1	1	2	11	2	0	0	38
Fusarium culmorum UK99	Fuscu1	Urban M et al.,2016	1	1	1	1	4	1	1	1	1	1	0	1	2	15	1	0	0	32
Fusarium sp. FIESC 12 MPI-CAGE-AA-0113	Fuseq1	Mesny F et al.,2021	1	1	3	2	4	2	1	1	2	1	1	1	2	19	2	0	0	43
Fusarium fujikuroi IMI 58289	Fusfu1	Wiemann P et al.,2013	1	1	4	2	4	2	1	2	1	1	1	1	2	17	2	0	0	42
Fusarium graminearum	Fusgr1	Cuomo CA et al.,2007	1	1	1	2	4	1	0	1	2	1	1	1	1	13	2	0	0	32
Fusarium langsethiae Fl201059	Fusla1	LysÃ¸e E et al., 2016	1	1	1	1	3	1	1	1	2	1	1	1	2	12	3	0	0	32
Fusarium mangiferae MRC7560	Fusma1	Niehaus EM et al.,2016	1	0	5	2	4	2	0	2	1	1	1	2	2	11	2	0	0	36
Fusarium oxysporum f. sp. lycopersici 4287	Fusox2	Ma LJ et al.,2010	1	1	6	2	7	2	3	5	2	1	1	2	3	19	4	0	0	59
Fusarium oxysporum NRRL 32931	Fusox32931	DeIulio GA et al.,2018	1	1	6	2	5	3	3	3	1	1	1	3	3	13	3	0	0	49
Fusarium oxysporum f. sp. albedinis isolate 9	Fusoxalb1	Khoulassa S et al.,2022	1	1	5	2	7	2	3	3	1	1	1	3	3	14	2	0	0	49
Fusarium oxysporum f. sp. conglutinans race 2 54008 (PHW808)	Fusoxcon1	DeIulio GA et al.,2018	1	1	4	2	8	2	1	1	1	1	1	2	3	12	3	0	0	43
Fusarium oxysporum f. sp. cubense tropical race 4 54006 (II5)	Fusoxcub1	DeIulio GA et al.,2018	1	1	2	2	6	1	1	2	5	1	1	2	3	19	3	0	0	50
Fusarium oxysporum Fo47	FusoxFo47	DeIulio GA et al.,2018	1	0	5	2	6	2	3	3	2	1	1	3	2	15	3	0	0	49
Fusarium oxysporum Fo47	FusoxFo47_2	Wang B et al.,2020	1	1	6	2	6	2	3	3	1	1	1	3	3	13	2	0	0	48
Fusarium oxysporum f. sp. lycopersici MN25 (FoMN25) NRRL 54003	Fusoxlyc1	DeIulio GA et al.,2018	1	1	5	2	7	2	3	6	1	1	1	3	3	14	3	0	0	53
Fusarium oxysporum f. sp. melonis (FoMelon) NRRL 26406	Fusoxmel1	Ma LJ et al.,2014	1	1	5	2	8	2	3	5	5	1	1	3	3	15	3	0	0	58
Fusarium oxysporum f. sp. pisi HD47	Fusoxpis1	Williams AH et al.,2016	1	1	5	2	7	3	3	5	4	1	1	3	3	18	3	0	0	60
Fusarium oxysporum f. sp. radicis-lycopersici 26381 (CL57)	Fusoxrad1	DeIulio GA et al.,2018	1	1	5	2	6	3	3	3	2	1	1	3	3	12	3	0	0	49
Fusarium oxysporum f. sp. raphani 54005	Fusoxrap1	DeIulio GA et al.,2018	1	1	5	2	6	2	3	6	2	1	1	3	2	22	3	0	0	60
Fusarium oxysporum f. sp. vasinfectum 25433 (Cotton)	Fusoxvas1	DeIulio GA et al.,2018	0	1	5	2	6	2	3	5	1	1	1	3	3	15	3	0	0	51
Fusarium oxysporum MPI-SDFR-AT-0094	Fusoxy1	Mesny F et al.,2021	1	1	5	2	6	3	1	5	2	1	1	1	3	15	3	0	0	50
Fusarium oxysporum MPI-CAGE-CH-0212	Fusoxys1	Mesny F et al.,2021	1	1	4	2	5	2	1	7	6	1	1	3	3	16	1	0	0	54
Fusarium poae 2516	Fuspo1	Vanheule A et al.,2016	1	1	2	2	3	1	1	1	2	1	1	1	2	15	3	0	0	37
Fusarium proliferatum NRRL 62905	Fuspr1	Niehaus EM et al.,2016	1	1	5	2	4	2	1	2	2	1	1	1	2	15	2	0	0	42
Fusarium proliferatum ET1	Fuspro1	Niehaus EM et al.,2016	1	1	5	2	4	2	1	3	3	1	1	1	2	13	2	0	0	42
Fusarium pseudograminearum CS3096	Fusps1	Gardiner DM et al.,2012	1	1	2	2	5	1	1	0	2	1	1	1	2	14	3	0	0	37
Fusarium redolens MPI-CAGE-AT-0023	Fusre1	Mesny F et al.,2021	1	1	6	1	6	2	1	3	5	1	1	1	1	14	3	0	0	47
Fusarium solani FSSC 5	Fusso1	Mesny F et al.,2021	1	0	2	2	5	4	1	2	5	1	1	2	2	17	2	0	0	47
Fusarium tricinctum MPI-SDFR-AT-0068	Fustr1	Mesny F et al.,2021	1	1	3	1	3	2	1	1	2	1	1	1	3	13	1	0	0	35
Fusarium avenaceum MPI-SDFR-AT-0044	Fustri1	Mesny F et al.,2021	1	1	3	1	4	2	1	1	1	1	1	1	2	11	1	0	0	32
Fusarium verticillioides 7600	Fusve2	Ma LJ et al.,2010~Cuomo CA et al.,2007	1	1	5	2	4	2	2	3	5	1	1	1	2	10	2	0	0	42
Fusarium venenatum MPI-CAGE-CH-0201	Fusven1	Mesny F et al.,2021	1	1	3	2	5	1	1	1	2	1	1	1	3	19	2	0	0	44
Gaeumannomyces graminis var. tritici R3-111a-1	Gaegr1	Okagaki LH et al.,2015	1	1	3	2	2	0	1	3	1	1	1	1	2	9	2	0	0	30
Gaertneriomyces semiglobifer Barr 43	Gaesem1	Amses KR et al.,2022	0	0	0	0	0	0	1	1	0	0	1	0	1	0	10	10	2	26
Galerina marginata	Galma1	Riley R et al.,2014	0	5	0	1	0	0	0	1	0	1	0	0	3	0	0	0	0	11
Ganoderma boninense G3	Ganbon1	Utomo C et al.,2018	0	9	0	1	0	0	0	2	3	0	1	0	3	0	0	0	0	19
Ganoderma leucocontextum Dai12418	Ganleu1	Sun YF et al.,2022	0	8	0	1	0	0	0	1	2	1	1	0	2	0	0	0	0	16
Ganoderma lucidum G.260125-1	Ganluc1	Chen S et al.,2012	0	6	0	1	0	0	0	0	3	0	1	0	2	0	0	0	0	13
Gonapodya prolifera	Ganpr1	Chang Y et al.,2015	0	0	0	0	0	0	0	6	1	0	0	0	0	0	2	2	0	11
Ganoderma sinense ZZ0214-1	Gansi1	Zhu Y et al.,2015	0	6	0	0	0	0	0	0	3	1	0	0	2	0	0	0	0	12
Ganoderma sp. 10597 SS1	Gansp1	Binder M et al.,2013	0	8	0	1	0	0	0	0	3	0	0	0	2	0	0	0	0	14
Gautieria morchelliformis GMNE.BST	Gaumor1_1	Miyauchi S et al.,2020	0	0	4	0	0	0	0	2	0	1	0	0	4	0	0	0	0	11
Golovinomyces cichoracearum UMSG1	GciUMSG1_1	Wu Y et al.,2018	1	1	2	2	1	0	1	2	3	1	1	0	2	0	0	0	0	17
Golovinomyces cichoracearum UMSG3	GciUMSG3_1	Wu Y et al.,2018	1	1	2	2	1	0	1	1	2	1	0	0	1	0	0	0	0	13
Geopyxis carbonaria CBS 144460	Geocar1	Steindorff AS et al.,2022	1	1	4	0	1	1	1	0	1	1	1	1	2	10	2	1	0	28
Geosiphon pyriformis	Geopyr1	Malar C M et al.,2021	0	1	5	0	0	0	0	1	0	0	0	0	0	0	3	0	0	10
Geranomyces variabilis JEL559	Gervar1	Amses KR et al.,2022	0	0	0	2	0	0	2	0	0	0	1	0	4	0	3	14	1	27
Gigaspora margarita BEG34	Gigmar1	Venice F et al.,2020	0	2	1	4	0	0	2	3	0	0	1	0	4	0	2	0	1	20
Gigaspora rosea	Gigro1	Morin E et al.,2019	0	2	1	3	0	0	2	4	0	1	1	0	4	0	1	0	1	20
Gilbertella persicaria var. persicaria CBS 190.32-T	Gilper1	Chang Y et al.,2022	0	0	0	4	0	0	1	3	0	0	0	0	1	0	0	2	0	11
Glarea lozoyensis ATCC 20868	Glalo1	Chen L et al.,2013	1	0	4	2	2	0	1	2	3	1	1	1	1	11	0	0	0	30
Gloeopeniophorella convolvens OM19405	Glocon1	Looney B et al.,2022	0	3	1	0	0	0	0	2	1	0	0	0	3	0	0	0	0	10
Rhizophagus irregularis DAOM 181602	Gloin1	Tisserant E et al.,2013	0	1	0	0	0	0	0	1	0	0	0	0	2	0	0	0	0	4
Globomyces pollinis-pini Arg68	Glopol1	Amses KR et al.,2022	0	0	0	1	0	0	0	1	0	1	1	0	1	0	13	10	0	28
Glonium stellatum CBS 207.34	Glost2	Peter M et al.,2016	1	1	3	2	2	1	2	3	2	1	0	2	6	10	0	0	0	36
Gloeophyllum trabeum	Glotr1_1	Floudas D et al.,2012	0	6	1	1	0	0	0	0	1	1	0	0	2	0	0	0	0	12
Gongronella butleri	Gonbut1	Chang Y et al.,2022	0	0	0	1	0	0	2	0	0	0	0	0	1	0	0	1	1	6
Gorgonomyces haynaldii MP57	Gorhay1	Amses KR et al.,2022	0	0	0	1	0	0	0	0	0	1	1	0	3	0	24	4	0	34
Graphis scripta CBS 132367	Grascr1	McDonald TR et al.,2013	1	1	1	0	3	0	1	1	2	1	1	0	4	14	0	0	0	30
Grosmannia clavigera kw1407	Grocl1	DiGuistini S et al.,2011	1	0	1	1	2	0	1	0	2	1	1	1	0	3	1	0	0	15
Guyanagaster necrorhizus MCA 3950	Guyne1	Koch RA et al.,2021	0	1	2	1	0	0	0	1	0	0	0	0	3	0	1	0	0	9
Gymnopus androsaceus JB14	Gyman1	Barbi F et al.,2020	0	7	0	1	0	0	0	0	0	1	0	0	2	0	0	0	0	11
Gymnopilus junonius AH 44721	Gymjun1	Ruiz-DueÃ±as FJ et al., 2021	0	6	0	1	0	0	0	2	0	1	0	0	3	0	0	0	0	13
Gymnopus luxurians	Gymlu1	Kohler A et al.,2015	0	10	0	1	0	0	0	0	0	0	1	0	3	0	0	0	0	15
Gyrodon lividus BX	Gyrli1	Miyauchi S et al.,2020	0	9	0	1	0	0	0	0	0	1	0	0	2	2	0	0	0	15
Haplosporangium bisporale NRRL A-12553	HabiNA12553_1	Vandepol N et al.,2020	0	0	0	2	0	0	5	1	0	0	0	0	1	0	0	3	0	12
Entomortierella lignicola NRRL 2525	HaliN2525_1	Vandepol N et al.,2020	0	0	0	1	0	0	4	0	0	1	0	0	0	0	0	2	1	9
Halteromyces radiatus CBS 162.75	Halrad1	Chang Y et al.,2022	0	0	0	5	0	0	1	1	0	0	0	0	2	0	0	0	1	10
Hanseniaspora guilliermondii UTAD222	Hangu1	Seixas I et al.,2019	1	1	1	0	0	0	0	0	0	1	0	0	0	0	0	0	0	4
Hanseniaspora opuntiae AWRI3578	Hanop1	Sternes PR et al.,2016	1	0	0	0	0	0	0	0	0	0	0	0	1	0	0	0	0	2
Hanseniaspora osmophila AWRI3579	Hanos1	Sternes PR et al.,2016	1	1	1	1	0	0	0	2	1	0	1	0	0	0	0	0	0	8
Ogataea polymorpha NCYC 495 leu1.1	Hanpo2	Riley R et al.,2016	1	1	0	2	0	0	0	2	0	1	0	1	1	0	0	0	0	9
Hanseniaspora uvarum AWRI3580	Hanu	Sternes PR et al.,2016	1	1	0	0	0	0	0	2	0	1	1	0	0	0	0	0	0	6
Hanseniaspora valbyensis NRRL Y-1626	Hanva1_1	Riley R et al.,2016	0	1	0	0	0	0	0	1	0	1	0	0	0	0	0	0	0	3
Haplosporangium sp. NRRL A-10739	HapNA10739_1	Vandepol N et al.,2020	0	0	0	0	0	0	3	1	0	0	0	0	2	0	0	2	3	11
Haplosporangium sp. NRRL A-10996	HapNA10996_1	Vandepol N et al.,2020	0	0	0	0	0	0	3	1	0	0	0	0	1	0	0	2	3	10
Haplosporangium sp. NRRL 3175	HaspN3175_1	Vandepol N et al.,2020	0	0	0	2	0	0	2	0	0	0	1	0	0	0	0	2	1	8
Hebeloma cylindrosporum h7	Hebcy2	Kohler A et al., 2015	0	3	0	1	0	0	0	2	0	0	0	0	4	0	0	0	0	10
Helicocarpus griseus UAMH 5409	Helgr1	MuÃ±oz JF et al., 2018	1	1	1	1	0	1	1	1	1	1	0	1	1	16	0	0	0	27
Helicostylum pulchrum RSA 2064	Helpul1	Chang Y et al.,2022	0	0	0	4	0	0	2	2	0	0	0	0	2	0	0	2	0	12
Heliocybe sulcata OMC1185	Helsul1	Varga T et al.,2019	0	4	1	0	0	0	0	0	2	1	0	0	1	0	0	0	0	9
Hesseltinella vesiculosa NRRL3301	Hesve2finisherSC	Mondo SJ et al.,2017	0	0	0	1	0	0	0	0	0	0	0	0	1	0	0	1	0	3
Heterobasidion annosum	Hetan2	Olson 脜 et al.,2012	0	5	0	0	0	0	0	1	0	1	0	0	2	0	0	0	0	9
Hexagonia nitida CIRM-BRFM 1802	Hexnit1	Hage H et al.,2021	0	5	0	0	0	0	0	1	3	0	1	0	2	0	0	0	0	12
Hirsutella minnesotensis 3608	Hirmi1	Lai Y et al.,2014	1	1	3	2	3	3	1	3	0	1	0	3	2	8	1	0	0	32
Histoplasma capsulatum NAm1	Hisca1	Sharpton TJ et al.,2009	1	1	2	0	1	1	0	2	1	0	0	1	0	1	0	0	0	11
Homolaphlyctis polyrhiza JEL142	Hompol1	Joneson S et al.,2011	0	0	0	0	0	0	0	1	0	0	0	0	2	0	0	1	0	4
Hortaea acidophila CBS 113389	Horac1	Haridas S et al.,2020	1	1	2	2	0	0	3	2	1	1	0	1	2	0	0	0	0	16
Hortaea thailandica CCFEE 6315	Horth1	Coleine C et al.,2020	1	1	2	2	0	0	3	2	2	1	0	2	1	3	0	0	0	20
Hortaea werneckii EXF-2000 M0	Horwer1	Lenassi M et al.,2013	1	2	4	2	0	0	5	4	2	2	2	3	4	11	0	0	0	42
Trichocladium griseum var. thermoidea UFV	Humgr1	Steindorff AS et al.,2021	1	0	2	1	4	0	1	1	2	0	1	1	1	11	2	0	0	28
Hyaloraphidium curvatum SAG235-1	Hyacur1	Amses KR et al.,2022	1	0	3	2	2	1	1	4	3	1	1	2	2	15	0	0	2	40
Hydnopolyporus fimbriatus CBS384.51	Hydfim1	Hage H et al.,2021	0	0	3	2	2	1	1	2	3	1	0	2	2	12	0	0	0	31
Hydnomerulius pinastri	Hydpi2	Kohler A et al.,2015	1	1	2	2	2	1	1	2	3	1	1	2	2	12	0	0	0	33
Hydnum rufescens UP504	Hydru2	Miyauchi S et al.,2020	0	1	2	2	1	1	1	2	3	1	1	2	2	17	1	0	0	37
Hypoxylon sp. FL0543	HyFL0543_1	Franco MEE et al.,2022	0	0	3	2	2	1	1	3	3	1	0	2	2	14	1	0	0	35
Hypoxylon sp. FL0890	HyFL0890_1	Franco MEE et al.,2022	0	0	3	2	2	1	1	2	2	1	0	1	2	13	1	0	0	31
Hypoxylon sp. FL1150	HyFL1150_1	Franco MEE et al.,2022	1	0	1	2	2	1	1	2	4	1	1	1	2	20	3	0	0	42
Hypoxylon sp. FL1284	HyFL1284_2	Franco MEE et al.,2022	0	0	0	2	0	0	0	2	1	0	1	0	1	0	1	0	0	8
Hypoxylon sp. FL1857	HyFL1857_1	Franco MEE et al.,2022	0	2	0	1	0	0	0	1	3	0	1	0	2	0	2	0	0	12
Hygrophoropsis aurantiaca ATCC 28755	Hygaur1	Wu G et al.,2022	0	7	0	1	0	0	0	1	0	1	0	0	2	0	0	0	0	12
Hymenopellis radicata IJFM A160	Hymrad1	Ruiz-DueÃ±as FJ et al., 2021	0	3	0	0	0	0	0	0	0	0	0	0	0	0	0	0	0	3
Hypoxylon sp. NC0597	HyNC0597_1	Franco MEE et al.,2022	0	7	1	0	0	0	0	1	1	0	0	0	1	1	3	0	0	15
Hypoxylon sp. NC1633	HyNC1633_2	Franco MEE et al.,2022	0	4	0	0	0	0	0	0	0	0	0	0	2	0	1	0	0	7
Hypoxylon argillaceum CBS 527.63	Hyparg1	Franco MEE et al.,2022	0	0	3	2	2	1	1	3	3	1	0	1	2	18	0	0	0	37
Hyphopichia burtonii NRRL Y-1933	Hypbu1	Riley R et al.,2016	0	0	3	2	2	1	1	3	2	1	0	2	2	17	0	0	0	36
Hypoxylon cercidicola CBS 119009	Hypcer1	Franco MEE et al.,2022	0	0	3	2	2	1	1	3	2	1	1	2	2	17	2	0	0	39
Hypoxylon sp. CI-4A	HypCI4A_1	Wu W et al.,2017	0	1	1	2	2	0	1	2	3	1	0	2	3	16	2	0	0	36
Hypoxylon sp. CO27-5	HypCO275_1	Wu W et al.,2017	1	0	1	2	0	0	0	0	0	1	1	2	1	0	2	0	0	11
Hypoxylon crocopeplum CBS 119004	Hypcro1	Franco MEE et al.,2022	1	1	3	2	2	0	1	3	3	1	1	2	2	19	1	0	0	42
Hypoxylon sp. EC38	HypEC38_3	Wu W et al.,2017	1	0	3	2	2	1	1	3	3	1	1	2	2	18	2	0	0	42
Hypoxylon fragiforme CBS 206.31	Hypfra2	Franco MEE et al.,2022	1	1	2	2	2	1	1	2	2	1	1	3	2	17	2	0	0	40
Hypoxylon fuscum CBS 119018	Hypfus1	Franco MEE et al.,2022	1	0	3	2	2	1	1	3	2	1	1	2	2	18	3	0	0	42
Hypsizygus marmoreus 51987-8	Hypma1	Min B et al.,2018	0	6	1	1	0	0	0	0	0	0	1	0	4	0	0	0	0	13
Hypoxylon monticulosum FL0542	Hypmon1	Franco MEE et al.,2022	0	0	3	2	2	1	1	3	4	1	1	2	2	21	2	0	0	45
Hypomyces perniciosus HP10	Hypper1	Li D et al.,2019	1	0	1	2	3	3	1	2	1	1	1	1	1	6	1	0	0	25
Hypomyces rosellus CCMJ2808	Hypros1	Xu R et al.,2020	0	1	1	1	2	3	0	2	0	1	1	1	1	6	2	0	0	22
Hypoxylon rubiginosum CBS 119005	Hyprub1	Franco MEE et al.,2022	1	1	3	2	2	1	1	4	4	1	1	2	2	17	2	0	0	44
Hypoxylon rubiginosum ER1909	HyprubER1909_1	Franco MEE et al.,2022	1	1	3	2	2	1	1	6	3	1	1	2	2	22	4	0	0	52
Hypholoma sublateritium	Hypsu1	Kohler A et al.,2015	0	2	0	1	0	0	0	1	0	1	0	0	3	0	0	0	0	8
Hypoxylon submonticulosum NC0708	Hypsub2	Franco MEE et al.,2022	0	1	3	2	2	1	1	3	2	1	1	2	2	16	3	0	0	40
Hypoxylon trugodes CBS 135444	Hyptru1	Franco MEE et al.,2022	1	1	3	2	2	1	1	3	3	1	1	2	2	21	1	0	0	45
Hysterium pulicare	Hyspu1_1	Ohm RA et al.,2012	1	1	3	1	1	1	2	0	0	1	0	1	4	17	0	0	0	33
Hysterangium stoloniferum HS.BST	Hyssto1	Miyauchi S et al.,2020	0	3	1	0	0	0	0	1	1	1	0	0	2	0	0	0	0	9
Ilyonectria sp. MPI-CAGE-AT-0026	Ilyeu1	Mesny F et al.,2021	1	1	4	1	6	6	1	2	5	1	1	2	3	21	4	0	0	59
Ilyonectria europaea PMI82	Ilysp1	Liao HL et al.,2019	1	1	3	2	6	4	1	1	4	1	1	2	3	25	5	0	0	60
Irpex lacteus CCBAS Fr. 238 617/93	Irplac1	Hage H et al.,2021	0	4	0	0	0	0	0	1	6	0	1	0	1	0	0	0	0	13
Jaapia argillacea	Jaaar1	Riley R et al.,2014	0	7	0	0	0	0	0	1	2	0	1	0	2	0	0	0	0	13
Jaminaea sp. MCA 5214	Jamsp1	Kijpornyongpan T et al.,2018	0	1	0	0	0	0	0	1	1	1	0	0	0	0	0	0	0	4
Jimgerdemannia flammicorona AD002	Jimfl_AD_1	Chang Y et al.,2019	0	1	0	1	0	0	1	2	0	0	0	0	0	0	1	6	0	12
Jimgerdemannia flammicorona GMNB39	Jimfl_GMNB39_1	Chang Y et al.,2019	0	0	0	2	0	0	0	1	0	0	0	0	0	0	1	3	0	7
Jimgerdemannia lactiflua OSC166217	Jimlac1	Chang Y et al.,2019	0	0	1	0	0	0	0	1	0	0	0	0	0	0	1	1	0	4
Kalmanozyma brasiliensis GHG001	Kalbr1	Oliveira JVC et al.,2014~Oliveira JV et al.,2013	0	0	0	0	0	0	0	0	3	0	1	0	1	0	1	0	0	6
Kalaharituber pfeilii F3	Kalpfe1	Miyauchi S et al.,2020	0	0	0	1	1	1	1	1	0	1	1	1	1	4	0	0	0	13
Karstenula rhodostoma CBS 690.94	Karrh1	Haridas S et al.,2020	1	1	2	2	1	2	2	1	2	1	1	2	2	20	0	0	0	40
Kazachstania africana CBS 2517	Kazaf1	Gordon JL et al.,2011	1	1	1	1	0	0	0	1	2	1	1	0	1	0	0	0	0	10
Kazachstania naganishii CBS 8797	Kazna1	Gordon JL et al.,2011	0	1	0	1	0	0	0	0	2	0	1	0	1	0	0	0	0	6
Kretzschmaria deusta CBS 826.72	KdCBS826_1	Franco MEE et al.,2022	0	0	0	0	0	0	0	0	0	0	1	0	0	0	1	0	0	2
Kickxella alabastrina RSA 675	Kicala1	Chang Y et al.,2022	0	0	0	2	0	0	0	3	0	0	1	0	2	0	0	5	0	13
Kluyveromyces lactis	Klula1	Dujon B et al.,2004	1	1	1	1	0	0	0	1	0	1	0	0	0	0	0	0	0	6
Kluyveromyces marxianus DMKU3 1042	Kluma1	Lertwattanasakul N et al.,2015	1	1	1	1	0	0	0	2	0	1	0	0	0	0	0	0	0	7
Kockovaella imperatae NRRL Y-17943	Kocim1	Mondo SJ et al.,2017	0	0	0	0	0	0	0	1	3	1	0	0	2	0	1	0	0	8
Kretzschmaria deusta IL1129	Kredeu1	Franco MEE et al.,2022	0	1	1	2	2	0	1	2	3	1	1	2	3	12	1	0	0	32
Kuraishia capsulata CBS 1993	Kurca1	Morales L et al.,2013	1	1	1	1	0	0	0	1	0	6	0	1	1	0	0	0	0	13
Lactarius akahatsu QP	Lacaka1	Lebreton A et al.,2022	1	1	0	1	0	0	0	1	1	1	0	0	0	0	0	0	0	6
Laccaria amethystina LaAM-08-1	Lacam2	Kohler A et al.,2015	0	5	0	1	0	0	0	0	0	0	1	0	4	0	0	0	0	11
Laccaria bicolor	Lacbi2	Martin F et al.,2008	0	2	3	1	0	0	0	1	0	0	0	0	2	0	0	0	0	9
Lachancea sp. CBS6924	LacCBS6924_1	Vakirlis N et al.,2016	0	8	0	1	0	0	0	2	0	0	0	0	4	0	0	0	0	15
Lachancea dasiensis CBS 10888	Lacda1	Vakirlis N et al.,2016	0	4	0	1	0	0	0	2	0	1	0	0	3	0	0	0	0	11
Lactarius deliciosus 48	Lacdel1	Lebreton A et al.,2022	1	1	1	1	0	0	0	1	1	1	1	0	1	0	0	0	0	9
Lachancea fermentati INRA UMR 1319	Lacfe1	Vakirlis N et al.,2016	0	4	0	0	0	0	0	2	0	0	0	0	1	0	0	0	0	7
Lactarius hatsudake 109	Lachat1	Lebreton A et al.,2022	1	0	1	2	0	0	0	1	0	1	1	0	1	0	0	0	0	8
Lactarius hengduanensis 84	Lachen1	Lebreton A et al.,2022	0	2	0	0	0	0	0	2	0	0	1	0	2	0	0	0	0	7
Lactarius indigo 2018DUKE089	Lacind1	Looney B et al.,2022	0	2	1	1	0	0	0	1	0	0	0	0	3	0	0	0	0	8
Lentinula aciculospora JLM2183	LacJLM2183_1	Sierra-Patev Sean et al., 2023	0	2	2	0	0	0	0	2	1	0	0	0	3	0	0	0	0	10
Lachancea lanzarotensis CBS 12615	Lacla1	Sarilar V et al.,2015	1	1	1	1	0	0	0	1	1	1	1	0	0	0	0	0	0	8
Lachancea meyersii CBS 8951	Lacme1	Vakirlis N et al.,2016	1	1	1	1	0	0	0	0	1	1	0	0	0	0	0	0	0	6
Lachancea mirantina INRA UMR 1319	Lacmi1	Vakirlis N et al.,2016	1	1	1	1	0	0	0	1	1	1	0	0	1	0	0	0	0	8
Lachancea nothofagi CBS 11611	Lacno1	Vakirlis N et al.,2016	1	1	1	1	0	0	0	0	1	1	0	0	0	0	0	0	0	6
Lactarius psammicola BPL869	Lacpsa1	Looney B et al.,2022	0	1	2	1	0	0	0	1	0	1	0	0	3	0	0	0	0	9
Lactarius pseudohatsudake 88	Lacpse1	Lebreton A et al.,2022	0	2	1	1	0	0	0	2	0	0	0	0	1	0	0	0	0	7
Lachancea quebecensis INRA UMR 1319	Lacqu1	Freel KC et al.,2016	1	1	1	1	0	0	0	1	1	1	1	0	0	0	0	0	0	8
Lactarius quietus S23C	Lacqui1	Miyauchi S et al.,2020	0	2	7	1	0	0	0	0	0	1	0	0	3	0	0	0	0	14
Lactarius sanguifluus B21	Lacsan1	Lebreton A et al.,2022	0	2	1	0	0	0	0	2	0	1	0	0	2	0	0	0	0	8
Lactifluus cf. subvellereus BPL653	Lacsub1	Looney B et al.,2022	0	5	0	0	0	0	0	0	0	0	0	0	3	0	0	0	0	8
Lachancea thermotolerans CBS 6340	Lacth1	Souciet JL et al.,2009	1	1	1	1	0	0	0	1	1	1	0	0	0	0	0	0	0	7
Lactarius vividus 141	Lacvi	Lebreton A et al.,2022	0	2	2	1	0	0	0	1	2	0	1	0	3	0	0	0	0	12
Lactifluus cf. volemus BPL652	Lacvol1	Looney B et al.,2022	0	6	2	0	0	0	0	2	1	0	0	0	2	0	0	0	0	13
Laetiporus sulphureus var. sulphureus	Laesu1	Nagy LG et al.,2016	0	2	2	0	0	0	0	1	5	1	0	0	2	0	1	0	0	14
Lanmaoa asiatica	Lanmao1	Wu G et al.,2022	0	0	0	0	0	0	0	0	0	0	0	0	0	2	0	0	0	2
Lentinula boryana TFB10291	Lbo_TFB10291_1	Sierra-Patev Sean et al., 2023	0	7	0	1	0	0	0	0	0	1	1	0	3	0	0	0	0	13
Lentinula boryana TFB10827	Lbo_TFB10827_1	Sierra-Patev Sean et al., 2023	0	8	0	1	0	0	0	0	0	1	1	0	3	0	0	0	0	14
Lentinula boryana ET3784	LboET3784_1	Sierra-Patev Sean et al., 2023	0	8	0	1	0	0	0	1	0	0	1	0	3	0	0	0	0	14
Lentinula boryana TFB10292	LboTFB10292_1	Sierra-Patev Sean et al., 2023	0	7	0	1	0	0	0	0	0	0	1	0	3	0	0	0	0	12
Lentinula boryana TFB7810	LboTFB7810_1	Sierra-Patev Sean et al., 2023	0	8	0	1	0	0	0	1	0	1	0	0	3	0	0	0	0	14
Lentinula afn. boryana TFB7829	LboTFB7829_1	Sierra-Patev Sean et al., 2023	0	6	0	1	0	0	0	1	0	1	0	0	3	0	0	0	0	12
Lentinula edodes CS-584	Led_CS584_1	Sierra-Patev Sean et al., 2023	0	5	0	1	0	0	0	0	0	1	0	0	3	0	0	0	0	10
Lentinula edodes B17 .3	LedB17_3	Park SG et al.,2017~Shim D et al.,2016	0	7	0	1	0	0	0	1	0	1	1	0	4	0	0	0	0	15
Lentinula edodes TMI1148	LedTMI1148_1	Sierra-Patev Sean et al., 2023	0	7	0	1	0	0	0	1	0	1	0	0	4	0	0	0	0	14
Lentinula edodes VB361	LedVB361_1	Sierra-Patev Sean et al., 2023	0	7	0	1	0	0	0	0	0	1	1	0	4	0	0	0	0	14
Leiotrametes sp. CIRM-BRFM 1775	Leisp1	Hage H et al.,2021	0	4	0	1	0	0	0	1	3	0	0	0	2	0	0	0	0	11
Lentinula afn. lateritia sp 3 TMI1502	Lenafn_TMI1502_1	Sierra-Patev Sean et al., 2023	0	7	0	1	0	0	0	1	0	1	0	0	4	0	0	0	0	14
Lentinula afn. lateritia sp2 HRB7682 ss15	Lenafn1	Sierra-Patev Sean et al., 2023	0	7	0	0	0	0	0	0	0	1	0	0	2	0	0	0	0	10
Lentinula edodes NBRC 111202	Lened1	Sakamoto Y et al.,2017	0	4	0	2	0	0	0	0	0	2	0	0	5	0	0	0	0	13
Lentinula edodes Le(Bin) 0899 ss11	Lenedo1	Zhang J et al.,2022	0	7	0	1	0	0	0	1	0	1	1	0	4	0	0	0	0	15
Lentithecium fluviatile	Lenfl1	Haridas S et al.,2020	1	0	3	2	1	1	2	2	2	1	1	2	3	18	0	0	0	39
Lentinula lateritia RHP3577 ss4	Lenlat1	Sierra-Patev Sean et al., 2023	0	7	0	1	0	0	0	0	0	1	1	0	4	0	0	0	0	14
Lentinula novae-zelandiae TMI-1172	Lenno	Sierra-Patev Sean et al., 2023	0	7	0	0	0	0	0	0	0	1	0	0	3	0	0	0	0	11
Lentinula raphanica TFB8682	Lenra_T_1	Sierra-Patev Sean et al., 2023	0	5	0	1	0	0	0	0	0	1	1	0	2	0	0	0	0	10
Lentinula raphanica INPA1701G ss19	Lenrap1	Sierra-Patev Sean et al., 2023	0	7	0	1	0	0	0	2	0	1	1	0	2	0	0	0	0	14
Lentinula raphanica TFB9929 ss4	Lenrap1_155	Sierra-Patev Sean et al., 2023	0	5	1	1	0	0	0	0	0	1	1	0	1	0	0	0	0	10
Lentinus tigrinus ALCF2SS1-6	Lenti6_1	Wu B et al.,2018	0	4	0	0	0	0	0	1	3	0	1	0	2	0	0	0	0	11
Lentinus tigrinus ALCF2SS1-7	Lenti7_1	Wu B et al.,2018	0	4	0	0	0	0	0	1	3	0	1	0	3	0	0	0	0	12
Lentinula edodes W1-26	Lentinedodes1	Chen L et al.,2016	0	6	0	0	0	0	0	1	0	1	0	0	4	0	0	0	0	12
Leptosphaeria maculans	Lepmu1	Rouxel T et al.,2011	1	1	4	0	1	2	1	2	2	0	1	1	1	11	1	0	0	29
Lepista nuda CBS 247.69	Lepnud1	Ruiz-DueÃ±as FJ et al., 2021	0	10	1	0	0	0	0	0	0	1	1	0	3	0	0	0	0	16
Leptodontidium sp. MPI-SDFR-AT-0119	Lepor2	Mesny F et al.,2021	1	1	7	2	4	0	1	4	3	1	0	4	2	24	3	0	0	57
Lepidopterella palustris	Leppa1	Peter M et al.,2016	1	1	3	2	1	1	1	1	0	1	0	2	3	11	0	0	0	28
Leucosporidiella creatinivora UCDFST 62-1032	Leucr1	Mondo SJ et al.,2017	0	0	3	1	0	0	0	1	0	0	1	0	3	0	0	0	0	9
Leucoagaricus gongylophorus Ac12	Leugo1_1	Aylward FO et al.,2013	0	0	0	1	0	0	0	0	0	0	0	0	0	0	0	0	0	1
Leucogyrophana mollusca KUC20120723A-06	Leumo1	Wu G et al.,2022	0	6	0	0	0	0	0	1	1	0	0	0	2	0	0	0	0	10
Lichtheimia corymbifera JMRC:FSU:9682	Liccor1	Schwartze VU et al.,2014	0	0	0	3	0	0	1	1	0	1	1	0	3	0	0	2	1	13
Lichtheimia hyalospora	Lichy1	Wang Y et al.,2023	0	0	0	3	0	0	1	1	0	1	0	0	2	0	0	1	1	10
Lichtheimia ramosa JMRC FSU 6197	Licra1	Linde J et al.,2014	0	0	0	2	0	0	1	2	0	1	1	0	2	0	0	4	1	14
Lindgomyces ingoldianus ATCC 200398	Linin1	Haridas S et al.,2020	1	1	4	2	1	1	1	3	0	1	0	2	2	20	0	0	0	39
Linderina pennispora ATCC 12442	Linpe1	Mondo SJ et al.,2017	0	0	0	2	0	0	0	0	0	0	0	0	2	0	0	1	0	5
Lineolata rhizophorae ATCC 16933	Linrh1	Haridas S et al.,2020	1	1	1	1	1	0	2	1	1	2	0	1	1	6	0	0	0	19
Lipomyces starkeyi NRRL Y-11557	Lipst1_1	Riley R et al.,2016	1	0	1	1	0	0	0	0	1	0	0	1	1	0	0	0	0	6
Lizonia empirigonia CBS 542.76	Lizem1	Sierra-Patev Sean et al., 2023	1	1	4	2	1	3	1	3	2	0	0	2	2	14	0	0	0	36
Lentinula lateritia RV95-379	LlaRV95_379_1	Sierra-Patev Sean et al., 2023	0	7	0	1	0	0	0	0	0	1	1	0	3	0	0	0	0	13
Lentinula lateritia TMI1499	LlaTMI1499_1	Smith CA et al.,2021	0	5	0	0	0	0	0	0	0	1	0	0	2	0	0	0	0	8
Lentinula novae-zelandiae ICMP 18003	LnoICMP18003A_1	Mondo SJ et al.,2017	0	2	0	1	0	0	0	0	0	0	1	0	0	0	0	0	0	4
Lobosporangium transversale NRRL 3116	Lobtra1	Butler G et al.,2009	0	0	0	3	0	0	1	3	0	1	1	0	5	0	0	1	2	17
Lodderomyces elongisporus NRRL YB-4239	Lodelo1	Luo R et al.,2017	1	0	0	2	0	0	0	1	0	1	1	1	1	0	0	0	0	8
Lomentospora prolificans JHH-5317	Lompr1	Haridas S et al.,2020	0	1	2	0	3	1	1	1	2	1	1	1	2	12	2	0	0	30
Lophiostoma macrostomum	Lopma1	Haridas S et al.,2020	1	0	4	1	1	2	2	6	2	1	0	2	3	20	0	0	0	45
Lophium mytilinum CBS 269.34	Lopmy1	Haridas S et al.,2020	1	1	3	2	1	2	2	3	2	1	0	2	3	18	1	0	0	42
Peniophora sp. CONTA	Lopni1	Sierra-Patev Sean et al., 2023	0	137	0	1	0	0	0	1	4	2	0	0	3	0	0	0	0	148
Lophiotrema nucula CBS 627.86	Lopnu1	Sierra-Patev Sean et al., 2023	1	1	3	2	1	2	2	1	2	1	1	2	3	24	0	0	0	46
Lentinula raphanica INPA1820	LraINPA1820_1	Sierra-Patev Sean et al., 2023	0	6	1	1	0	0	0	0	0	1	1	0	2	0	0	0	0	12
Lentinula raphanica JLM1587	LraJLM1587_1	Steindorff AS et al.,2021	0	5	0	1	0	0	0	1	0	1	1	0	2	0	0	0	0	11
Lentinula raphanica TFB9207	LraTFB9207_1	Haridas S et al.,2020	0	7	1	1	0	0	0	0	0	1	1	0	2	0	0	0	0	13
Lyophyllum atratum CBS 144462	Lyoat1	Ruiz-DueÃ±as FJ et al., 2021	0	7	0	1	0	0	0	0	0	0	1	0	2	1	0	0	0	12
Macroventuria anomochaeta CBS 525.71	Macan1	Islam MS et al.,2012	1	1	3	2	1	2	1	3	2	0	1	4	2	14	0	0	0	37
Macrolepiota fuliginosa MF-IS2	Macfu1	Mesny F et al.,2021	0	8	0	1	0	0	0	2	0	0	0	0	3	0	0	0	0	14
Macrophomina phaseolina MS6	Macph1	Smit S et al.,2016	1	1	3	2	2	0	2	1	1	1	0	1	5	12	0	0	0	32
Macrophomina phaseolina MPI-SDFR-AT-0080	Macpha1	Dean RA et al.,2005	1	1	9	2	4	1	3	1	1	1	1	1	6	22	1	0	0	55
Madurella mycetomatis mm55	Madmy1	Okagaki LH et al.,2015	1	1	2	3	4	1	1	0	1	1	1	1	1	20	2	0	0	40
Pyricularia oryzae 70-15	Magor1	Xu J et al.,2007	1	1	4	2	2	2	1	3	1	1	1	2	2	11	3	0	0	37
Magnaporthiopsis poae ATCC 64411	Magpo1	Triana S et al.,2015	1	1	4	1	2	0	1	1	0	1	0	0	2	14	2	0	0	30
Malassezia globosa	Malgl1	Gioti A et al.,2013	0	0	0	0	0	0	0	1	0	0	0	0	0	0	0	0	0	1
Malassezia pachydermatis CBS 1879	Malpa1	Lorch JM et al.,2018	0	0	0	0	0	0	0	1	0	0	0	0	0	0	0	0	0	1
Malassezia sympodialis ATCC 42132	Malsy1_1	Zhu S et al.,2012	0	1	0	0	0	0	0	1	0	0	0	0	0	0	0	0	0	2
Malassezia vespertilionis NWHC:44797-103	Malve1	Miyauchi S et al.,2020	0	0	0	0	0	0	0	1	0	0	0	0	0	0	0	0	0	1
Marssonina brunnea f. sp. multigermtubi MB_m1	Marbr1	Amses KR et al.,2022	1	1	1	2	0	0	1	1	2	0	1	2	1	8	0	0	0	21
Marasmius fiardii PR-910	Marfi1	Haridas S et al.,2020	0	4	0	1	0	0	0	2	0	1	0	0	3	0	0	0	0	11
Martensiomyces pterosporus CBS 209.56	Marpt1	Haridas S. et al., 2020	0	0	0	4	0	1	0	2	0	0	1	0	2	0	0	2	0	12
Massarina eburnea CBS 473.64	Maseb1	Kijpornyongpan T et al.,2018	1	1	2	2	1	2	1	2	1	0	0	2	2	7	0	0	0	24
Massariosphaeria phaeospora CBS 611.86	Masph1	Crowell CR et al.,2022	1	0	3	2	1	2	2	2	2	1	0	2	1	25	0	0	0	44
Meira miltonrushii MCA 3882	Meimi1	Martino E et al.,2018	0	0	0	1	0	0	0	1	1	0	0	0	2	0	1	0	0	6
Melampsora americana R15-033-03	Melame1	Miyauchi S et al.,2020	0	2	1	0	0	0	0	0	2	0	1	0	1	0	0	0	0	7
Meliniomyces bicolor E	Melbi2	Nemri A et al.,2014	1	0	4	2	3	1	1	4	3	1	0	3	3	10	1	0	0	37
Melanogaster broomeianus MBLB.BST	Melbro1	Persoons A et al.,2022	0	3	0	0	0	0	0	0	0	0	0	0	1	0	0	0	0	4
Melampsora lini CH5	Melli1	Haridas S et al.,2020	0	1	2	0	0	0	0	1	3	0	0	0	1	0	1	0	0	9
Melampsora larici-populina	Mellp2_3	Martino E et al.,2018	0	2	2	0	0	0	0	0	2	0	0	0	1	0	1	0	0	8
Melanomma pulvis-pyrius	Melpu1	Gao Q et al.,2011	1	1	4	2	1	1	2	2	2	1	0	2	4	19	0	0	0	42
Meliniomyces variabilis F	Melva1	Hu X et al.,2014	1	0	5	2	4	1	1	2	4	1	0	2	3	20	1	0	0	47
Metarhizium acridum CQMa 102	Metac1	Hu X et al.,2014	1	1	1	1	4	3	0	1	0	0	1	1	2	3	0	0	0	19
Metarhizium album ARSEF 1941	Metal1	Ahrendt SR et al.,2018	1	1	1	1	4	3	1	1	0	1	1	2	2	3	1	0	0	23
Metarhizium anisopliae ARSEF 549	Metani1	Riley R et al.,2016	0	1	1	1	5	3	0	1	0	0	1	2	2	4	0	0	0	21
Metschnikowia bicuspidata single-cell	Metbi_SCcomb	Hu X et al.,2014	1	1	1	0	0	0	0	1	0	1	1	0	1	0	0	0	0	7
Metschnikowia bicuspidata NRRL YB-4993	Metbi1	Hershkovitz V et al.,2013	1	1	1	0	0	0	0	1	0	1	0	0	1	0	0	0	0	6
Metarhizium brunneum ARSEF3297	Metbr1	Hu X et al.,2014	0	1	0	1	5	3	0	1	0	0	1	2	2	5	1	0	0	22
Metschnikowia fructicola 277	Metfru2	Hu X et al.,2014	3	1	1	0	0	0	0	0	0	1	0	0	0	0	0	0	0	6
Metarhizium guizhouense ARSEF977	Metgui1	Shang Y et al.,2016	0	1	2	1	5	3	0	2	0	0	1	2	2	6	0	0	0	25
Metarhizium majus ARSEF 297	Metma1	Hu X et al.,2014~Gao Q et al.,2011	1	1	1	1	4	2	0	2	0	1	1	2	2	6	0	0	1	25
Metarhizium rileyi RCEF4871	Metri1	Butler G et al.,2009	0	0	1	0	3	3	1	1	0	1	0	2	2	7	0	0	0	21
Metarhizium robertsii ARSEF 23	Metro1	David AS et al.,2016	0	1	1	2	5	3	0	1	0	1	1	2	2	5	1	0	0	25
Meyerozyma guilliermondii ATCC 6260	Meygui1	Martinez DA et al.,2012	1	1	0	0	0	0	0	1	0	0	0	1	1	0	0	0	0	5
Microdochium bolleyi J235TASD1	Micbo1	Branco S et al.,2017	0	1	2	2	1	2	1	2	1	1	0	1	0	15	3	0	0	32
Microsporum canis CBS 113480	Micca1	Perlin MH et al.,2015	1	0	2	3	1	0	1	4	2	1	0	1	2	5	0	0	0	23
Microbotryum intermedium 1389 BM 12 12	Micin1	Haridas S et al.,2020	0	0	0	0	0	0	0	1	0	0	1	0	2	0	0	0	0	4
Microbotryum lychnidis-dioicae p1A1 Lamole	Micld1	Mesny F et al.,2021	0	0	1	0	0	0	0	0	0	0	1	0	2	0	1	0	0	5
Microthyrium microscopicum CBS 115976	Micmi1	Haag KL et al.,2014	1	1	2	3	0	1	2	1	1	1	1	2	3	4	0	0	0	23
Microdochium trichocladiopsis MPI-CAGE-CH-0230	Mictri1	Toome M et al.,2014	0	1	2	2	1	1	1	8	2	1	1	1	2	20	3	0	0	46
Mitosporidium daphniae UGP3	Mitdap1	Vandepol N et al.,2020	0	0	0	0	0	0	0	1	0	0	0	0	0	0	0	3	0	4
Mixia osmundae IAM 14324	Mixos1	Vandepol N et al.,2020	0	1	1	1	0	0	0	0	2	1	1	0	2	0	1	0	0	10
Mortierella alpina AD071	MoalAD071_1	Vandepol N et al.,2020	0	0	0	0	0	0	4	2	0	1	1	0	2	0	0	2	2	14
Mortierella alpina AD072	MoalAD072_1	Vandepol N et al.,2020	0	0	0	1	0	0	3	2	0	0	1	0	2	0	0	2	2	13
Mortierella alpina CK1249	MoalCK1249_1	Vandepol N et al.,2020	0	0	0	1	0	0	3	2	0	0	1	0	1	0	0	2	2	12
Mortierella alpina GBA31	MoalGBA31_1	Vandepol N et al.,2020	0	0	0	0	0	0	4	2	0	0	0	0	4	0	0	2	2	14
Mortierella alpina NRRL 66262	MoalN66262_1	Vandepol N et al.,2020	0	0	0	0	0	0	4	1	0	1	1	0	1	0	0	2	2	12
Actinomortierella ambigua BC1065	MoamBC1065_1	Vandepol N et al.,2020	0	0	0	2	0	0	2	0	0	1	0	0	0	0	0	1	0	6
Actinomortierella ambigua BC1291	MoamBC1291_1	Vandepol N et al.,2020	0	0	0	2	0	0	1	1	0	1	0	0	0	0	0	1	0	6
Mortierella antarctica KOD 1229	MoanKOD1229_1	Vandepol N et al.,2020	0	0	0	0	0	0	4	2	0	1	0	0	0	0	0	2	2	11
Entomortierella beljakovae KOD 1040	MobeAD1040_1	Vandepol N et al.,2020	0	0	0	0	0	0	3	1	0	0	0	0	1	0	0	3	1	9
Linnemannia camargensis NRRL 2610	MocaN2610_1	Vandepol N et al.,2020	0	0	0	2	0	0	4	1	0	0	1	0	1	0	0	1	1	11
Entomortierella chlamydospora AD033	MochAD033_1	Vandepol N et al.,2020	0	0	0	1	0	0	4	1	0	0	0	0	2	0	0	1	1	10
Entomortierella chlamydospora NRRL 2769	MochN2769_1	Vandepol N et al.,2020	0	0	0	0	0	0	4	0	0	0	0	0	2	0	0	0	1	7
Podila clonocystis AM1000	MoclAM1000_1	Vandepol N et al.,2020	0	0	0	2	0	0	5	3	0	0	1	0	0	0	0	3	1	15
Podila clonocystis KOD 947	MoclKOD947_1	Vandepol N et al.,2020	0	0	0	2	0	0	5	3	0	0	1	0	0	0	0	3	1	15
Mortierella claussenii NRRL 2760	MoclN2760_1	Saika A et al.,2014	0	0	0	1	0	0	2	3	0	0	0	0	1	0	0	0	1	8
Gryganskiella cystojenkinii 1230	Mocy1230_1	Lorenz S et al.,2014	0	0	0	1	0	0	4	4	0	0	0	0	0	0	0	1	1	11
Moesziomyces antarcticus JCM 10317	Moean1	Vandepol N et al.,2020	0	0	0	1	0	0	0	0	3	0	1	0	1	0	1	0	0	7
Moesziomyces aphidis DSM 70725	Moeaph1	Vandepol N et al.,2020	0	1	0	0	0	0	0	0	2	0	1	0	1	0	1	0	0	6
Linnemannia elongata GBA34	MoelGBA34_1	Shang Y et al.,2016	0	0	0	2	0	0	3	2	0	0	1	0	1	0	0	3	2	14
Linnemannia elongata GBA40	MoelGBA40_1	Vandepol N et al.,2020	0	0	0	2	0	0	1	2	0	0	1	0	1	0	0	3	1	11
Moelleriella libera RCEF2490	Moeli1	Vandepol N et al.,2020	0	0	0	2	0	0	4	2	0	0	1	0	1	0	0	0	0	10
Linnemannia elongata NVP5	MoelNVP5_1	Vandepol N et al.,2020	0	0	0	2	0	0	5	2	0	0	1	0	1	0	0	5	1	17
Linnemannia elongata NVP71	MoelNVP71_1	Vandepol N et al.,2020	1	0	0	1	1	3	1	1	1	0	1	1	2	6	0	2	2	23
Podila epicladia AD058	MoepAD058_1	Vandepol N et al.,2020	0	0	0	2	0	0	4	2	0	0	1	0	0	0	0	3	1	13
Podila epicladia KOD 1059	MoepKOD1059_1	Vandepol N et al.,2020	0	0	0	2	0	0	3	1	0	0	0	0	1	0	0	5	1	13
Podila epigama NRRL 5512	MoepN5512_1	Vandepol N et al.,2020	0	0	0	1	0	0	2	3	0	0	0	0	1	0	0	0	2	9
Linnemannia exigua NRRL 28262	MoexN28262_1	Vandepol N et al.,2020	0	0	0	2	0	0	5	3	0	1	1	0	1	0	0	1	2	16
Linnemannia gamsii AD045	MogaAD045_1	Vandepol N et al.,2020	0	0	0	2	0	0	6	1	0	0	1	0	2	0	0	2	0	14
Linnemannia gamsii NVP60	MogaNVP60_1	Vandepol N et al.,2020	0	0	0	0	0	0	2	1	0	0	1	0	1	0	0	1	0	6
Mortierella globulifera AD054	MoglAD054_1	Vandepol N et al.,2020	0	0	0	1	0	0	4	3	0	1	0	0	1	0	0	2	3	15
Mortierella globulifera REB-010B	MoglREB010B_1	Vandepol N et al.,2020	0	0	0	2	0	0	5	3	0	0	1	0	2	0	0	2	2	17
Podila horticola AD009	MohoAD009_1	Vandepol N et al.,2020	0	0	0	1	0	0	4	2	0	0	0	0	0	0	0	3	1	11
Podila horticola CK413	MohoCK413_1	Vandepol N et al.,2020	0	0	0	4	0	0	4	3	0	0	1	0	0	0	0	3	2	17
Podila humilis KOD 1050	MohuKOD1050_1	Vandepol N et al.,2020	0	0	0	3	0	0	3	1	0	0	0	0	1	0	0	3	0	11
Mortierella hygrophila NRRL 2591	MohyN2591_1	Vandepol N et al.,2020	0	0	0	1	0	0	5	2	0	0	1	0	1	0	0	2	1	13
Podila minutissima AD069	MomiAD069_1	Vandepol N et al.,2020	0	0	0	4	0	0	4	3	0	0	1	0	1	0	0	4	0	17
Podila minutissima NVP1	MomiNVP1_1	Meerupati T et al.,2013~Andersson KM et al.,2013	0	0	0	3	0	0	4	3	0	0	0	0	1	0	0	6	0	17
Gamsiella multidivaricata NRRL 6456	MomuN6456_1	Mondego JM et al.,2008	0	0	0	2	0	0	2	1	0	0	0	0	0	0	0	1	0	6
Monacrosporium haptotylum CBS 200.50	Monha1	Vandepol N et al.,2020	0	1	3	1	0	0	1	3	1	1	1	1	2	11	0	0	0	26
Mortierella polycephala KOD 948	MopoKOD948_1	Mesny F et al.,2021	0	0	0	1	0	0	3	1	0	0	0	0	1	0	0	3	1	10
Morchella importuna CCBAS932	Morco1	Uehling J et al.,2017	0	0	0	2	0	0	3	2	0	0	0	0	5	0	2	0	0	14
Mortierella elongata MPI-CAGE-AA-0104	Morel_U14_1	Vandepol N et al.,2020	1	1	1	2	1	1	1	0	0	1	0	1	2	7	0	0	2	21
Mortierella elongata AG-77	Morel2	Chang Y et al.,2022	0	0	0	0	0	0	2	2	0	0	1	0	0	0	0	2	2	9
Modicella reniformis MES-2147	MoreMES2147_1	Chang Y et al.,2022	0	0	0	2	0	0	4	2	0	0	1	0	4	0	0	2	0	15
Mortierella sp. GBAus27b	MorGBAus27b_1	Tan H et al.,2019	0	0	0	2	0	0	4	3	0	0	1	0	3	0	0	1	1	15
Mortierella humilis PMI_1414	Morhum1	Chang Y et al.,2022	0	0	0	3	0	0	3	1	0	0	1	0	2	0	0	1	1	12
Morchella importuna SCYDJ1-A1	Morimp1	Steindorff AS et al.,2022	1	1	2	3	1	1	1	1	0	1	0	1	2	9	2	0	0	26
Mortierella multidivaricata RSA 2152 T	Mormul1	Vandepol N et al.,2020	0	0	0	2	0	0	3	1	0	0	1	0	5	0	0	2	0	14
Morchella snyderi CBS 144464	Morsny1	Vandepol N et al.,2020	1	1	1	3	1	1	1	1	0	1	0	1	2	11	2	0	0	27
Linnemannia schmuckeri NRRL 6426	MoscN6426_1	Vandepol N et al.,2020	0	0	0	0	0	0	3	1	0	0	1	0	0	0	0	2	0	7
Mortierella sp. 14UC	Mosp14UC_1	Vandepol N et al.,2020	0	0	0	1	0	0	4	2	0	1	1	0	1	0	0	2	1	13
Mortierella sp. AD010	MospAD010_1	Vandepol N et al.,2020	0	0	0	0	0	0	5	1	0	0	0	0	1	0	0	0	2	9
Mortierella sp. AD011	MospAD011_1	Vandepol N et al.,2020	0	0	0	1	0	0	4	1	0	0	0	0	1	0	0	0	1	8
Mortierella sp. AD031	MospAD031_1	Vandepol N et al.,2020	0	0	0	2	0	0	4	2	0	0	1	0	1	0	0	3	1	14
Mortierella sp. AD032	MospAD032_1	Vandepol N et al.,2020	0	0	0	2	0	0	4	3	0	0	1	0	0	0	0	2	2	14
Mortierella sp. AD094	MospAD094_1	Vandepol N et al.,2020	0	0	0	2	0	0	2	0	0	1	0	0	1	0	0	1	0	7
Mortierella sp. AM989	MospAM989_1	Vandepol N et al.,2020	0	0	0	2	0	0	3	2	0	0	0	0	0	0	0	2	2	11
Mortierella sp. GBA30	MospGBA30_1	Vandepol N et al.,2020	0	0	0	0	0	0	2	1	0	0	1	0	1	0	0	2	1	8
Mortierella sp. GBA35	MospGBA35_1	Vandepol N et al.,2020	0	0	0	1	0	0	2	2	0	0	1	0	2	0	0	3	1	12
Mortierella sp. GBA39	MospGBA39_1	Vandepol N et al.,2020	0	0	0	1	0	0	4	2	0	0	1	0	2	0	0	2	2	14
Mortierella sp. GBA43	MospGBA43_1	Vandepol N et al.,2020	0	0	0	0	0	0	4	2	0	0	0	0	1	0	0	3	1	11
Mortierella sp. KOD 1030	MospKOD1030_1	Vandepol N et al.,2020	0	0	0	4	0	0	4	3	0	0	1	0	1	0	0	1	0	14
Mortierella sp. NVP41	MospNVP41_1	Vandepol N et al.,2020	0	0	0	2	0	0	4	2	0	0	1	0	1	0	0	2	1	13
Mortierella sp. NVP85	MospNVP85_1	Vandepol N et al.,2020	0	0	0	0	0	0	5	3	0	0	0	0	1	0	0	1	1	11
Podila verticillata AD079	MoveAD079_1	Vandepol N et al.,2020	0	0	0	3	0	0	4	3	0	0	0	0	0	0	0	3	1	14
Podila verticillata NRRL 2611	MoveN2611_1	Vandepol N et al.,2020	0	0	0	2	0	0	4	3	0	0	0	0	1	0	0	2	1	13
Podila verticillata TTC192	MoveTTC192_1	Vandepol N et al.,2020	0	0	0	2	0	0	4	3	0	0	0	0	0	0	0	3	0	12
Actinomortierella wolfii NRRL 66265	MowoN66265_1	Vandepol N et al.,2020	0	0	0	0	0	0	2	2	0	0	0	0	0	0	0	2	1	7
Linnemannia zychae NRRL 2592	MozyN2592_1	Meinhardt LW et al.,2014	0	0	0	1	0	0	5	2	0	1	1	0	0	0	0	2	2	14
Linnemannia zychae PUST F9C	MozyPUSTF9C_1	Lebreton A et al.,2020	0	0	0	1	0	0	4	2	0	0	1	0	1	0	0	0	2	11
Moniliophthora roreri MCA 2997	MroMCA2997_1	Corrochano LM et al., 2016	0	7	0	1	0	0	0	0	0	0	0	0	2	0	0	0	0	10
Mucor ambiguus NBRC 6742	Mucam1	Navarro-Mendoza MI et al.,2019	0	0	0	3	0	0	2	2	0	0	0	0	1	0	0	3	0	11
Mucor lusitanicus CBS277.49	Mucci2	Lee SC et al.,2014	0	0	0	5	0	0	2	1	0	0	0	0	1	0	0	3	0	12
Mucor lusitanicus (circinelloides) MU402	Muccir1_3	Lebreton A et al.,2020	0	0	0	5	0	0	2	2	0	0	0	0	1	0	0	1	0	11
Mucor circinelloides f circinelloides 1006PhL	Muccirc1	Lebreton A et al.,2020	0	0	0	6	0	0	2	2	0	0	0	0	1	0	0	4	0	15
Mucor endophyticus	Mucend1	Lebreton A et al.,2020	0	0	0	4	0	0	2	2	0	1	0	0	2	0	0	2	0	13
Mucor fuscus	Mucfus1	Wang Y et al.,2023	0	0	0	6	0	0	1	3	0	0	0	0	1	0	0	3	0	14
Mucor lanceolatus	Muclan1	Lebreton A et al.,2020	0	0	0	4	0	0	2	3	0	0	0	0	1	0	0	1	0	11
Mucor mucedo NRRL 3635	Mucmuc1	Looney B et al.,2022	0	0	0	4	0	0	3	3	0	1	0	0	3	0	0	1	1	16
Mucor racemosus	Mucrac1	Chang Y et al.,2022	0	0	0	5	0	0	2	2	0	0	0	0	2	0	0	3	0	14
Multifurca ochricompacta BPL690	Muloch1	Chang TC et al.,2016	0	2	0	0	0	0	0	2	0	1	0	0	1	0	0	0	0	6
Mycotypha africana NRRL 2978	Mycafr1	Arango Isaza RE et al.,2016	0	0	0	3	0	0	1	1	0	0	0	0	2	0	0	1	0	8
Mycosphaerella eumusae CBS 114824	Myceu1	Miyauchi S et al.,2020	1	1	3	2	0	2	3	1	3	1	0	1	3	12	0	0	0	33
Pseudocercospora (Mycosphaerella) fijiensis	Mycfi2	Goodwin SB et al.,2011	1	1	4	2	0	0	2	2	4	1	0	2	1	10	0	0	0	30
Mycena galopus ATCC-62051	Mycgal1	Haridas S et al.,2020	0	20	0	0	0	0	0	1	0	0	0	0	4	0	0	0	0	25
Mycosphaerella graminicola	Mycgr3	Haridas S et al.,2020	1	1	3	2	0	0	4	1	1	1	1	3	1	2	0	0	0	21
Myriangium duriaei CBS 260.36	Myrdu1	Riley R et al.,2016	1	1	5	2	0	0	2	5	1	1	1	1	2	7	0	0	0	29
Mytilinidion resinicola CBS 304.34	Mytre1	Nizovoy P et al.,2021	1	1	3	2	1	1	2	3	2	1	1	2	4	15	1	0	0	40
Nadsonia fulvescens var. elongata DSM 6958	Nadfu1	GabaldÃ³n T et al., 2013	1	1	1	3	0	0	0	1	1	1	0	0	1	0	0	0	0	10
Naganishia vishniacii ANT03-052	Nagvi1	GabaldÃ³n T et al., 2013	0	0	0	1	0	0	0	1	0	0	0	0	0	0	2	0	0	4
Nakaseomyces bacillisporus CBS 7720	Nakbac1	Krassowski T et al.,2018	1	1	1	1	0	0	0	1	1	0	0	0	1	0	0	0	0	7
Nakaseomyces delphensis CBS 2170	Nakdel1	Martinez DA et al.,2012	1	1	1	1	0	0	0	0	1	1	1	0	1	0	0	0	0	8
Nakazawaea wickerhamii NRRL Y-2563	Nakwi1	Gordon JL et al.,2011	1	1	1	3	0	0	0	0	0	1	0	1	1	0	0	0	0	9
Nannizzia gypsea CBS 118893	Nangy1	Gordon JL et al.,2011	1	1	2	2	1	0	1	3	2	1	0	1	1	5	0	0	0	21
Naumovozyma castellii CBS 4309	Nauca1	Coleman JJ et al.,2009	1	0	1	1	0	0	0	0	5	0	1	0	1	0	0	0	0	10
Naumovozyma dairenensis CBS 421	Nauda1	Franco MEE et al.,2022	1	0	1	1	0	0	0	1	4	0	0	0	1	0	0	0	0	9
Fusarium vanettenii 77-13-4	Necha2	Franco MEE et al.,2022	0	1	2	2	1	0	1	2	3	1	1	2	3	19	2	0	0	40
Nemania sp. FL0031	NeFL0031_2	Franco MEE et al.,2022	0	1	1	2	2	0	1	2	4	0	1	2	3	17	1	0	0	37
Nemania sp. FL0916	NeFL0916_1	Franco MEE et al.,2022	1	1	2	1	4	3	1	1	3	1	1	1	1	11	0	0	0	32
Nemania abortiva FL1152	Nemabo1	Luallen RJ et al.,2016	0	0	2	2	2	0	1	3	3	1	1	2	4	18	1	0	0	40
Nemania sp. NC0429	Nemani1	Franco MEE et al.,2022	0	1	3	2	2	0	1	3	2	1	1	1	1	13	2	0	0	33
Nemania diffusa NC0034	Nemdif1	GÃ³mez-Cortecero A et al., 2015	0	1	0	1	2	0	1	2	4	1	0	2	2	17	0	0	0	33
Neonectria ditissima R09/05	Neodi1	Nguyen TA et al.,2017	1	1	4	1	4	1	1	1	2	1	1	3	2	14	3	0	0	40
Neosartorya fischeri NRRL 181	Neofi1	Wilken SE et al.,2021	1	1	2	2	2	1	1	3	0	1	0	1	0	8	0	0	0	23
Neolecta irregularis DAH-1	Neoirr1	Nagy LG et al.,2016	3	1	0	1	0	0	2	0	0	0	0	0	2	0	0	0	0	9
Neocallimastix lanati	Neolan1	Blanco-Ulate B et al.,2013	0	0	0	2	0	0	0	3	0	0	2	0	0	0	0	67	0	74
Neolentinus lepideus	Neole1	Mesny F et al.,2021	0	6	1	1	0	0	0	0	1	1	0	0	1	0	0	0	0	11
Neofusicoccum parvum UCRNP2	Neopa1	Haitjema CH et al.,2017	1	1	3	2	2	1	0	1	1	1	1	1	3	9	1	0	0	28
Ilyonectria sp. MPI-CAGE-AT-0134	Neora1	Baker SE et al.,2015	1	1	7	3	9	5	1	1	3	1	1	2	4	30	7	0	0	76
Neocallimastix californiae G1	Neosp1	Galagan JE et al.,2003	0	0	0	3	0	0	0	2	0	0	2	0	0	0	0	50	0	57
Neurospora crassa FGSC 73 trp-3	Neucr_trp3_1	Ellison CE et al.,2011	1	1	1	2	3	1	1	3	3	1	1	1	2	8	1	0	0	30
Neurospora crassa OR74A	Neucr2	Ellison CE et al.,2011	1	1	1	2	3	1	1	2	2	1	1	1	3	6	1	0	0	27
Neurospora tetrasperma FGSC 2509 mat a	Neute_mat_a1	Chen Yp et al.,2013	1	0	1	2	3	1	1	2	2	1	1	1	2	7	1	0	0	26
Neurospora tetrasperma FGSC 2508 mat A	Neute_matA2	Pan G et al.,2013	1	0	1	2	3	1	1	2	2	1	1	1	2	7	1	0	0	26
Nemania serpens AK0226	NsAK0226_1	Franco MEE et al.,2022	0	1	2	2	2	0	1	2	2	1	0	2	2	10	1	0	0	28
Nemania serpens AZ0576	NsAZ0576_1	Miettinen O et al.,2016	0	1	2	2	2	0	1	2	2	1	0	2	3	12	1	0	0	31
Nemania serpens CBS 679.86	NsCB679_1	Amses KR et al.,2022	0	0	2	2	2	0	1	2	2	1	0	2	2	15	1	0	0	32
Obba rivulosa 3A-2	Obbri1	Ravin NV et al.,2013	0	2	0	0	0	0	0	1	2	0	1	0	3	0	0	0	0	9
Obelidium mucronatum JEL802	Obemuc1	Kohler A et al.,2015~Martino E et al.,2018	0	0	0	1	0	0	0	2	0	0	0	0	1	0	5	52	0	61
Ogataea parapolymorpha DL-1	Ogapa1	Wu Y et al.,2018	1	1	0	2	0	0	0	1	0	1	0	1	0	0	0	0	0	7
Oidiodendron maius Zn	Oidma1	Mesny F et al.,2021	1	0	3	2	2	0	5	3	1	1	1	2	0	8	0	0	0	29
Oidium neolycopersici UMSG2	Oidneo1	Chang Y et al.,2021	1	1	2	3	1	0	1	0	1	1	0	0	2	2	1	0	0	16
Oliveonia pauxilla MPI-PUGE-AT-0066	Olipa1	Wawrzyn GT et al.,2012	0	0	4	1	0	0	0	0	0	0	0	1	3	0	2	0	0	11
Omphalotus olearius	Ompol1	de Bekker C et al.,2017	0	1	0	0	0	0	0	0	0	0	0	0	2	0	0	0	0	3
Ophiocordyceps australis Map64	Ophau1	Haridas S et al.,2020	1	1	1	2	3	2	1	2	0	1	0	0	2	6	1	0	0	23
Ophiocordyceps camponoti-rufipedis Map16	Ophca1	Forgetta V et al.,2013~Comeau AM et al.,2014	1	0	1	1	3	2	1	2	0	1	0	1	2	1	1	0	0	17
Ophiobolus disseminans CBS 113818	Ophdi1	Haridas S et al.,2013	1	1	3	2	1	3	2	3	1	0	1	2	1	28	0	0	0	49
Ophiostoma novo-ulmi subsp. novo-ulmi H327	Ophnu1	Shu R et al.,2020	1	1	1	1	3	0	1	0	1	1	1	0	2	3	3	0	0	19
Ophiostoma piceae UAMH 11346	Ophpic1	de Bekker C et al.,2015	1	1	1	1	3	0	1	0	1	1	1	1	2	3	2	0	0	19
Ophiocordyceps sinensis IOZ07	Ophsi1	Pombert JF et al.,2015	1	1	1	1	4	3	1	1	0	1	1	1	2	2	1	0	0	21
Ophiocordyceps kimflemingae SC16a	Ophun1	Youssef NH et al.,2013	1	1	1	2	3	2	1	1	0	1	0	2	2	1	1	0	0	19
Orpinomyces sp.	Orpsp1_1	Riley R et al.,2016	0	0	0	1	0	0	0	0	0	0	0	0	0	0	0	40	0	41
Oudemansiella mucida CBS 558.79	Oudmuc1	Urquhart AS et al.,2018	0	4	0	1	0	0	0	1	0	0	0	0	3	0	0	0	0	9
Pachysolen tannophilus NRRL Y-2460 .2	Pacta1_2	Urquhart AS et al.,2018	1	1	1	2	0	0	0	0	1	0	0	0	1	0	0	0	0	7
Paecilomyces variotii CBS144490 HYG1	Paevar_HGY_1	Ruiz-DueÃ±as FJ et al., 2021	0	1	1	1	1	0	1	1	1	1	0	1	1	12	0	0	0	22
Paecilomyces variotii CBS 101075	Paevar1	Hage H et al.,2021	0	1	1	1	1	0	1	1	1	1	0	1	0	13	0	0	0	22
Panaeolus papilionaceus CIRM-BRFM 715	Panpap1	Desjardins CA et al.,2011	0	4	0	1	0	0	0	1	0	0	0	0	2	0	0	0	0	8
Panus rudis PR-1116 ss-1	Panru1	Desjardins CA et al.,2011	0	6	0	0	0	0	0	2	2	0	1	0	3	0	0	0	0	14
Paracoccidioides brasiliensis Pb03	Parbr1	Mesny F et al.,2021	1	1	2	2	0	0	0	2	1	1	0	1	0	3	1	0	0	15
Paracoccidioides brasiliensis Pb18	Parbra1	Mesny F et al.,2021	1	1	2	1	1	1	1	1	1	1	0	1	0	5	1	0	0	18
Paraphoma chrysanthemicola MPI-GEGE-AT-0034	Parch1	Desjardins CA et al.,2011	1	1	3	2	1	3	2	2	1	1	0	3	3	21	1	0	0	45
Paraphoma chrysanthemicola MPI-SDFR-AT-0120	Parchr1	Wang Y et al.,2023	1	1	3	2	1	3	2	2	1	1	0	3	2	19	1	0	0	42
Paracoccidioides lutzii Pb01	Parlu1	Frantzeskakis L et al.,2019	1	1	2	2	0	1	1	2	1	1	0	1	1	5	1	0	0	20
Parasitella parasitica	Parpar1	Quandt CA et al.,2017	0	0	0	3	0	0	1	2	0	0	0	0	2	0	0	1	0	9
Parauncinula polyspora	Parpo1	Amses KR et al.,2022	1	0	2	0	1	0	1	1	2	1	0	0	0	2	0	0	0	11
Paraphysoderma sedebokerense JEL821	Parsed1	Haridas S et al.,2020	0	0	0	3	0	0	1	0	0	0	1	0	1	0	40	15	1	62
Paraconiothyrium sporulosum AP3s5-JAC2a	Parsp1	Miyauchi S et al.,2020	1	1	2	2	1	2	2	0	2	1	1	2	2	22	0	0	0	41
Patellaria atrata	Patat1	Kohler A et al.,2015	0	1	2	2	0	0	2	2	1	1	0	1	1	14	0	0	0	27
Paxillus ammoniavirescens Pou09.2	Paxam1	Kohler A et al.,2015	0	7	0	1	0	0	0	0	0	0	0	0	1	0	0	0	0	9
Paxillus involutus ATCC 200175	Paxin1	Buijs VA et al.,2022	0	9	0	0	0	0	0	0	0	0	0	0	2	0	0	0	0	11
Paxillus adelphus Ve08.2h10	Paxru2	Li Y et al.,2019	0	6	0	1	0	0	0	1	0	0	0	0	2	0	0	0	0	10
Phyllosticta citrichinaensis CBS 129764	Pcit129764	Nielsen JC et al.,2017	1	1	6	2	1	1	2	1	1	1	1	1	2	8	1	0	0	30
Pecoramyces sp. F1	Pecora1	Grijseels S et al.,2016	0	0	0	1	0	0	0	0	0	0	0	0	0	0	0	17	0	18
Penicillium antarcticum IBT 31811	Penant1	Horn F et al.,2015	1	0	2	2	0	2	1	1	2	1	0	0	2	9	0	0	0	23
Penicillium arizonense CBS 141311	Penar1	Cheeseman K et al.,2014	1	1	2	2	2	2	1	1	2	1	0	0	2	9	0	0	0	26
Penicillium brasilianum MG11	Penbra1	de Vries RP et al.,2017	1	2	2	2	1	2	0	1	2	1	0	1	4	15	0	0	0	34
Penicillium camemberti FM 013	Pencam1	van den Berg MA et al.,2008	1	1	2	2	3	2	0	3	1	1	0	1	2	16	1	0	0	36
Penicillium chrysogenum	Pench1	Nielsen JC et al.,2017	1	1	2	2	3	0	0	3	1	1	0	0	2	9	1	0	0	26
Penicillium chrysogenum Wisconsin 54-1255	PenchWisc1_1	Nielsen JC et al.,2017	1	1	2	2	3	0	0	3	1	1	0	1	2	7	1	0	0	25
Penicillium coprophilum IBT 31321	Pencop1	Marcet-Houben M et al.,2012	1	1	1	1	1	1	1	0	1	1	0	1	1	15	0	0	0	26
Penicillium decumbens IBT 11843	Pendec1	Marcet-Houben M et al.,2012	1	1	2	2	0	1	1	1	0	1	0	0	2	5	0	0	0	17
Penicillium digitatum PHI26	Pendi1	Ballester AR et al.,2015	1	1	1	2	0	0	0	0	0	1	0	0	1	1	0	0	0	8
Penicillium digitatum Pd1	Pendig1	Nielsen JC et al.,2017	1	1	1	2	1	0	0	0	0	1	0	0	1	1	0	0	0	9
Penicillium expansum d1	Penexp1	Wingfield BD et al.,2016	1	1	1	2	0	1	0	1	2	1	0	1	1	9	0	0	0	21
Penicillium flavigenum IBT 14082	Penfla1	Banani H et al.,2016	1	1	2	2	2	1	0	2	0	1	0	1	1	15	0	0	0	29
Penicillium freii DAOM 242723	Penfr1	Ballester AR et al.,2015	1	1	2	2	1	2	0	1	1	1	0	1	2	8	0	0	0	23
Penicillium griseofulvum PG3	Pengri1	Nielsen JC et al.,2017	1	1	1	2	3	1	1	0	1	1	0	1	1	13	0	0	0	27
Penicillium italicum PHI-1	Penita1	Wingfield BD et al.,2015	1	1	0	2	2	0	0	1	1	1	0	0	1	10	0	0	0	20
Penicillium nalgiovense FM193	Pennal1	Bravo-Ruiz G et al.,2017	1	1	2	2	2	1	0	2	1	1	0	1	2	10	0	0	0	26
Penicillium nordicum DAOMC 185683	Pennord1	Liu G et al.,2013	1	1	2	2	2	1	1	0	0	1	0	1	2	11	1	0	0	26
Penicillium occitanis CL100	Penoc1	Nielsen JC et al.,2017	1	1	2	2	1	0	1	2	2	1	0	1	0	9	0	0	0	23
Penicillium oxalicum 114-2	Penox1	Cheeseman K et al.,2014	1	1	3	2	1	1	1	1	1	1	0	1	1	12	0	0	0	27
Penicillium polonicum IBT 4502	Penpol1	Nielsen JC et al.,2017	1	1	2	2	2	2	0	2	2	1	0	1	2	13	0	0	0	31
Penicillium roqueforti FM164	Penro1	Nielsen JC et al.,2017	1	1	1	2	2	1	0	2	2	1	0	1	3	17	0	0	0	34
Penicillium solitum IBT 29525	Pensol1	Peng M et al.,2017	1	1	2	3	2	2	0	2	0	1	0	1	2	19	0	0	0	36
Penicillium steckii IBT 24891	Penste1	Nguyen HDT et al.,2016	1	1	3	2	1	3	2	3	1	0	0	1	1	14	0	0	0	33
Penicillium subrubescens FBCC1632 / CBS132785	Pensub1	Nielsen JC et al.,2017	1	1	2	1	1	2	0	1	2	0	0	1	0	7	0	0	0	19
Penicillium thymicola DAOMC 180753	Penth1	Knapp DG et al.,2018	1	1	2	2	3	2	1	2	0	1	0	1	2	11	0	0	0	29
Penicillium vulpinum IBT 29486	Penvul1	Wang X et al.,2015	1	1	1	2	2	1	1	0	0	1	0	1	1	13	1	0	0	26
Periconia macrospinosa DSE2036	Perma1	Franco MEE et al.,2022	1	1	2	2	2	2	2	3	2	1	0	4	2	40	1	0	0	65
Pestalotiopsis fici W106-1	Pesfi1	Krassowski T et al.,2018	1	0	3	3	2	2	1	3	2	1	1	1	3	15	2	0	0	40
Pestalotiopsis sp. NC0098	Pestal1	Steindorff AS et al.,2022	1	1	3	2	2	2	1	3	3	1	1	3	1	27	0	0	0	51
Peterozyma xylosa NRRL Y-12939	Petxy1	Li F et al.,2019	1	1	3	2	0	0	0	1	1	1	0	2	0	0	0	0	0	12
Peziza echinospora CBS 144458	Pezech1	Li F et al.,2019	1	1	1	2	1	0	1	0	1	1	1	0	1	3	0	0	0	14
Puccinia graminis f. sp. tritici 21-0 haplotype A	Pgt_201_A1	Li F et al.,2019	0	0	2	1	0	0	0	1	1	0	0	0	3	0	0	0	0	8
Puccinia graminis f. sp. tritici 21-0 haplotype B	Pgt_201_B1	Li F et al.,2019	0	2	2	1	0	0	0	1	1	0	0	0	1	0	0	0	0	8
Puccinia graminis f. sp. tritici Ug99 haplotype A	Pgt_Ug99_A1	Blanco-Ulate B et al.,2013	0	1	2	1	0	0	0	0	1	0	0	0	0	0	0	0	0	5
Puccinia graminis f. sp. tritici Ug99 haplotype C	Pgt_Ug99_C1	Chang Y et al.,2022	0	2	2	1	0	0	0	0	1	0	0	0	0	0	0	0	0	6
Phaeoacremonium aleophilum UCRPA7	Phaal1	Suzuki H et al.,2012	1	1	0	1	1	0	0	1	2	1	1	1	1	1	0	0	0	12
Phascolomyces articulosus	Phaart1	Morales-Cruz A et al.,2015	0	0	0	2	0	0	2	1	0	0	1	0	2	0	0	0	2	10
Phanerochaete carnosa HHB-10118-Sp	Phaca1	Gupta YK et al.,2023	0	5	0	0	0	0	0	0	7	0	1	0	2	0	0	0	0	15
Phaeomoniella chlamydospora UCRPC4	Phach1	Gupta YK et al.,2023	1	0	0	0	1	0	0	1	0	1	1	1	1	0	1	0	0	8
Phakopsora pachyrhizi MT2006	Phapa1	Mesny F et al.,2021	0	0	0	0	0	0	0	1	1	0	0	0	5	0	1	0	0	8
Phakopsora pachyrhizi K8108	PhapaK8108	Ohm RA et al.,2014	0	0	1	0	0	0	0	2	2	0	0	0	3	0	1	0	0	9
Phaeosphaeria poagena MPI-PUGE-AT-0046c	Phapo1	Guarnaccia V et al.,2019	1	1	3	2	1	2	2	1	1	1	1	3	2	22	0	0	0	43
Phanerochaete chrysosporium RP-78 .2	Phchr2	Guarnaccia V et al.,2019	0	3	0	1	0	0	0	0	6	1	1	0	1	0	0	0	0	13
Phyllosticta citribraziliensis CBS 100098	Phcit1	SÃ¸nstebÃ¸ JH et al., 2022	1	1	6	2	1	1	2	1	1	1	1	1	2	9	0	0	0	30
Phyllosticta citrichinaensis CBS 130529	Phcitr1	Chung CL et al.,2017	0	1	5	2	1	1	2	1	1	1	1	1	2	8	1	0	0	28
Phellopilus nigrolimitatus SigPhenig9	Pheni1	Moreno LF et al.,2015	0	0	0	0	0	0	0	0	0	0	0	0	4	0	0	0	0	4
Phellinus noxius FFPRI411160	Pheno1	Mesny F et al.,2021	0	1	0	0	0	0	0	0	0	1	1	0	2	0	0	0	0	5
Phialophora attae CBS 131958	Phiatt1	Walker AK et al.,2016	0	1	2	2	1	1	1	2	2	1	1	0	7	11	0	0	0	32
Leotiomycetes sp. MPI-SDFR-AT-0126	Phimu1	Schlegel M et al.,2016	1	1	6	2	3	0	1	6	2	1	1	2	3	18	2	0	0	49
Phialocephala scopiformis 5WS22E1	Phisc1	Binder M et al.,2013	1	1	4	2	3	1	1	6	4	1	1	1	4	8	0	0	0	38
Phialocephala subalpina UAMH 11012	Phisu1	MÃ¤kelÃ¤ MR et al., 2018	1	1	7	2	4	1	1	4	2	1	1	1	4	20	2	0	1	53
Phlebia brevispora HHB-7030 SS6	Phlbr1	Wu G et al.,2022	0	7	0	0	0	0	0	1	1	0	0	0	2	0	0	0	0	11
Phlebia centrifuga FBCC195	Phlcen1	Hori C et al.,2014	0	7	0	0	0	0	0	1	6	1	0	0	1	0	0	0	0	16
Phlebopus sp. FC_14	PhlFC14_2	Kuuskeri J et al.,2016	0	1	0	0	0	0	0	0	5	0	0	0	1	0	0	0	0	7
Phlebiopsis gigantea	Phlgi1	Ruiz-DueÃ±as FJ et al., 2021	0	5	1	1	0	0	0	1	7	1	0	0	1	0	0	0	0	17
Phlebia radiata Fr. (isolate 79, FBCC0043)	Phlrad1	Ruiz-DueÃ±as FJ et al., 2021	0	4	0	1	0	0	0	0	6	2	1	0	2	0	0	0	0	16
Pholiota alnicola AH 47727	Phoaln1	Steindorff AS et al.,2021	0	5	0	1	0	0	0	0	0	0	0	0	4	0	0	0	0	10
Pholiota conissans CIRM-BRFM 674	Phocon1	Haridas S et al.,2020	0	5	0	1	0	0	0	1	0	0	0	0	2	0	0	0	0	9
Pholiota molesta CBS 144467	Phohig1	Guarnaccia V et al.,2019	0	7	0	1	0	0	0	0	0	0	2	0	3	0	0	0	0	13
Phoma tracheiphila IPT5	Photr1	Corrochano LM et al.,2016	1	1	4	2	1	1	1	1	2	1	1	2	1	18	0	0	0	37
Phyllosticta paracitricarpa CBS 141357	Phy27169	Guarnaccia V et al.,2019	1	1	5	2	1	1	2	0	0	1	1	1	2	9	1	0	0	28
Phycomyces blakesleeanus NRRL1555	Phybl2	Guarnaccia V et al.,2019	0	0	0	5	0	0	1	2	0	1	1	0	3	0	0	2	1	16
Phyllosticta capitalensis CBS 128856	Phycap1	Guarnaccia V et al.,2019	1	1	5	2	1	1	2	2	1	1	0	1	2	6	0	0	0	26
Phyllosticta citriasiana CBS 120486	Phycit1	Guarnaccia V et al.,2019	1	1	6	2	1	1	2	1	1	1	1	0	2	8	2	0	0	30
Phyllosticta citricarpa CBS 127454	Phycitr1	Douglass AP et al.,2018	1	1	5	2	1	1	2	1	0	1	1	1	2	12	2	0	0	33
Phyllosticta sp. CPC 27913	Phycpc1	Riley R et al.,2016	1	1	6	2	1	1	2	2	0	1	1	1	2	9	1	0	0	31
Pichia kudriavzevii CBS573	Pickud1	De Schutter K et al.,2009	1	1	1	2	0	0	0	0	0	1	0	1	1	0	0	0	0	8
Pichia membranifaciens	Picme2	Jeffries TW et al.,2007	1	1	1	1	0	0	0	0	0	1	1	1	1	0	0	0	0	8
Pichia pastoris	Picpa1	Haridas S et al.,2020	1	1	1	2	0	0	0	1	0	1	0	1	1	0	0	0	0	9
Scheffersomyces stipitis NRRL Y-11545	Picst3	Chang Y et al.,2022	1	1	1	1	0	0	0	2	1	1	0	3	1	0	1	0	0	13
Piedraia hortae CBS 480.64	Pieho1_1	Kohler A et al.,2015	1	0	2	2	0	0	2	1	1	1	0	2	2	0	0	0	0	14
Pilaira anomala RSA1997	Pilano1	Chang Y et al.,2022	0	0	0	4	0	0	2	2	0	0	0	0	1	0	0	2	0	11
Piloderma olivaceum F 1598	Pilcr1	Reynolds NK et al.,2023	0	3	0	0	0	0	0	3	0	0	0	0	4	0	0	0	0	10
Pilobolus umbonatus NRRL 6349	Pilumb1	Hage H et al.,2021	0	0	0	4	0	0	1	2	0	0	0	0	1	0	0	1	1	10
Pinnaticoemansia coranantispora CBS 131509 T	Pincor1_1	Ahrendt SR et al.,2018	0	0	0	4	0	0	0	0	0	0	1	0	2	0	0	1	0	8
Fomitopsis betulina CIRM-BRFM 1772	Pipbet1_1	Wang Y et al.,2023	0	5	1	0	0	0	0	0	5	0	1	0	3	0	0	0	0	15
Piptocephalis cylindrospora RSA 2659 single-cell	Pipcy3_1	Haitjema CH et al.,2017	0	0	0	1	1	2	0	0	0	0	0	0	2	0	1	1	0	8
Piptocephalis tieghemiana RSA 1565	Piptie1	Haitjema CH et al.,2017~Mondo SJ et al.,2017	0	0	0	1	1	3	1	0	0	1	1	0	5	0	1	1	0	15
Piromyces finnis	Pirfi3	Plett JM et al.,2023	0	0	0	1	1	0	0	0	0	0	1	0	0	0	0	26	1	30
Piriformospora indica DSM 11827 from MPI	Pirin1	Plett JM et al.,2023	0	4	2	0	0	0	0	0	0	0	0	2	1	0	0	0	0	9
Pisolithus albus SI12	Pisalb1	Plett JM et al.,2023	0	5	0	0	0	0	0	1	1	2	0	0	3	1	0	0	0	13
Pisolithus croceorrhizus subspA 74A	Piscro1	Plett JM et al.,2023	0	5	0	0	0	0	0	1	2	0	0	0	4	1	0	0	0	13
Pisolithus marmoratus ssp. 2 16A	Pismar1	Kohler A et al.,2015~Plett JM et al.,2023	0	1	0	1	0	0	0	0	1	0	0	0	3	0	0	0	0	6
Pisolithus sp. B1	Pismi_AB1_1	Plett JM et al.,2023	0	3	0	0	0	0	0	1	1	0	0	0	4	0	0	0	0	9
Pisolithus microcarpus 441	Pismi2	Plett JM et al.,2023	0	3	0	0	0	0	0	1	1	1	0	0	1	0	0	0	0	7
Pisolithus orientalis OTSU	Pisori2	Plett JM et al.,2023	0	3	0	0	0	0	0	1	1	1	0	0	2	0	0	0	0	8
Pisolithus thermaeus 11	Pisthe1	Kohler A et al.,2015~Plett JM et al.,2023	0	0	0	0	0	0	0	0	0	0	1	0	0	0	0	0	0	1
Pisolithus croceorrhizus ssp. 2 72	Pisthe227_1	Franco MEE et al.,2022	0	3	0	0	0	0	0	1	1	2	0	0	4	0	0	0	0	11
Pisolithus tinctorius Marx 270	Pisti2	Mesny F et al.,2021	0	3	0	0	0	0	0	1	1	1	0	0	2	0	0	0	0	8
Xylariales sp. AK1849	Plecto1	Ruiz-DueÃ±as FJ et al., 2021	0	1	3	2	2	0	1	1	3	1	1	2	3	9	4	0	0	33
Plectosphaerella cucumerina RP01	Plecuc1	Riley R et al.,2014~Castanera R et al.,2016~Alfaro M et al.,2016	1	0	2	2	2	2	1	3	1	1	1	2	1	22	1	0	0	42
Pleurotus eryngii ATCC 90797	Pleery1	Alfaro M et al.,2016	0	6	1	0	0	0	0	1	0	1	1	0	0	0	0	0	0	10
Pleurotus ostreatus PC15	PleosPC15_2	Haridas S et al.,2020	0	8	1	0	0	0	0	1	0	0	1	0	2	0	0	0	0	13
Pleurotus ostreatus PC9	PleosPC9_1	Kohler A et al.,2015	0	6	1	0	0	0	0	1	0	0	0	0	3	0	0	0	0	11
Pleomassaria siparia	Plesi1	Varga T et al.,2019	1	1	3	2	1	1	2	2	2	1	0	2	4	13	0	0	0	35
Plicaturopsis crispa	Plicr1	Ma L et al.,2016	0	5	0	1	0	0	0	0	1	1	1	0	3	0	0	0	0	12
Pluteus cervinus NL-1719	Plucer1	CissÃ© OH et al., 2012	0	9	0	1	0	0	0	0	0	0	1	0	6	0	0	0	0	17
Pneumocystis carinii B80	Pneca1	Ma L et al.,2016	1	1	0	1	0	0	0	0	0	0	0	0	0	0	0	0	0	3
Pneumocystis jirovecii	Pneji1	Ma L et al.,2016	1	1	0	0	0	0	0	0	0	0	0	0	0	0	0	0	0	2
Pneumocystis jirovecii RU7	Pnejir1	Chang Y et al.,2022	1	0	0	0	0	0	0	0	0	0	0	0	0	0	0	0	0	1
Pneumocystis murina B123	Pnemu1	Wang G et al.,2016	1	1	0	1	0	0	0	0	0	0	0	0	0	0	0	0	0	3
Phycomyces nitens S608	PnitS608_1	Espagne E et al.,2008	0	0	0	5	0	0	1	1	0	0	0	0	2	0	0	0	1	10
Pochonia chlamydosporia 170	Pocchl1	Amses KR et al.,2022	1	1	1	1	7	3	1	1	1	1	1	1	2	10	2	0	1	35
Podospora anserina S mat+	Podan3	Varga T et al.,2019	1	1	2	2	4	0	1	2	2	1	1	1	1	17	3	0	0	39
Polychytrium aggregatum JEL109	Polagg1_1	Miyauchi S et al.,2018	0	1	0	2	0	0	1	0	0	0	1	0	4	0	0	25	2	36
Polyporus arcularius	Polar1	Haridas S et al.,2020	0	5	0	0	0	0	0	2	3	1	1	0	2	0	0	0	0	14
Polyporus brumalis CIRM-BRFM 1820	Polbr1	Haridas S et al.,2020	0	5	0	0	0	0	0	1	3	0	1	0	1	0	0	0	0	11
Polychaeton citri	Polci1	MuÃ±oz JF et al., 2018	1	1	1	2	0	0	1	3	1	1	0	1	2	5	0	0	0	19
Polyplosphaeria fusca CBS 125425	Polfu1	Hage H et al.,2021	1	1	3	2	1	2	2	1	2	0	0	2	3	26	0	0	1	47
Polytolypa hystricis UAMH 7299	Polhy1	Franco MEE et al.,2022	1	1	1	1	0	0	1	1	1	1	0	1	1	7	0	0	0	17
Polyporus squamosus CCBS 676	Polsqu1	Martinez D et al.,2009	0	4	0	0	0	0	0	0	3	0	1	0	2	0	0	0	0	10
Poronia punctata CBS 180.79	Porpun1	Gaskell J et al.,2017	0	1	2	2	2	0	1	3	1	1	1	1	2	8	1	0	0	26
Postia placenta MAD 698-R	Pospl1	Amses KR et al.,2022	0	16	0	0	0	0	0	1	0	0	0	0	0	0	0	0	0	17
Postia placenta MAD-698-R-SB12	PosplRSB12_1	Gupta YK et al.,2023	0	5	1	0	0	0	0	2	3	1	0	0	1	0	0	0	0	13
Powellomyces hirtus BR81	Powhir1	Mondo SJ et al.,2017	0	0	0	2	0	1	4	0	0	0	1	0	2	0	8	7	2	27
Phakopsora pachyrhizi UFV02 .1	PpacPPUFV02	Palmer JM et al.,2018	0	0	0	0	0	0	0	1	1	0	0	0	2	0	0	0	0	4
Protomyces lactucaedebilis 12-1054	Prola1	Morita T et al.,2013	0	1	2	2	0	0	0	0	2	1	1	0	1	0	0	0	0	10
Pseudogymnoascus sp. 03VT05	Pse03VT05_1	Lefebvre F et al.,2013	1	1	1	1	3	0	1	2	1	1	0	1	2	9	1	0	0	25
Pseudozyma antarctica T-34	Psean1_1	Konishi M et al.,2013	1	0	1	1	4	0	2	1	2	1	0	1	2	13	1	0	0	30
Pseudozyma flocculosa PF-1	Psefl1	Haridas S et al.,2020	1	0	0	0	1	0	1	2	2	1	0	0	2	11	1	0	0	22
Pseudozyma hubeiensis SY62	Psehu1	Chang TC et al.,2016	0	0	0	1	4	0	1	1	1	1	0	1	1	6	1	0	0	18
Pseudovirgaria hyperparasitica CBS 121739	Psehy1	Ndikumana S et al.,2017	1	0	0	1	3	0	1	1	1	1	0	1	2	14	0	0	0	26
Pseudocercospora musae CBS 116634	Psemus1	Drees KP et al.,2016	1	0	0	1	4	0	1	2	2	1	0	1	2	10	0	0	0	25
Pseudogymnoascus destructans 20631-21	Pseudest1	Palmer JM et al.,2018	0	0	0	0	0	0	0	0	3	0	1	0	1	0	0	0	0	5
Pseudomassariella vexata CBS 129021	Pseve2	Leushkin EV et al.,2015	0	0	0	0	0	0	0	1	3	1	1	0	1	0	4	0	0	11
Pseudogymnoascus verrucosus UAMH 10579	Psever1	Leushkin EV et al.,2015	0	0	0	0	0	0	0	0	1	0	1	0	1	0	1	0	0	4
Pseudogymnoascus sp. VKM F-103	PseVKM103_1	Leushkin EV et al.,2015	1	1	2	2	1	1	1	4	1	1	1	1	4	13	1	0	0	35
Pseudogymnoascus sp. VKM F-3775	PseVKM3775_1	Leushkin EV et al.,2015	0	3	2	3	0	2	5	1	3	2	1	1	2	12	1	0	0	38
Pseudogymnoascus sp. VKM F-4246	PseVKM4246_1	Leushkin EV et al.,2015	1	1	0	0	1	0	1	1	1	1	1	0	1	2	2	0	0	13
Pseudogymnoascus sp. VKM F-4514	PseVKM4514_1	Fricke J et al.,2017	0	1	6	2	2	1	1	2	2	1	1	4	2	16	2	0	0	43
Pseudogymnoascus sp. VKM F-4520	PseVKM4520_1	Fricke J et al.,2017	1	1	1	1	5	0	2	0	2	1	0	1	2	19	2	0	0	38
Psilocybe cubensis	Psicub1_1	Varga T et al.,2019	0	4	0	0	0	0	0	1	0	0	0	0	2	0	0	0	0	7
Psilocybe serbica	Psiser1	Nazareno ES et al.,2018	0	6	0	1	0	0	0	1	0	0	0	0	2	0	0	0	0	10
Pterula gracilis CBS309.79	Ptegra1	Nazareno ES et al.,2018	0	3	0	1	0	0	0	1	0	0	1	0	3	0	0	0	0	9
Puccinia coronata avenae 12NC29	PuccoNC29_1	Duplessis S et al.,2011~Cuomo CA et al.,2017	0	2	2	0	0	0	0	1	2	2	1	0	4	0	0	0	0	14
Puccinia coronata avenae 12SD80	PuccoSD80_1	Cuomo CA et al.,2017	0	3	2	1	0	0	0	2	2	2	2	0	4	0	0	0	0	18
Puccinia graminis f. sp. tritici	Pucgr2	Cantu D et al.,2011	0	2	2	1	0	0	0	1	1	0	0	0	4	0	0	0	0	11
Puccinia striiformis f. sp. tritici PST-78	Pucst_PST78_1	Schwessinger B et al.,2018	0	2	2	1	0	0	0	1	1	0	1	0	1	0	2	0	0	11
Puccinia striiformis f. sp. tritici 104 E137 A-	Pucstr1	Floudas D et al.,2012	0	3	5	2	0	0	0	3	2	0	1	0	0	0	2	0	0	18
Puccinia triticina 1-1 BBBD Race 1	Puctr1	Wang G et al.,2016	0	2	1	2	0	0	0	1	1	0	0	0	3	0	0	0	0	10
Punctularia strigosozonata	Punst1	Levasseur A et al.,2014	0	2	1	1	0	0	0	0	1	0	1	0	3	0	0	0	0	9
Purpureocillium lilacinum PLFJ-1	Purli1	Miyauchi S et al.,2020	1	1	2	2	5	3	1	2	0	1	1	1	2	10	1	0	0	33
Pycnoporus cinnabarinus CIRM-BRFM 137	Pycci1	Miyauchi S et al.,2020	0	2	0	0	0	0	0	1	2	0	0	0	1	0	0	0	0	6
Pycnoporus coccineus CIRM-BRFM 310	Pycco1	Miyauchi S et al.,2020	0	5	0	0	0	0	0	1	3	1	0	0	2	0	0	0	0	12
Pycnoporus puniceus CIRM-BRFM 1868	Pycpun1	Traeger S et al.,2013	0	5	0	0	0	0	0	1	2	0	1	0	2	0	0	0	0	11
Pycnoporus sanguineus CIRM-BRFM 1264	Pycsa1	Steindorff AS et al.,2022	0	4	0	0	0	0	0	1	3	0	0	0	2	0	0	0	0	10
Pyronema confluens CBS100304	Pyrco1	Mesny F et al.,2021	1	1	2	2	1	1	1	0	0	1	1	1	2	6	1	0	0	21
Pyronema domesticum CBS 144463	Pyrdom1	Steindorff AS et al.,2022	1	1	2	2	1	1	1	1	0	1	1	1	2	5	1	0	0	21
Pyrenochaeta lycopersici MPI-SDFR-AT-0127	Pyrly1	Zeiner CA et al.,2016	1	1	3	2	1	2	2	1	1	0	1	3	2	26	0	0	0	46
Pyronema omphalodes CBS 144459	Pyrom1	Manning VA et al.,2013	1	1	2	1	1	1	0	0	0	1	0	1	2	6	1	0	0	18
Pyrenochaeta sp. DS3sAY3a	Pyrsp1	Ellwood SR et al.,2010	1	1	2	2	1	2	1	3	1	1	1	2	2	19	0	0	0	39
Pyrenophora tritici-repentis	Pyrtr1	Coleine C et al.,2017	1	0	2	2	1	2	1	2	2	0	0	2	1	4	0	0	0	20
Pyrenophora teres f. teres	Pyrtt1	Coleine C et al.,2017	1	1	3	2	0	2	1	4	2	0	1	2	1	10	0	0	0	30
Rachicladosporium sp. CCFEE 5018	Rac5018_1	Wang Y et al.,2023	2	2	5	2	0	1	0	3	2	2	0	5	2	13	0	0	0	39
Rachicladosporium antarcticum CCFEE 5527	Racan1	Miyauchi S et al.,2020	1	2	6	4	0	2	2	3	3	2	0	5	1	13	0	0	0	44
Radiomyces spectabilis NRRL 2753	Radspe1	Amses KR et al.,2022	0	1	0	6	0	0	2	3	0	0	0	0	4	0	0	1	2	19
Ramaria rubella (R. acris) UT-36052-T	Ramac1	Mesny F et al.,2021	0	1	4	1	0	0	0	1	3	1	0	0	3	0	0	0	0	14
Ramicandelaber brevisporus CBS 109374	Rambr1	Morin E et al.,2019	0	0	0	0	0	0	0	1	0	0	1	0	1	0	0	0	0	3
Rhexocercosporidium sp. MPI-PUGE-AT-0058	Rhesp1	Wang D et al.,2013	1	0	6	2	3	0	1	3	4	1	1	2	2	13	2	0	0	41
Rhizophagus cerebriforme DAOM 227022	Rhice1_1	Kobayashi Y et al.,2018	0	1	1	1	0	0	2	1	0	1	1	0	2	0	3	0	1	14
Rhizopus microsporus var. chinensis CCTCC M201021	Rhich1	Morin E et al.,2019	0	0	0	0	0	0	2	6	0	0	0	0	1	0	0	4	0	13
Rhizophagus clarus HR1	Rhicl1	Martino E et al.,2018	0	1	1	2	0	0	1	0	0	0	0	0	2	0	4	0	2	13
Rhizophagus diaphanus	Rhidi1	Mondo SJ et al.,2017	0	1	1	0	0	0	1	1	0	0	0	0	2	0	1	0	1	8
Rhizoscyphus ericae UAMH 7357	Rhier1	Yildirir G et al., 2022	1	0	4	2	2	1	1	2	4	1	1	1	2	13	1	0	0	36
Rhizophagus irregularis DAOM 197198	Rhiir2_1	Chen ECH et al.,2018	0	1	1	0	0	0	1	1	0	0	1	0	2	0	2	0	1	10
Rhizophagus irregularis A1	RhiirA1_1	Chen ECH et al.,2018	0	1	1	0	0	0	1	1	0	0	1	0	1	0	1	0	1	8
Rhizophagus irregularis A4	RhiirA4	Yildirir G et al., 2022	0	1	1	0	0	0	1	1	0	0	0	0	2	0	1	0	1	8
Rhizophagus irregularis A5	RhiirA5	Yildirir G et al., 2022	0	1	1	0	0	0	1	1	0	0	1	0	1	0	2	0	1	9
Rhizophagus irregularis B3	RhiirB3	Haridas S et al.,2020	0	1	1	0	0	0	1	1	0	0	1	0	1	0	1	0	1	8
Rhizophagus irregularis C2	RhiirC2	Moreno LF et al.,2018	0	1	1	0	0	0	1	1	0	0	1	0	1	0	1	0	1	8
Rhizodiscina lignyota CBS 133067	Rhili1	Lax C et al., 2021	0	1	4	2	0	2	2	2	2	1	0	3	3	3	0	0	0	25
Rhinocladiella mackenziei CBS 650.93	Rhima1	Lastovetsky OA et al.,2016	0	1	0	2	2	1	1	1	3	1	1	2	4	7	0	0	0	26
Rhizopus microsporus ATCC11559	Rhimi_ATCC11559_1	Mondo SJ et al.,2017	0	0	0	1	0	0	1	3	0	0	0	0	2	0	0	1	0	8
Rhizopus microsporus var. microsporus ATCC52814	Rhimi_ATCC52814_1	Ma LJ et al.,2009	0	0	0	2	0	0	2	3	0	0	0	0	1	0	0	0	1	9
Rhizopus microsporus var. microsporus ATCC52813	Rhimi1_1	Wibberg D et al.,2013	0	0	0	1	0	0	2	2	0	0	0	0	3	0	0	3	1	12
Rhizopus delemar 99-880 from Broad	Rhior3	Cubeta MA et al.,2014	0	0	0	1	0	0	1	2	0	0	0	0	1	0	0	1	0	6
Rhizoctonia solani AG-1 IB	Rhiso1	Hane JK et al.,2014	0	0	1	2	0	0	0	1	0	1	0	0	2	0	0	0	0	7
Rhizoctonia solani AG-3 Rhs1AP	Rhisol1	Mujic AB et al.,2017	0	3	0	1	0	0	0	1	0	1	0	0	1	0	0	0	0	7
Rhizoctonia solani AG-8 WAC10335	Rhisola1	Mujic AB et al.,2017	0	1	0	0	0	0	0	2	0	0	1	0	0	0	0	0	0	4
Rhizopogon vesiculosus Smith	Rhives1	Firrincieli A et al.,2015	0	3	0	1	0	0	0	1	0	0	0	0	1	1	0	0	0	7
Rhizopogon vinicolor AM-OR11-026	Rhivi1	Ruiz-DueÃ±as FJ et al., 2021	0	4	0	1	0	0	0	1	0	0	0	0	2	0	0	0	0	8
Rhodotorula graminis strain WP1	Rhoba1_1	Coleine C et al.,2020	0	0	1	2	0	0	0	0	0	1	0	0	0	0	0	0	0	4
Rhodocollybia butyracea AH 40177	Rhobut1_1	Kijpornyongpan T et al.,2018	0	0	1	0	0	0	0	0	1	0	1	0	1	0	0	0	0	4
Rhodotorula sp. CCFEE 5036	RhoCCFEE5036_1	Paul D et al.,2014	0	5	0	1	0	0	0	0	0	0	1	0	3	0	0	0	0	10
Pseudomicrostroma glucosiphilum gen et sp. nov. MCA 4718	Rhodsp1	Camiolo S et al.,2019	0	1	0	2	0	0	0	1	2	0	1	1	1	0	1	0	0	10
Rhodosporidium glutinis ATCC 204091	Rhoglu91_1	Goordial J et al.,2016	0	0	1	2	0	0	0	1	1	1	0	0	0	0	0	0	0	6
Cystobasidium minutum MCA 4210	Rhomi1	Tkavc R et al.,2017	0	1	0	1	0	0	0	0	1	1	1	1	1	0	1	0	0	8
Rhodotorula sp. JG-1b	Rhosp1	Zhang S et al.,2016	0	0	1	4	0	0	0	1	1	1	1	0	0	0	0	0	0	9
Rhodotorula taiwanensis MD1149	Rhota1	Zhang S et al., 2016	0	0	1	0	0	0	0	0	2	1	0	0	1	0	0	0	0	5
Rhodosporidium toruloides IFO0559_1	Rhoto_IFO0559_1	Coradetti ST et al.,2018	0	0	1	1	0	0	0	0	1	1	1	0	2	0	0	0	0	7
Rhodosporidium toruloides IFO0880	Rhoto_IFO0880_2	Zhang S et al.,2016	0	0	1	1	0	0	0	0	2	1	1	0	1	0	0	0	0	7
Rhodosporidium toruloides IFO0880	Rhoto_IFO0880_4	Zhu Z et al.,2012	0	0	1	1	0	0	0	0	1	1	1	0	1	0	0	0	0	6
Rhodosporidium toruloides IFO1236_1	Rhoto_IFO1236_1	Penselin D et al.,2016	0	0	1	2	0	0	0	0	1	1	1	0	0	0	0	0	0	6
Rhodosporidium toruloides NP11	Rhoto1	Penselin D et al.,2016	0	0	1	1	0	0	0	0	0	1	0	0	0	0	0	0	0	3
Rhynchosporium agropyri 04CH RACA61	Rhyag1	Ohm RA et al.,2012	1	1	3	2	1	0	1	4	2	0	0	1	2	9	0	0	0	27
Rhynchosporium commune UK7	Rhyco1	Penselin D et al.,2016	1	1	3	2	1	0	1	3	2	1	0	1	2	7	0	0	0	25
Rhytidhysteron rufulum	Rhyru1_1	Korotkin HB et al.,2018	0	0	2	2	0	2	1	1	1	1	0	0	3	16	0	0	0	29
Rhynchosporium secalis 02CH4 6a1	Rhyse1	Nagy LG et al.,2016	1	1	3	2	1	0	1	2	2	1	0	1	2	8	0	0	0	25
Rickenella fibula HBK330-10	Ricfib1	KrizsÃ¡n K et al., 2019	0	30	1	0	0	0	0	0	0	1	0	0	5	0	0	0	0	37
Peniophora sp.	Ricme1	Oghenekaro AO et al.,2020	0	115	1	1	0	0	0	1	3	2	0	0	3	0	0	0	0	126
Rickenella mellea (SZMC22713)	Ricmel1	Shimizu T et al.,2018	0	38	1	1	0	0	0	0	0	1	0	0	3	0	0	0	0	44
Rigidoporus microporus ED310	Rigmic1	Franco MEE et al.,2022	0	11	0	1	0	0	0	0	0	0	1	0	2	0	0	0	0	15
Rosellinia necatrix W97	Rosne1	Ahrendt SR et al.,2018	0	1	1	1	2	0	1	2	3	1	1	2	3	15	0	0	0	33
Rostrohypoxylon terebratum CBS 119137	Roster1	James TY et al.,2013	0	0	2	2	2	1	1	3	3	1	1	2	2	16	1	0	0	37
Rozella allomycis CSF55 single-cell	Rozal_SC1	Looney B et al.,2022	0	0	0	0	0	0	0	0	0	0	0	0	2	0	1	2	0	5
Rozella allomycis CSF55	Rozal1_1	Looney B et al.,2022	0	0	0	0	0	0	0	0	0	0	0	0	2	0	1	5	0	8
Russula brevipes BPL707	Rusbre1	Looney B et al.,2022	0	6	0	0	0	0	0	0	0	0	0	0	3	0	0	0	0	9
Russula compacta BPL669	Ruscom1	Looney B et al.,2022	0	9	0	0	0	0	0	0	0	0	0	0	3	0	0	0	0	12
Russula dissimulans BPL704	Rusdis1	Miyauchi S et al.,2020	0	7	0	0	0	0	0	1	0	1	0	0	3	0	0	0	0	12
Russula earlei BPL698	Rusear1	Miyauchi S et al.,2020	0	6	0	0	0	0	0	0	0	1	2	0	2	0	0	0	0	11
Russula ochroleuca Přilba	Rusoch1	Looney B et al.,2022	0	2	0	0	0	0	0	1	0	0	0	0	4	0	0	0	0	7
Russula rugulosa BPL654	Rusrug1	Liti G et al.,2013	0	13	0	0	0	0	0	0	1	0	0	0	7	0	0	0	0	21
Russula vinacea BPL710	Rusvin1	Dietrich FS et al.,2013	0	4	0	0	0	0	0	1	1	0	0	0	2	0	0	0	0	8
Saccharomyces arboricola H-6	Sacarb1	Khatri I et al.,2017	1	1	0	1	0	0	0	1	0	1	1	0	1	0	0	0	0	7
Saccharomycetaceae sp Ashbya aceri	SacAshbya_1	Krassowski T et al.,2018	1	1	1	3	0	0	0	0	1	1	0	0	1	0	0	0	0	9
Saccharomyces boulardii unique28	Sacboulardii_1	Goffeau A et al.,1996	1	1	1	2	0	0	0	0	0	2	0	0	0	0	0	0	0	7
Saccharomycopsis capsularis NRRL Y-17639	Sacca1	Brown SD et al.,2013	1	0	1	2	0	0	0	1	1	1	1	1	1	0	0	0	0	10
Saccharomyces cerevisiae S288C	Sacce1	Brown SD et al.,2013	1	1	1	2	0	0	0	0	0	2	0	0	0	0	0	0	0	7
Saccharomyces cerevisiae M3707 Dikaryon	SacceM3707_1	Brown SD et al.,2013	1	1	1	2	0	0	0	0	0	2	0	0	0	0	0	0	0	7
Saccharomyces cerevisiae M3836	SacceM3836_1	Brown SD et al.,2013	1	1	1	2	0	0	0	0	0	2	0	0	0	0	0	0	0	7
Saccharomyces cerevisiae M3837	SacceM3837_1	Brown SD et al.,2013	1	1	1	2	0	0	0	0	1	2	0	0	0	0	0	0	0	8
Saccharomyces cerevisiae M3838	SacceM3838_1	Baker E et al.,2015	1	1	1	2	0	0	0	0	1	2	0	0	0	0	0	0	0	8
Saccharomyces cerevisiae M3839	SacceM3839_1	Haridas S et al.,2020	1	1	1	2	0	0	0	0	0	2	0	0	0	0	0	0	0	7
Saccharomyces eubayanus FM1318	Saceu1	Riley R et al.,2016	0	1	1	2	0	0	0	0	1	1	0	0	1	0	0	0	0	7
Saccharata proteae CBS 121410	Sacpr1	Chibucos MC et al.,2016	1	1	2	2	0	1	2	1	1	1	0	1	3	14	0	0	0	30
Saitoella complicata NRRL Y-17804	Saico1	Krassowski T et al.,2018	1	0	0	2	0	0	1	2	2	1	0	0	2	0	0	0	0	11
Saksenaea vasiformis B4078	Sakvas1	Vandeputte P et al.,2014	0	0	0	3	0	0	1	3	0	0	0	0	3	0	0	3	1	14
Saturnispora dispora NRRL Y-1447	Satdi1	Marian IM et al.,2022	1	0	1	2	0	0	0	2	0	1	0	0	1	0	0	0	0	8
Scedosporium apiospermum IHEM 14462	Sceap1	Marian IM et al.,2022	1	1	3	1	3	1	1	0	1	1	0	1	1	5	2	0	0	22
Schizophyllum commune Loenen D	Schco_LoeD_1	Marian IM et al.,2022~Ohm RA et al.,2010	0	5	1	1	0	0	0	0	0	1	0	0	3	0	0	0	0	11
Schizophyllum commune Tattone D	Schco_TatD_1	Rhind N et al.,2011	0	4	0	1	0	0	0	0	0	1	0	0	2	0	0	0	0	8
Schizophyllum commune H4-8	Schco3	Rhind N et al.,2011	0	5	1	0	0	0	0	0	0	1	0	0	2	0	0	0	0	9
Schizosaccharomyces cryophilus OY26	Schcy1	Rhind N et al.,2011	0	1	1	1	0	0	0	1	1	0	0	0	0	0	0	0	0	5
Schizosaccharomyces japonicus yFS275	Schja1	Min B et al.,2015	1	1	0	1	0	0	0	1	0	2	0	0	0	0	0	0	0	6
Schizosaccharomyces octosporus yFS286	Schoc1	Wood V et al.,2002~Wood V et al.,2012	0	1	1	1	0	0	0	2	1	0	0	0	1	0	0	0	0	7
Schizopora paradoxa KUC8140	Schpa1	Mardanov AV et al.,2014	0	28	1	0	0	0	0	1	0	0	0	0	1	0	0	0	0	31
Schizosaccharomyces pombe	Schpo1	Kohler A et al.,2015	1	1	0	1	0	0	0	2	0	1	0	0	0	0	0	0	0	6
Sclerotinia borealis F4128	Sclbo1	Amselem J et al.,2011	1	1	2	2	2	0	0	1	1	1	1	2	2	6	1	0	0	23
Scleroderma citrinum Foug A	Sclci1	Kohler A et al.,2015	0	3	0	0	0	0	0	1	1	0	0	0	2	0	0	0	0	7
Sclerotinia sclerotiorum	Sclsc1	Ohm RA et al.,2012~Dhillon B et al.,2015	1	1	1	2	1	0	0	1	1	1	1	0	1	3	0	0	0	14
Sebacina vermifera MAFF 305830	Sebve1	Ohm RA et al.,2012~Dhillon B et al.,2015	0	9	2	0	0	0	0	0	0	0	0	3	1	0	0	0	0	15
Septoria musiva SO2202	Sepmu1	Balasundaram SV et al.,2018	1	1	4	2	0	0	2	2	3	0	1	1	2	10	0	0	0	29
Septoria populicola	Seppo1	Eastwood DC et al.,2011	1	1	4	2	0	0	2	1	3	1	1	1	2	8	0	0	0	27
Serpula himantioides (S.lacrymans var shastensis) MUCL38935	Serla_varsha1	Eastwood DC et al.,2011	0	16	0	1	0	0	0	1	1	0	0	0	2	0	0	0	0	21
Serpula lacrymans S7.3	SerlaS7_3_2	Haridas S et al.,2020	0	17	0	1	0	0	0	1	1	1	0	0	2	0	0	0	0	23
Serpula lacrymans S7.9	SerlaS7_9_2	Ohm RA et al.,2012~Condon BJ et al.,2013	0	18	0	1	0	0	0	0	1	1	0	0	2	0	0	0	0	23
Setomelanomma holmii CBS 110217	Setho1	Nagy LG et al.,2016	1	1	2	2	1	3	1	2	1	0	0	3	2	14	0	0	0	33
Setosphaeria turcica Et28A	Settu3	Nagy LG et al.,2016	1	1	3	3	1	2	1	4	1	0	1	2	2	12	0	0	0	34
Sistotremastrum niveocremeum HHB9708 ss-1 1.0	Sisni1	Wang Y et al.,2016	0	6	1	1	0	0	0	0	0	1	0	0	4	0	3	0	0	16
Sistotremastrum suecicum	Sissu1	Wang Y et al.,2016	0	5	1	1	0	0	0	0	1	1	0	0	4	0	3	0	0	16
Smittium culicis ID-206-W2	SmiculW2_1	Wang Y et al.,2016	0	0	0	0	0	0	0	2	0	0	0	0	0	0	0	0	0	2
Smittium culicis GSMNP	SmicuMNP_2	Grum-Grzhimaylo AA et al.,2018	0	0	0	0	0	0	0	1	0	0	0	0	0	0	0	0	0	1
Smittium mucronatum ALG-7-W6	Smimuc2	Mesny F et al.,2021	0	0	0	1	0	0	0	1	0	0	0	0	0	0	0	0	0	2
Sodiomyces alkalinus	Sodal1	Nowrousian M et al.,2010	1	1	1	1	2	1	1	1	1	1	1	1	1	7	1	0	0	22
Sordaria humana MPI-SDFR-AT-0083	Sorhu1	Wohlbach DJ et al.,2011	1	1	1	2	3	1	1	2	2	1	0	3	2	8	1	0	0	29
Sordaria macrospora k-hell	Sorma1	Benucci GMN et al.,2019	1	1	1	2	3	0	1	2	2	1	0	3	1	7	0	0	0	25
Spathaspora passalidarum NRRL Y-27907	Spapa3	Kohler A et al.,2015	1	1	1	2	0	0	0	2	0	1	0	1	1	0	0	0	0	10
Sphaerosporella brunnea Sb_GMNB300	Sphbr2	Wang Y et al.,2023	1	1	2	3	1	1	1	1	1	1	1	1	2	4	1	0	0	22
Sphaerobolus stellatus	Sphst1	Russ C et al.,2016	0	6	1	0	0	0	0	0	3	1	0	0	6	0	0	0	0	17
Spinellus fusiger NRRL 22323	Spifus1	Teixeira MM et al.,2014	0	0	0	2	0	0	0	1	0	0	1	0	0	0	0	0	0	4
Spizellomyces punctatus DAOM BR117	Spipu1	Haridas S et al.,2020	0	0	0	2	1	1	3	0	0	0	1	0	2	0	12	9	2	33
Sporothrix brasiliensis 5110	Spobr1	Shang Y et al.,2016	1	0	2	1	3	0	1	1	2	1	1	1	1	5	5	0	0	25
Sporormia fimetaria	Spofi1	Schirawski J et al.,2010	1	1	2	2	1	2	2	2	1	1	1	1	1	13	0	0	0	31
Sporothrix insectorum RCEF 264	Spoin1	Teixeira MM et al.,2014	1	1	2	2	3	0	1	0	1	1	1	1	2	4	3	0	0	23
Sporisorium reilianum SRZ2	Spore1	Berka RM et al.,2011	0	0	0	0	0	0	0	0	2	0	1	0	1	0	1	0	0	5
Sporothrix schenckii 1099-18	Sposc1	Chang Y et al.,2022	1	1	2	1	3	0	1	1	2	1	1	1	2	6	4	0	0	27
Myceliophthora thermophila (Sporotrichum thermophile)	Spoth2	Campbell SE et al.,2013	0	0	0	2	3	1	1	2	2	1	1	2	0	6	2	0	0	23
Sporodiniella umbellata MES 1446	Spoumb1	Semeiks J et al.,2014	0	0	0	3	0	0	3	2	0	0	0	0	3	0	0	2	0	13
Stachybotrys chartarum IBT 40288	Stach1	Mesny F et al.,2021	1	1	3	1	2	2	1	2	1	1	0	1	2	9	3	0	0	30
Stachybotrys chlorohalonata IBT 40285	Stachl1	Hane JK et al.,2007	1	0	3	1	2	2	1	1	1	1	1	0	2	10	3	0	0	29
Stachybotrys elegans MPI-CAGE-CH-0235	Stael1	Zeiner CA et al.,2016	0	1	3	1	2	1	1	3	3	1	1	1	2	21	2	0	0	43
Stagonospora nodorum SN15	Stano2	Floudas D et al.,2012	1	0	1	2	0	1	1	1	2	1	1	3	2	6	0	0	0	22
Stagonospora sp. SRC1lsM3a	Stasp1	Franco ME et al.,2015	1	1	2	2	0	3	2	3	0	1	0	3	1	21	0	0	0	40
Stereum hirsutum FP-91666 SS1	Stehi1	Lofgren LA et al.,2021	0	3	0	1	0	0	0	1	2	1	0	0	3	0	0	0	0	11
Stemphylium lycopersici CIDEFI-216	Stely1	Lofgren LA et al.,2021	1	0	2	2	0	2	1	3	0	0	1	2	0	8	0	0	0	22
Suillus americanus EM31	Suiame1	Lofgren LA et al.,2021	0	5	0	1	0	0	0	1	0	0	0	0	2	0	0	0	0	9
Suillus ampliporus FC55	Suiamp1	Branco S et al.,2015	0	1	0	1	0	0	0	1	0	0	0	0	2	0	0	0	0	5
Suillus bovinus UH-Sbo-P2	Suibo	Lofgren LA et al.,2021	0	6	0	0	0	0	0	1	0	0	0	0	2	0	0	0	0	9
Suillus brevipes Sb2	Suibr2	Lofgren LA et al.,2021	0	2	1	0	0	0	0	1	0	0	0	0	2	0	0	0	0	6
Suillus clintonianus FC179	Suicli1	Lofgren LA et al.,2021	0	1	0	1	0	0	0	1	0	0	0	0	2	0	0	0	0	5
Suillus cothurnatus VC 1858	Suicot1	Lofgren LA et al.,2021	0	3	0	1	0	0	0	1	0	0	0	0	3	0	0	0	0	8
Suillus decipiens EM49	Suidec1	Lofgren LA et al.,2021	0	2	0	1	0	0	0	2	0	0	0	0	1	0	0	0	0	6
Suillus discolor FC423	Suidis1	Lofgren LA et al.,2021	0	2	0	1	0	0	0	1	0	0	0	0	2	0	0	0	0	6
Suillus fuscotomentosus FC203	Suifus1	Lofgren LA et al.,2021	0	7	0	1	0	0	0	1	0	0	0	0	2	0	0	0	0	11
Suillus weaverae EM37	Suigr1	Lofgren LA et al.,2021	0	3	0	1	0	0	0	1	0	0	0	0	3	0	0	0	0	8
Suillus hirtellus EM16	Suihi1	Kohler A et al.,2015	0	5	0	1	0	0	0	1	0	0	0	0	1	0	0	0	0	8
Suillus lakei FC43	Suilak1	Lofgren LA et al.,2021	0	5	0	1	0	0	0	1	0	0	0	0	3	0	0	0	0	10
Suillus luteus UH-Slu-Lm8-n1	Suilu4	Lofgren LA et al.,2021	0	1	1	1	0	0	0	0	0	0	0	0	2	0	0	0	0	5
Suillus occidentalis FC124	Suiocc1	Lofgren LA et al.,2021	0	1	1	1	0	0	0	1	0	0	0	0	2	0	0	0	0	6
Suillus paluster FC165	Suipal1	Lofgren LA et al.,2021	0	5	0	1	0	0	0	0	0	0	0	0	1	1	0	0	0	8
Suillus spraguei EM44	Suipic1	Lofgren LA et al.,2021	0	3	0	1	0	0	0	1	0	0	1	0	3	0	0	0	0	9
Suillus placidus DOB743	Suipla1	Lofgren LA et al.,2021	0	6	0	1	0	0	0	1	0	0	0	0	2	0	0	0	0	10
Suillus plorans S12	Suiplo1	Lofgren LA et al.,2021	0	4	0	1	0	0	0	1	0	0	0	0	2	0	0	0	0	8
Suillus subalutaceus FC151	Suisu1	Lofgren LA et al.,2021	0	2	0	0	0	0	0	2	0	0	0	0	2	0	0	0	0	6
Suillus subaureus MN1	Suisub1	Lofgren LA et al.,2021	0	4	0	0	0	0	0	1	0	0	0	0	3	0	0	0	0	8
Suillus cf. subluteus FC464	Suisubl1	Lofgren LA et al.,2021	0	3	0	0	0	0	0	1	0	0	0	0	2	0	0	0	0	6
Suillus tomentosus FC115	Suitom1	Amses KR et al.,2022	0	5	0	1	0	0	0	1	0	0	0	0	1	0	0	0	0	8
Suillus variegatus UH-Sva-Z1	Suivar1	Chang Y et al.,2022	0	8	0	1	0	0	0	0	0	0	0	0	2	0	0	0	0	11
Syncephalis fuscata S228	Synfus1	Ahrendt SR et al.,2018	0	0	0	1	1	0	0	0	0	0	1	0	3	0	0	0	0	6
Syncephalis plumigaleata NRRL S24	Synplu1	Mondo SJ et al.,2017	0	0	0	1	1	1	1	0	0	0	1	0	2	0	0	0	1	8
Syncephalis pseudoplumigaleata Benny S71-1 single-cell	Synps1	Varriale S et al.,2018	0	0	0	0	1	0	0	1	0	1	0	0	2	0	0	1	0	6
Syncephalastrum racemosum NRRL 2496	Synrac1	Thrane U et al.,2017	0	0	0	3	0	0	2	3	0	0	1	0	2	0	0	0	2	13
Talaromyces borbonicus CBS 141340	Talabor1	Schafhauser T et al.,2015	0	0	1	2	1	0	0	2	2	1	0	1	1	3	0	0	0	14
Talaromyces atroroseus IBT 11181	Talat1	Nierman WC et al.,2015	1	1	1	2	2	1	0	2	2	1	0	1	2	2	0	0	0	18
Talaromyces islandicus WF3812	Talis1	Nierman WC et al.,2015	1	1	2	2	3	0	3	1	1	1	0	1	2	7	0	0	0	25
Talaromyces marneffei ATCC 18224	Talma1_2	CissÃ© OH et al., 2012	0	1	1	2	3	0	1	0	2	1	0	1	2	10	0	0	0	24
Talaromyces stipitatus ATCC 10500	Talst1_2	Murat C et al.,2018	0	1	1	1	1	0	1	2	2	1	0	1	1	7	0	0	0	19
Taphrina deformans	Tapde1_1	Miyauchi S et al., 2020	0	1	0	0	0	0	0	0	2	1	0	0	2	0	0	0	0	6
Terfezia boudieri ATCC MYA-4762	Terbo2	Poulsen M et al.,2014	0	1	0	0	0	0	0	0	0	0	0	0	2	0	0	0	0	3
Terfezia claveryi T7	Tercla1	Haridas S et al.,2020	1	2	1	1	1	0	1	1	1	1	0	1	0	1	0	0	0	12
Termitomyces sp. J132	TerJ132_1	Kijpornyongpan T et al.,2018	1	0	1	2	1	0	2	0	0	1	0	1	0	1	0	0	0	10
Teratosphaeria nubilosa CBS 116005	Ternu1	Gordon JL et al.,2011	1	1	3	1	0	0	2	2	3	1	0	1	3	5	0	0	0	23
Testicularia cyperi MCA 3645	Tescy1	Gordon JL et al.,2011	0	1	0	0	0	0	0	0	2	0	1	0	1	0	1	0	0	6
Tetrapisispora blattae CBS 6284	Tetbla1	Mesny F et al.,2021	1	1	0	1	0	0	0	0	8	1	0	0	1	0	0	0	0	13
Tetrapisispora phaffii CBS 4417	Tetpha1	Chang Y et al.,2022	1	0	0	3	0	0	0	1	1	1	1	0	1	0	0	0	0	9
Thanatephorus cucumeris MPI-SDFR-AT-0096	Thacu1	Ahrendt SR et al.,2018	0	1	1	2	0	0	0	0	0	1	0	0	3	0	1	0	0	9
Thamnidium elegans	Thaele1	Miyauchi S et al.,2020	0	0	0	6	0	0	2	3	0	0	0	0	2	0	0	2	0	15
Thamnocephalis sphaerospora RSA 1356 single-cell	Thasp1	McHunu NP et al.,2013	0	0	0	1	1	2	2	1	0	0	1	0	4	0	1	2	0	15
Thelephora ganbajun P2	Thega1	Miyauchi S et al.,2020	0	4	0	1	0	0	0	0	0	0	1	0	2	0	0	0	0	8
Thermomyces lanuginosus SSBP	Thelan1	Wingfield BD et al.,2015	1	1	2	2	0	0	1	1	1	1	0	1	1	1	0	0	0	13
Thelephora terrestris UH-Tt-Lm1	Theter1	Berka RM et al.,2011	0	9	0	0	0	0	0	1	0	0	1	0	2	0	0	0	0	13
Thielaviopsis punctulata CR-DP1	Thipu1	Toome M et al.,2014	0	1	0	2	2	0	1	1	0	1	1	0	1	1	1	0	0	12
Thielavia terrestris	Thite2	Nguyen HDT et al.,2019	1	0	3	1	4	1	1	1	1	0	1	1	1	10	2	0	0	28
Tilletiaria anomala UBC 951	Tilan2	Nguyen HDT et al.,2019	0	1	0	0	0	0	0	1	1	0	1	0	2	0	0	0	0	6
Tilletia caries DAOM 238032	Tilcar1	Nguyen HDT et al.,2019	0	0	0	0	0	0	0	0	1	0	0	0	2	0	1	0	0	4
Tilletia controversa DAOM 236426	Tilco1	Kijpornyongpan T et al.,2018	0	0	0	0	0	0	0	0	1	0	0	0	2	0	1	0	0	4
Tilletia indica DAOM 236416	Tilin1	Nguyen HDT et al.,2019	0	0	0	0	0	0	0	1	1	0	0	0	2	0	0	0	0	4
Tilletiopsis washingtonensis MCA 4186	Tilwa1	Miyauchi S et al., 2020	0	1	0	1	0	0	0	0	1	0	0	0	1	0	1	0	0	5
Tilletia walkeri DAOM 236422	Tilwal1	Quandt CA et al.,2018	0	0	0	0	0	0	0	1	1	0	0	0	2	0	0	0	0	4
Tirmania nivea G3	Tirni	Bushley KE et al.,2013	1	1	1	2	1	0	1	1	0	1	0	0	1	2	0	0	0	12
Tolypocladium capitatum CBS 113982	Tolca1	Quandt CA et al.,2015	1	1	3	1	3	2	1	2	0	1	1	1	2	3	3	0	0	25
Tolypocladium inflatum NRRL 8044	Tolinf1	Quandt CA et al.,2018	1	1	0	1	3	2	1	1	0	1	0	2	2	6	1	0	0	22
Tolypocladium ophioglossoides CBS100239	Tolop1	Gordon JL et al.,2011	1	1	1	2	3	1	1	2	0	1	1	1	2	7	1	0	0	25
Tolypocladium paradoxum NRBC 100945	Tolpa1	Horn F et al.,2015	1	1	1	1	3	1	1	2	0	1	0	1	2	5	1	0	0	21
Torulaspora delbrueckii CBS 1146	Torde1	Haridas S et al.,2020	0	0	1	1	0	0	0	1	0	1	0	0	1	0	0	0	0	5
Torrubiella hemipterigena BCC1449	Torhe1	Hage H et al.,2021	1	1	2	2	2	3	1	3	0	2	1	1	3	6	1	0	0	29
Tothia fuscella CBS 130266	Totfu1	Hage H et al.,2021	0	1	2	2	1	2	1	3	1	1	1	2	2	7	0	0	0	26
Trametes betulina CIRM-BRFM 1801	Trabet1	Hage H et al.,2021	0	5	0	0	0	0	0	1	2	1	1	0	3	0	0	0	0	13
Trametopsis cervina CIRM-BRFM 1824	Trace1	Hage H et al.,2021	0	4	0	1	0	0	0	1	5	1	0	0	2	0	0	0	0	14
Trametes cingulata CIRM-BRFM 1805	Traci1	Heinz E et al.,2012~Watson AK et al.,2015	0	5	0	0	0	0	0	1	2	0	0	0	3	0	0	0	0	11
Trametes gibbosa CIRM-BRFM 1770	Tragib1	Hage H et al.,2021	0	3	0	2	0	0	0	1	2	1	1	0	3	0	0	0	0	13
Leiotrametes lactinea CIRM-BRFM 1664	Tralac1	Hage H et al.,2021	0	5	0	0	0	0	0	1	3	1	0	0	3	0	0	0	0	13
Trametes ljubarskyi CIRM-BRFM 1659	Tralj1	Hage H et al.,2021	0	5	0	0	0	0	0	1	2	0	0	0	1	0	0	0	0	9
Trametes maxima CIRM-BRFM 1813	Tramax1	Hage H et al.,2021	0	3	0	0	0	0	0	2	2	1	0	0	3	0	0	0	0	11
Leiotrametes menziesii CIRM-BRFM 1781	Tramen1	Hage H et al.,2021	0	3	0	0	0	0	0	1	2	1	0	0	3	0	0	0	0	10
Trametes meyenii CIRM-BRFM 1810	Tramey1	Granchi Z et al.,2017	0	6	0	0	0	0	0	2	2	0	0	0	3	0	0	0	0	13
Trametes polyzona CIRM-BRFM 1798	Trapol1	Floudas D et al.,2012	0	5	0	1	0	0	0	1	2	1	0	0	2	0	0	0	0	12
Trametes pubescens FBCC735	Trapub1	Mondo SJ et al.,2017	0	5	0	0	0	0	0	1	2	1	0	0	1	0	0	0	0	10
Trametes versicolor	Trave1	Floudas D et al.,2012	0	4	0	1	0	0	0	2	2	0	0	0	3	0	0	0	0	12
Naematelia encephela UCDFST 68-887.2	Treen1	Haridas S et al.,2020	0	0	0	0	0	0	0	1	1	1	1	0	1	0	2	0	0	7
Tremella mesenterica Fries	Treme1	Amses KR et al.,2022	0	0	0	0	0	0	0	1	2	1	1	0	3	0	0	0	0	8
Trematosphaeria pertusa CBS 122368	Trepe1	Proctor RH et al.,2018	1	1	3	2	1	2	2	5	1	1	1	2	2	18	0	0	0	42
Triparticalcar arcticum BR59	Triarc1	Druzhinina IS et al.,2018	0	0	0	2	0	0	3	0	0	0	1	0	2	0	8	12	4	32
Trichoderma arundinaceum IBT 40837	Triaru1	Yang R et al.,2003	1	0	1	2	3	3	1	3	0	1	1	1	2	3	1	0	0	23
Trichoderma asperellum CBS 433.97	Trias1	Yang RY et al.,2012	1	1	1	1	3	3	1	4	1	1	1	1	3	14	2	0	0	38
Trichosporon asahii var. asahii CBS 2479	Trias2479	Kubicek CP et al.,2019	0	0	0	0	0	0	0	1	0	1	0	0	0	0	1	0	0	3
Trichosporon asahii var. asahii CBS 8904	Trias8904	Gortikov M et al.,2022	0	0	0	0	0	0	0	1	0	1	0	0	1	0	1	0	0	4
Trichoderma asperelloides TR356	Triasp1	Kubicek CP et al.,2011	1	1	1	1	3	3	1	2	1	1	1	1	3	14	2	0	0	36
Trichoderma asperelloides T203	Triasper1	Fanelli F et al.,2018	1	1	1	1	3	3	1	3	1	1	1	1	3	12	2	0	0	35
Trichoderma atroviride	Triat2	Haridas S et al.,2020	1	1	1	2	4	3	1	6	1	1	1	1	3	11	2	0	0	39
Trichoderma atrobrunneum ITEM 908	Triatrob1	Proctor RH et al.,2018	1	0	1	1	2	2	1	2	0	1	0	1	2	9	0	0	0	23
Trichodelitschia bisporula CBS 262.69	Tribi1	Druzhinina IS et al.,2018	1	1	1	1	1	1	2	2	1	1	0	1	2	3	0	0	0	18
Trichoderma brevicompactum IBT40841	Tribre1	Martinez DA et al.,2012	0	0	1	1	3	3	1	1	0	1	1	1	2	5	1	0	0	21
Trichoderma citrinoviride TUCIM 6016	Trici4	Baroncelli R et al.,2016	1	0	1	1	3	3	1	4	0	1	1	1	2	11	1	0	0	31
Trichophyton equinum CBS 127.97	Trieq1	Druzhinina IS et al.,2018	1	1	2	3	1	0	1	2	2	0	0	1	1	7	0	0	0	22
Trichoderma gamsii T6085	Trigam1	Druzhinina IS et al.,2018	1	1	1	2	3	3	1	1	2	1	1	1	2	9	2	0	0	31
Trichoderma guizhouense NJAU 4742	Trigui1	Studholme DJ et al.,2013	1	0	1	1	4	2	1	5	1	1	0	1	2	13	1	0	0	34
Trichoderma harzianum CBS 226.95	Triha1	Kubicek CP et al.,2019~Steindorff AS et al.,2014	1	0	1	1	3	3	1	6	1	1	1	0	3	13	1	0	0	36
Trichoderma hamatum GD12	Triham1	Miyauchi S et al.,2020	1	1	1	1	3	3	1	3	1	1	1	1	2	7	2	0	0	29
Trichoderma harzianum TR274	Trihar1	Persinoti GF et al.,2018	0	0	0	0	0	0	0	0	0	0	1	0	0	0	1	0	0	2
Trichophaea hybrida UTF0779	Trihyb1	Druzhinina IS et al.,2018	1	0	2	2	1	0	1	1	0	1	1	0	2	1	0	0	0	13
Trichophyton interdigitale MR816	Triin1	Miyauchi S et al.,2020	1	1	2	2	1	0	0	3	2	1	0	1	1	9	0	0	0	24
Trichoderma longibrachiatum ATCC 18648	Trilo3	Alshahni MM et al.,2018	0	0	1	1	4	3	1	4	0	1	0	1	2	11	1	0	0	30
Tricholoma matsutake 945	Trima3	Kourist R et al.,2015	0	11	1	1	0	0	0	0	0	0	0	0	4	0	0	0	0	17
Trichophyton mentagrophytes TIMM 2789	Trime1	Yang D et al.,2015	1	1	2	2	0	0	0	2	2	0	0	1	1	8	0	0	0	20
Trichosporon oleaginosus IBC0246	Triol1	Marik T et al.,2017	0	1	0	0	0	0	0	0	2	0	0	0	1	0	1	0	0	5
Trichoderma parareesei CBS 125925	Tripar1	Steindorff AS et al.,2022	0	0	1	1	4	3	1	4	0	1	1	1	2	7	1	0	0	27
Trichoderma pleuroti TPhu1	Triple1	Li WC et al.,2017~Martinez D et al.,2008	0	0	1	1	4	1	1	2	0	1	1	1	2	8	2	0	0	25
Tricharina praecox CBS 144465	Tripra1	Martinez D et al.,2008	1	1	2	2	1	0	0	0	0	1	1	1	2	4	1	0	0	17
Trichoderma reesei QM6a	Trire_Chr	Li WC et al.,2021~Li WC et al.,2020	1	0	1	1	4	3	1	4	0	1	1	1	2	8	1	0	0	29
Trichoderma reesei	Trire2	Li WC et al.,2021~Li WC et al.,2020	1	0	1	1	4	3	1	3	0	1	1	1	2	10	1	0	0	30
Trichoderma reesei CBS999.97 MAT1-1	TrireMAT11_1	Koike Hideaki et al., 2013	1	0	1	1	4	3	1	3	0	1	1	1	2	11	1	0	0	31
Trichoderma reesei CBS999.97 MAT1-2	TrireMAT12_1	Martinez DA et al.,2012	1	0	1	1	4	3	1	4	0	1	1	1	2	12	1	0	0	33
Trichoderma reesei RUT C-30	TrireRUTC30_1	Persinoti GF et al.,2018	1	0	1	1	4	3	1	4	0	1	1	1	2	11	1	0	0	32
Trichophyton rubrum CBS 118892	Triru1	Martinez DA et al.,2012	1	1	2	3	1	0	0	2	2	1	0	1	1	7	0	0	0	22
Trichophyton soudanense CBS 452.61	Triso1	Burmester A et al.,2011	1	1	2	3	1	0	0	2	2	1	0	1	1	6	0	0	0	21
Trichophyton tonsurans CBS 112818	Trito1	Zhan P et al.,2017	1	1	2	3	1	0	1	2	2	1	0	1	1	6	0	0	0	22
Trichophyton verrucosum HKI 0517	Triver1	Kubicek CP et al.,2011	1	0	1	1	1	0	0	1	1	0	0	1	0	3	0	0	0	10
Trichophyton violaceum CMCC(F)T3l	Trivi1	Mesny F et al.,2021	0	1	1	2	1	0	0	2	2	1	0	0	1	5	0	0	0	16
Trichoderma virens G9-8	TriviG9_8_2	Haridas S et al.,2020	1	1	1	1	3	3	0	5	0	1	1	0	2	13	0	0	0	32
Truncatella angustata MPI-SDFR-AT-0073	Truan1	Passer AR et al.,2019	1	1	2	1	1	1	1	1	2	1	1	2	3	15	1	0	0	34
Viridothelium virens	Tryvi1	Murat C et al.,2018	1	1	2	2	2	1	2	1	0	1	0	1	4	12	1	0	0	31
Cryptococcus wingfieldii CBS 7118	Tsuwi1	Murat C et al.,2018	0	1	0	0	0	0	0	1	1	1	1	0	0	0	1	0	0	6
Tuber aestivum var. urcinatum	Tubae1	Morin E et al.,2021	1	1	1	2	1	1	0	0	1	1	1	1	2	5	2	1	0	21
Tuber borchii Tbo3840	Tubbor1	Morin E et al.,2021	1	0	1	2	0	1	0	0	1	1	1	1	1	2	2	0	0	14
Tuber brumale	Tubbr1_1	Murat C et al.,2018	1	1	2	1	1	0	1	0	1	1	0	1	2	3	3	0	0	18
Tuber indicum	Tubin1_1	Martin F et al.,2010~Murat C et al.,2018	1	1	1	2	0	0	1	1	1	1	0	1	2	1	1	0	0	14
Tuber magnatum	Tubma1	Kohler A et al.,2015	1	0	1	1	1	0	1	1	1	1	0	1	2	2	2	0	0	15
Tuber melanosporum Mel28 .2	Tubme1	Dal Grande F et al.,2017	0	1	1	2	0	0	1	1	1	1	0	1	2	2	0	0	0	13
Tulasnella calospora AL13/4D	Tulca1	Amses KR et al.,2022	0	3	4	1	0	0	0	1	0	1	0	0	4	0	0	0	0	14
Umbilicaria pustulata	Umbpus1	Chang Y et al.,2022	1	1	0	1	0	0	1	1	2	1	0	1	1	6	0	0	0	16
Umbelopsis ramanniana AG	Umbra1	Sharpton TJ et al.,2009	0	0	0	4	0	0	1	2	0	0	0	0	2	0	0	2	0	11
Umbelopsis sp. nov. AD052	Umbsp_AD052_1	Rabe F et al.,2016	0	0	0	2	0	0	1	2	0	0	1	0	2	0	0	2	0	10
Uncinocarpus reesii UAMH 1704	Uncre1	Laurie JD et al.,2012	1	1	1	0	0	0	1	1	1	1	0	0	1	0	0	0	0	8
Ustilago bromivora UB2112	Ustbr1	KÃ¤mper J et al., 2006	0	1	0	0	0	0	0	0	3	0	0	0	1	0	1	0	0	6
Ustilago hordei Uh4857_4	Usthor1	Kijpornyongpan T et al.,2018~Albu S et al.,2015	0	1	0	0	0	0	0	0	3	0	0	0	1	0	1	0	0	6
Ustilago maydis 521	Ustma2_2	Kumagai T et al.,2016	0	1	0	0	0	0	0	0	3	0	1	0	1	0	1	0	0	7
Violaceomyces palustris SA 807	Ustsp1	Yin Z et al.,2015	0	1	0	0	0	0	0	1	2	1	1	0	1	0	1	0	0	8
Ustilaginoidea virens	Ustvir1	Scannell DR et al.,2007	0	0	0	1	1	1	1	1	0	1	0	0	0	2	0	0	0	8
Valsa mali str. 03-8	Valma1	Looney B et al.,2022	1	1	0	1	1	0	1	1	3	1	1	2	4	19	2	0	0	38
Vanderwaltozyma polyspora DSM 70294	Vanpo1	Desjardins CA et al.,2015	2	0	0	1	0	0	0	0	2	1	0	0	1	0	0	0	0	7
Vararia minispora EC-137	Varmin1	Winter DJ et al.,2020	0	14	0	0	0	0	0	2	1	1	0	0	3	0	0	0	0	21
Venturia effusa	Veneff1	Deng CH et al.,2017~Cooke IR et al.,2014	1	1	2	2	0	0	1	4	1	1	1	2	1	3	1	0	0	21
Venturia inaequalis	Venin1	Klosterman SJ et al.,2011	1	1	3	2	0	1	1	3	2	1	0	2	3	10	1	0	0	31
Venturia pirina	Venpi1	Klosterman SJ et al.,2011	1	1	3	2	0	1	0	2	1	1	0	2	1	7	1	0	0	23
Verticillium alfalfae VaMs.102	Veral1	Mesny F et al.,2021	1	0	1	1	2	2	0	3	0	1	0	0	0	9	0	0	0	20
Verticillium dahliae VdLs.17	Verda1	Haridas S et al.,2020	1	0	3	0	2	2	1	3	1	1	0	1	0	8	1	0	0	24
Verticillium dahliae MPI-CAGE-AT-0001	Verdah1	Teixeira MM et al.,2017	1	1	3	0	2	2	1	2	1	1	0	1	1	12	1	0	0	29
Verruculina enalia CBS 304.66	Veren1	Fogelqvist J et al.,2018	0	1	3	2	1	2	2	4	1	1	0	2	1	14	0	0	0	34
Verruconis gallopava	Verga1	Cuomo CA et al.,2012	1	0	2	3	0	3	1	2	0	1	0	2	2	8	0	0	0	25
Verticillium longisporum VL1	Verlo1	Bao D et al.,2013	2	2	6	1	4	4	2	3	0	2	0	2	0	18	2	0	0	48
Volvariella volvacea 3	Volvo1	Padamsee M et al.,2012	0	2	0	1	0	0	0	1	0	0	0	0	2	0	0	0	0	6
Wallemia ichthyophaga EXF-994	Walic1	Haridas S et al.,2020	0	0	0	1	0	0	0	0	2	1	0	0	1	0	0	0	0	5
Wallemia mellicola	Walse1	Franco MEE et al.,2022	0	1	0	0	0	0	0	0	2	0	0	0	1	0	0	0	0	4
Westerdykella ornata CBS 379.55	Wesor1	Riley R et al.,2016	1	1	2	1	1	1	2	4	1	1	1	0	2	9	0	0	0	27
Whalleya microplaca YMJ1829	Whamic1	Lee H et al.,2018	1	1	2	2	2	2	1	3	2	1	1	3	3	17	1	0	0	42
Wickerhamomyces anomalus NRRL Y-366-8	Wican1	Miyauchi S et al.,2020	1	1	1	1	0	0	0	1	2	1	0	2	1	0	0	0	0	11
Wickerhamiella sorbophila DS02	Wicso1	Floudas D et al.,2012	0	1	0	2	0	0	0	0	0	1	0	0	0	0	0	0	0	4
Wilcoxina mikolae CBS 423.85	Wilmi1	Miyauchi S et al.,2020	1	0	3	3	1	1	1	4	0	1	1	0	2	5	2	0	0	25
Wolfiporia cocos MD-104 SS10	Wolco1	Franco MEE et al.,2022	0	3	0	0	0	0	0	2	4	1	0	0	3	0	0	0	0	13
Xerocomus badius 84.06	Xerba1	Franco MEE et al.,2022	0	3	0	1	0	0	0	0	1	0	0	0	2	0	0	0	0	7
Xylaria sp. CBS 124048	Xy124048_1	Franco MEE et al.,2022	0	1	2	2	2	0	1	2	1	1	1	1	1	3	1	0	0	19
Xylariaceae sp. AK1471	XyAK1471_1	Franco MEE et al.,2022	0	1	2	2	2	0	1	2	3	1	0	1	2	20	2	0	0	39
Xylaria sp. FL0064	XyFL0064_1	Franco MEE et al.,2022	0	1	2	2	2	0	1	2	4	1	1	2	4	10	1	0	0	33
Xylariomycetidae sp. FL0641	XyFL0641_1	Franco MEE et al.,2022	1	0	5	2	2	2	0	2	4	1	1	2	3	22	5	0	0	52
Xylariaceae sp. FL0804	XyFL0804_2	Franco MEE et al.,2022	1	1	2	2	2	2	1	2	4	1	1	2	5	19	2	0	0	47
Xylariaceae sp. FL1272	XyFL1272_2	Franco MEE et al.,2022	1	1	2	2	2	0	1	3	2	1	1	1	5	18	2	0	0	42
Xylaria sp. FL1777	XyFL1777_1	Franco MEE et al.,2022	0	1	1	2	2	0	1	1	3	1	1	2	3	17	1	0	0	36
Xylaria acuta CBS 122032	Xylacu1	Franco MEE et al.,2022	1	1	3	1	2	2	1	3	3	1	1	2	4	22	1	0	0	48
Xylaria arbuscula CBS 124340	Xylarb124340_1	Franco MEE et al.,2022	0	1	2	2	2	0	1	3	3	1	1	2	4	17	1	0	0	40
Xylaria arbuscula FL1030	XylarbFL1030	Franco MEE et al.,2022	1	1	3	2	2	0	1	1	4	1	1	2	2	12	2	0	0	35
Xylaria bambusicola CBS 139988	Xylbam139988_1	Franco MEE et al.,2022	0	1	2	2	1	0	1	3	1	1	1	2	2	6	1	0	0	24
Xylaria cf. castorea CBS 124033	Xylcas124033_1	Franco MEE et al.,2022	1	1	2	1	2	1	1	2	2	1	1	2	3	21	1	0	0	42
Xylaria flabelliformis NC1011	Xylcub1	Franco MEE et al.,2022	0	1	2	2	2	0	1	3	3	1	1	2	4	16	1	0	0	39
Xylaria cubensis CBS 116.85	Xylcube1	Franco MEE et al.,2022	1	0	2	2	2	0	1	4	0	1	1	1	4	14	1	0	0	34
Xylaria curta CBS 114988	Xylcur114988_1	Franco MEE et al.,2022	0	1	2	2	2	0	1	2	3	1	1	2	4	19	1	0	0	41
Xylaria digitata CBS 161.22	Xyldig1	Franco MEE et al.,2022	1	0	2	2	2	0	1	2	3	1	1	2	2	15	0	0	0	34
Xylariaceae sp. FL0016	XylFL0016	Franco MEE et al.,2022	1	0	3	2	2	2	1	7	3	1	1	2	2	35	1	0	0	63
Xylaria sp. FL0043	XylFL0043	Franco MEE et al.,2022	0	0	2	2	2	0	1	3	2	1	1	2	3	8	1	0	0	28
Xylariaceae sp. FL0255	XylFL0255	Franco MEE et al.,2022	0	1	2	2	2	0	1	2	3	1	1	2	3	15	3	0	0	38
Xylariaceae sp. FL0594	XylFL0594	Franco MEE et al.,2022	0	1	3	2	2	0	1	3	1	1	1	2	4	18	1	0	0	40
Xylariaceae sp. FL0662B	XylFL0662B	Franco MEE et al.,2022	0	1	2	2	2	0	1	2	3	1	1	2	3	17	1	0	0	38
Xylaria sp. FL0933	XylFL0933	Franco MEE et al.,2022	0	1	2	2	2	0	1	2	4	1	0	2	4	14	1	0	0	36
Xylariaceae sp. FL1019	XylFL1019	Franco MEE et al.,2022	0	1	1	2	2	0	1	3	4	1	1	2	3	13	1	0	0	35
Xylaria sp. FL1042	XylFL1042	Franco MEE et al.,2022	0	1	2	2	2	0	1	2	3	1	0	2	3	18	1	0	0	38
Xylariaceae sp. FL1651	XylFL1651	Franco MEE et al.,2022	0	0	1	2	2	0	1	2	4	1	1	2	3	14	0	0	0	33
Xylariomycetidae sp. FL2044	XylFL2044	Gazis R et al.,2016	0	1	2	2	2	0	1	2	3	1	1	2	3	20	2	0	0	42
Xylaria grammica CBS 120713	Xylgra1	Franco MEE et al.,2022	0	1	2	2	2	0	1	1	2	1	0	1	3	18	0	0	0	34
Xylona heveae TC161	Xylhe1	Franco MEE et al.,2022	1	0	0	1	0	1	1	2	2	1	0	1	2	1	0	0	0	13
Xylaria cf. heliscus FL0509	Xylhel2	Franco MEE et al.,2022	0	1	2	2	2	0	1	2	4	1	0	2	3	14	1	0	0	35
Xylaria intraflava YMJ 725	Xylint1	Franco MEE et al.,2022	0	1	2	1	2	0	1	2	2	1	0	2	3	8	1	0	0	26
Xylaria longipes CBS 148.73	Xyllon1	Franco MEE et al.,2022	0	1	1	1	1	0	1	1	4	1	0	2	3	13	1	0	0	30
Xylaria nigripes YMJ 653	Xylni1	Franco MEE et al.,2022	0	1	2	2	2	0	1	1	2	1	1	2	2	7	0	0	0	24
Xylaria palmicola CBS 124036	Xylpal124036_1	Franco MEE et al.,2022	0	1	2	2	2	0	1	3	2	1	1	2	3	11	1	0	0	32
Xylaria scruposa CBS 123580	Xylscr1	Franco MEE et al.,2022	0	0	1	2	2	0	1	3	4	1	1	2	4	13	1	0	0	35
Xylaria telfairii CBS 121673	Xyltel121673_1	Dujon B et al.,2004	0	0	1	0	2	0	1	3	3	1	0	2	3	12	1	0	0	29
Xylaria venustula FL0490	Xylven1	Pomraning KR et al.,2018	0	1	2	2	2	0	1	1	2	1	1	2	3	15	1	0	0	34
Yarrowia lipolytica (strain CLIB122)	Yarli1	Walker C et al.,2020	1	0	1	2	0	0	0	0	0	3	1	1	1	0	0	0	0	10
Yarrowia lipolytica FKP355	Yarlip1	Magnan C et al.,2016	1	0	1	2	0	0	0	0	0	3	1	1	1	0	0	0	0	10
Yarrowia lipolytica PO1f	YarliW29	Walker C et al.,2018	1	0	1	2	0	0	0	0	0	3	1	2	1	0	0	0	0	11
Yarrowia lipolytica CLIB89(W29)	YarliW29_1	Walker C et al.,2018	1	1	1	2	0	0	0	0	0	3	1	1	1	0	0	0	0	11
Yarrowia lipolytica YB392	YarliYB392	Walker C et al.,2018	1	1	1	2	0	0	0	0	0	3	1	1	1	0	0	0	0	11
Yarrowia lipolytica YB419	YarliYB419	Walker C et al.,2018	1	1	1	2	0	0	0	0	0	3	1	1	1	0	0	0	0	11
Yarrowia lipolytica YB420	YarliYB420	Walker C et al.,2018	1	1	1	2	0	0	0	0	0	3	1	1	1	0	0	0	0	11
Yarrowia lipolytica YB566	YarliYB566	Walker C et al.,2020	1	1	1	2	0	0	0	0	0	3	1	1	1	0	0	0	0	11
Yarrowia lipolytica YB567	YarliYB567	Mesny F et al.,2021	1	0	1	2	0	0	0	0	0	3	1	1	1	0	0	0	0	10
Yarrowia lipolytica YlCW001	YarliYlCW001	Wang Y et al.,2016	1	0	1	2	0	0	0	0	0	3	1	1	1	0	0	0	0	10
Zalerion varium MPI-CAGE-AT-0135	Zalva1	Haridas S et al.,2020	1	1	8	1	3	0	1	6	1	1	0	1	5	22	1	0	0	52
Zancudomyces culisetae COL-18-3	Zancul2	Amses KR et al.,2022	0	0	0	0	0	0	0	1	0	0	0	0	0	0	0	0	0	1
Zasmidium cellare ATCC 36951	Zasce1	Haridas S et al.,2020	1	1	3	2	0	0	3	2	3	1	0	4	2	5	0	0	0	27
Zoophthora radicans ATCC 208865	Zoorad1	Chang Y et al.,2022	0	0	0	4	0	0	0	2	0	1	0	0	1	0	43	0	0	51
Zopfia rhizophila	Zoprh1	Souciet JL et al.,2009	1	1	4	2	1	1	2	5	1	1	0	2	1	13	0	0	0	35
Zychaea mexicana RSA 1403	Zycmex1	Jagtap SS et al.,2022	0	0	0	0	0	0	2	2	0	0	1	0	1	0	0	1	2	9
Zygosaccharomyces rouxii CBS732	Zygro1	Stukenbrock EH et al.,2012~Stukenbrock EH et al.,2011	1	0	1	2	0	0	0	2	1	1	0	0	1	0	0	0	0	9
Zygosaccharomyces rouxii NRRL Y-64007	Zygrou1	Grandaubert J et al.,2015	1	0	1	2	0	0	0	2	1	1	0	0	1	0	0	0	0	9
Zymoseptoria ardabiliae STIR04_1.1.1	Zymar1	Stukenbrock EH et al.,2012~Stukenbrock EH et al.,2011	1	1	3	2	0	0	4	2	1	1	0	2	1	6	0	0	0	24
Zymoseptoria brevis Zb18110	Zymbr1	Grandaubert J et al., 2015	1	1	2	2	0	0	4	2	1	1	1	3	1	3	0	0	0	22
Zymoseptoria pseudotritici STIR04_2.2.1	Zymps1	Stukenbrock EH et al., 2012	1	1	3	2	0	0	4	3	1	1	1	2	1	5	0	0	0	25

## Sheet: Table S4
Table S4: GPCRs in biosynthetic gene clusters associated with secondary metabolite production
SeqID format: [MycoCosm portal ID]|[Protein ID]
Seq ID	GPCR Class	Biosynthetic gene cluster (BGC) Types for secondary metabolite production
Astsub1|468058	2	NRPS-Like
ChetHAW225_4|392031	3	PKS-Like
CocheC4_1|61096	3	PKS-Like
CocheC4_6|374716	3	PKS-Like
Cocmi1|82260	3	PKS-Like
Cocsa1|202165	3	PKS-Like
Conioc1|977347	3	NRPS
Sceap1|499	3	NRPS-Like
XylFL2044|768630	3	NRPS-Like
Chame1|369122	5	PKS
Cylol1|557933	5	PKS
XyFL1272_2|412839	5	TC
Dalver1|267369	6	NRPS
Pesfi1|2553	6	NRPS
Pestal1|503160	6	NRPS
Capse1|364444	8	NRPS-Like
Glost2|375654	8	PKS
Talat1|7578	8	PKS
Aspcal1|771672	9	TC
Hyparg1|224652	9	PKS
NeFL0031_2|570050	9	PKS
Nemabo1|58114	9	PKS
Nemani1|440430	9	PKS
Nemdif1|473800	9	PKS
NsAK0226_1|312306	9	PKS
NsAZ0576_1|187950	9	PKS
NsCB679_1|519729	9	PKS
XyFL1777_1|296051	9	PKS
Aspsy1|48430	12	NRPS
Aspuva1|316058	12	NRPS-Like
Aspve1|137118	12	NRPS
Beaba1|6612	12	PKS
ChetHAW225_4|235382	12	PKS
ChetHm338_1|278117	12	PKS
ChetHm540_1|5960	12	PKS
ChetPR1x412_2|249501	12	PKS
ChetPR9b_4|399997	12	PKS
CocheC4_6|366033	12	PKS
CocheC5_4m|2235728	12	PKS
Colgl1|14282	12	PKS
Corbr1|4635	12	PKS
Corfu1|7207	12	PKS
Cormi1|3654	12	PKS
Dreco1|2244	12	PKS
Exool1|140124	12	PKS-Like
Exoxe1|133584	12	PKS-Like
HyFL0543_1|397341	12	TC
HyFL0890_1|282579	12	TC
HyFL1150_1|265879	12	TC
HyFL1857_1|160250	12	TC
HypCO275_1|400484	12	TC
HypEC38_3|381784	12	TC
Hypfus1|450637	12	TC
Ilyeu1|655847	12	PKS-Like
Metal1|5576	12	DMAT
Metani1|4372	12	PKS
Metbr1|10086	12	PKS
Metgui1|8229	12	PKS
Metma1|6812	12	PKS
Metri1|6311	12	PKS
Metro1|6695	12	PKS
Mycgr3|90342	12	PKS
Neora1|832748	12	PKS-Like
Pencop1|4531	12	PKS
Penvul1|6040	12	PKS
Pesfi1|6837	12	NRPS-Like
Tolinf1|197697	12	PKS
Zasce1|30913	12	PKS
Zymbr1|6285	12	PKS-Like
Anntru1|420552	13	DMAT
Aspbr1|200964	13	PKS
Aspfo1|698991	13	PKS
Aspka1_1|19797	13	PKS
Asplac1|482980	13	PKS
Aspneo1|450046	13	PKS
Aspni_DSM_1|162594	13	PKS
Asppip1|379008	13	PKS
Aspwel1|171152	13	PKS
Macpha1|201207	13	PKS
Psehy1|472291	13	PKS-Like
XyFL1272_2|99938	13	PKS
XylarbFL1030|340242	13	PKS
Aaoar1|429272	14	TC
Acrchr1|5529	14	PKS
Acrchr1|2849	14	PKS
Altal1|932796	14	NRPS-Like
Altalt1|459902	14	NRPS-Like
Annbov1|95366	14	TC
Annbov1|58118	14	NRPS-Like
Annmae1|167689	14	TC
Annmae1|154240	14	PKS
Annmor1|474625	14	NRPS
Annmor1|418594	14	PKS
Annnit1|455467	14	PKS
Annnit1|499226	14	TC
Annnit1|312553	14	PKS
Annsty1|230388	14	TC
Aspac1|43563	14	PKS
Aspac1|1859726	14	DMAT
Aspac1|38143	14	NRPS
Aspacu1|336123	14	PKS
Aspacu1|336857	14	DMAT
Aspacu1|393525	14	NRPS-Like
Aspacu1|349577	14	PKS
Aspalli1|318899	14	TC
Aspbr1|47637	14	PKS
Aspbru1|325776	14	PKS
Aspbru1|492230	14	DMAT
Aspbru1|351882	14	NRPS-Like
Aspbru1|476709	14	PKS
Aspca3|203127	14	NRPS-Like
Aspca3|18683	14	PKS
Aspcl1|9101	14	PKS
Aspcor1|163023	14	PKS
Aspcos1|181081	14	PKS
Aspeuc1|353159	14	TC
Aspfij1|344545	14	PKS
Aspfij1|396756	14	NRPS-Like
Aspfij1|446608	14	NRPS-Like
Aspfij1|447488	14	PKS
Aspfo1|77907	14	TC
Asphet1|381417	14	NRPS-Like
Asphet1|314724	14	NRPS
Asphom1|447746	14	NRPS
Asphom1|354030	14	PKS
Asphom1|29340	14	NRPS-Like
Aspibe1|322383	14	PKS
Aspibe1|504364	14	DMAT
Aspibe1|406186	14	NRPS
Aspind1|383311	14	DMAT
Aspind1|480099	14	PKS
Aspjap1|356569	14	PKS
Aspjap1|388877	14	PKS
Aspka1_1|13487	14	TC
Asplac1|414109	14	PKS
Aspmin1|230022	14	PKS-Like
Aspneo1|404378	14	TC
Aspni7|1163780	14	PKS
Aspni7|1168197	14	PKS
Aspni_bvT_1|329820	14	PKS
Aspnid1|3100	14	PKS
Aspni_NRRL3_1|3758	14	PKS
Aspni_NRRL3_1|10381	14	PKS
Asppar1|219176	14	NRPS-Like
Aspph1|294075	14	NRPS-Like
Aspph1|279651	14	PKS
Asppip1|447104	14	PKS
Asppip1|421049	14	TC
Asppseute1|512571	14	TC
Aspsac1|330133	14	NRPS-Like
Aspscl1|594450	14	NRPS-Like
Aspscl1|564448	14	NRPS-Like
Aspscl1|551967	14	DMAT
Aspscle1|106158	14	PKS
Aspscle1|284161	14	NRPS-Like
Aspser1|199807	14	NRPS-Like
Aspser1|176342	14	TC
Aspste1|400339	14	NRPS-Like
Aspste1|469499	14	TC
Aspste1|513988	14	PKS
Aspste1|388957	14	PKS
Aspsy1|41316	14	NRPS
Asptu1|41726	14	PKS
Asptu1|202126	14	TC
Aspuda1|9725	14	NRPS
Aspuva1|131759	14	PKS
Aspuva1|287402	14	NRPS-Like
Aspuva1|325065	14	PKS
Aspvad1|391414	14	TC
Aspvio1|402623	14	PKS
Aspvio1|374421	14	DMAT
Aspvio1|291812	14	NRPS
Aspvio1|388586	14	PKS
Aspwel1|171397	14	NRPS-Like
Aspwel1|166678	14	PKS
Astsub1|342750	14	DMAT
Astsub1|463260	14	PKS
Astsub1|470650	14	PKS
Bisma1|394875	14	TC
Bismed1|657179	14	HYBRID
Bysci1|491187	14	PKS
Bysni1|76234	14	PKS
ChetHm338_1|429490	14	NRPS-Like
ChetHm540_1|2777	14	NRPS-Like
ChetPR1x412_2|179685	14	NRPS-Like
ChetPR9b_4|183898	14	NRPS-Like
Claaq1|129451	14	HYBRID
Claaq1|133472	14	PKS
Claaq1|125991	14	PKS
Clagr3|1156	14	PKS
Clagr3|7775	14	PKS
Cocca1|108860	14	NRPS-Like
CocheC4_1|128219	14	NRPS-Like
CocheC4_6|180149	14	NRPS-Like
CocheC5_3|1213796	14	NRPS-Like
CocheC5_4m|1213796	14	NRPS-Like
Coclu2|80284	14	NRPS-Like
Cocsa1|104006	14	NRPS-Like
Cocsa1|194738	14	NRPS-Like
Cocvi1|41175	14	NRPS-Like
Corca1|527919	14	PKS
Corca1|522471	14	HYBRID
Corca1|629381	14	NRPS-Like
Crypa2|231986	14	PKS
CtCBS203_1|627735	14	PKS
Cylol1|461346	14	NRPS-Like
Dacma1|50418	14	HYBRID
DaFL1419_1|90753	14	NRPS
Dalba1|354564	14	NRPS
Dalba1|7857	14	HYBRID
Dalba1|548589	14	DMAT
Dalcal1|425917	14	NRPS
Dalcal1|104979	14	PKS
Dalcal1|443469	14	PKS
Daldec1|350079	14	NRPS
Daldec1|355423	14	NRPS-Like
DalEC12_1|322239	14	NRPS
DalEC12_1|307757	14	NRPS-Like
Dales1|414682	14	PKS
Dales1|384746	14	NRPS
Dales1|387286	14	NRPS-Like
Dalgra1|192090	14	NRPS
Dalgra1|236275	14	NRPS-Like
Dalloc1|335007	14	NRPS-Like
DallocAZ0526_2|344041	14	NRPS
DallocAZ0526_2|466534	14	NRPS-Like
DallocAZ0526_2|469851	14	PKS
Dalver1|194280	14	NRPS-Like
Denna1|491377	14	PKS
Denna1|520121	14	PKS
Durrog2|592944	14	PKS
Eurhe1|447018	14	PKS
Fusox2|15203	14	NRPS-Like
Fusox32931|9006	14	PKS
Fusoxcon1|1500	14	PKS
FusoxFo47_2|317626	14	PKS
Fusoxlyc1|14608	14	PKS
Fusoxpis1|10022	14	PKS
Fusoxrap1|14994	14	NRPS-Like
Fusoxvas1|19919	14	PKS
Glost2|353935	14	PKS
Hirmi1|4815	14	PKS
Hirmi1|9067	14	PKS
HyFL0543_1|126815	14	NRPS-Like
HyFL0543_1|372745	14	PKS
HyFL0890_1|23125	14	TC
HyFL0890_1|257600	14	NRPS-Like
HyFL1284_2|584079	14	PKS
HyFL1284_2|556061	14	PKS
HyFL1284_2|543292	14	NRPS-Like
HyFL1857_1|202057	14	NRPS
HyFL1857_1|169053	14	TC
HyNC0597_1|416780	14	TC
HyNC1633_2|623068	14	PKS
HyNC1633_2|422816	14	PKS
HyNC1633_2|654536	14	PKS
Hypcer1|438807	14	PKS
Hypcer1|417877	14	PKS
HypCI4A_1|21209	14	PKS
HypCI4A_1|13783	14	PKS
HypCO275_1|392543	14	TC
Hypcro1|450169	14	PKS
HypEC38_3|397636	14	TC
Hypfra2|82921	14	PKS
Hypfus1|454473	14	PKS
Hypfus1|480054	14	NRPS-Like
Hypfus1|475491	14	NRPS-Like
Hypfus1|456881	14	HYBRID
Hypmon1|246094	14	PKS
Hypmon1|73660	14	PKS
HyprubER1909_1|242130	14	DMAT
Hyptru1|404731	14	PKS
Hyptru1|413816	14	HYBRID
Hyptru1|420937	14	PKS
Hyptru1|423331	14	PKS
Karrh1|315480	14	PKS
Lenfl1|432368	14	PKS
Linin1|346392	14	TC
Lopma1|778068	14	PKS
Lopnu1|655248	14	TC
Lopnu1|34975	14	PKS
Lopnu1|582373	14	PKS
Madmy1|4295	14	PKS
Masph1|610930	14	PKS
Masph1|56740	14	PKS
Melpu1|364341	14	PKS
Melpu1|372933	14	TC
Melpu1|298737	14	PKS
Micca1|2837	14	TC
Mytre1|344380	14	PKS
NeFL0916_1|576802	14	PKS
NeFL0916_1|556489	14	PKS
Nemabo1|244229	14	PKS
Nemabo1|237654	14	PKS
Nemabo1|55104	14	NRPS-Like
Nemani1|410413	14	NRPS-Like
Nemdif1|343641	14	DMAT
NsAK0226_1|375969	14	NRPS-Like
NsAZ0576_1|288210	14	PKS
NsCB679_1|309544	14	PKS
NsCB679_1|203719	14	PKS
Oidma1|59411	14	PKS
Ophau1|4035	14	NRPS-Like
Ophdi1|327513	14	TC
Parsp1|1131061	14	PKS-Like
Pencam1|8136	14	DMAT
Pencop1|6198	14	TC
Penexp1|1128	14	PKS
Penita1|38	14	PKS
Pennal1|11711	14	NRPS-Like
Pennord1|11695	14	PKS
Penoc1|7675	14	PKS
Penpol1|10253	14	PKS
Penpol1|576	14	NRPS-Like
Penpol1|9910	14	PKS
Penth1|193507	14	PKS
Penvul1|3710	14	TC
Penvul1|8859	14	PKS
Perma1|730923	14	PKS
Perma1|604175	14	PKS
Pestal1|523355	14	NRPS-Like
Pestal1|585477	14	NRPS-Like
Phapo1|420423	14	TC
Phimu1|668045	14	NRPS
Photr1|541093	14	NRPS-Like
Plecuc1|355957	14	TC
Plesi1|478026	14	NRPS-Like
Podan3|208054	14	PKS
Polfu1|572412	14	PKS
Porpun1|263282	14	HYBRID
Pse03VT05_1|7439	14	NRPS-Like
Psehy1|502515	14	TC
Psever1|7935	14	NRPS-Like
PseVKM103_1|2072	14	NRPS-Like
PseVKM3775_1|7789	14	PKS
PseVKM4514_1|8194	14	NRPS-Like
Pyrly1|572706	14	PKS
Pyrtt1|6459	14	NRPS-Like
Rhyag1|13320	14	NRPS-Like
Rhyru1_1|117008	14	PKS
Rhyru1_1|113925	14	PKS
Rhyse1|11257	14	NRPS-Like
Roster1|493322	14	PKS
Roster1|439749	14	PKS
Roster1|251599	14	TC
Setho1|107623	14	NRPS-Like
Sodal1|330954	14	PKS
Stach1|7282	14	PKS
Stael1|446077	14	PKS
Stael1|445776	14	PKS
Stael1|233374	14	PKS
Stael1|495614	14	PKS
Stael1|420633	14	PKS
Stasp1|224387	14	PKS
Stely1|3138	14	PKS
Talat1|9014	14	NRPS
Talis1|6813	14	NRPS-Like
Trepe1|563538	14	PKS
Trepe1|482823	14	PKS
Trepe1|551453	14	PKS
Triat2|83320	14	NRPS
Trigam1|3863	14	NRPS
Triha1|403658	14	NRPS
Trilo3|278063	14	NRPS
TriviGv29_8_2|36530	14	NRPS
TriviGv29_8_2|128493	14	NRPS
Tryvi1|499222	14	NRPS-Like
Wesor1|501876	14	PKS
XyAK1471_1|478092	14	PKS
XyAK1471_1|511541	14	PKS
XyAK1471_1|532612	14	HYBRID
XyFL0641_1|776491	14	TC
XyFL0641_1|679249	14	PKS
XyFL0641_1|742769	14	NRPS-Like
XyFL0641_1|733668	14	PKS
XyFL0641_1|292841	14	PKS
XyFL0804_2|49640	14	PKS
XyFL1777_1|793006	14	NRPS-Like
XyFL1777_1|783243	14	PKS
Xylacu1|503471	14	PKS
Xylarb124340_1|459120	14	NRPS-Like
XylarbFL1030|318191	14	NRPS
XylarbFL1030|163880	14	PKS
Xylbam139988_1|629115	14	TC
Xylbam139988_1|648961	14	PKS
Xylcas124033_1|477152	14	NRPS
Xylcub1|376008	14	PKS
Xylcub1|517736	14	NRPS
Xylcube1|108913	14	PKS
Xylcube1|187067	14	PKS
Xylcube1|529451	14	NRPS
Xyldig1|508005	14	PKS
Xyldig1|494842	14	PKS
Xyldig1|355458	14	TC
XylFL0255|388028	14	DMAT
XylFL0594|49569	14	TC
XylFL1019|193239	14	DMAT
XylFL1651|48267	14	PKS
Xylgra1|293212	14	PKS
Xylgra1|354364	14	NRPS
Xylint1|540750	14	NRPS-Like
Xylint1|535326	14	PKS
Xyllon1|342108	14	NRPS-Like
Xyllon1|593960	14	NRPS-Like
Xylpal124036_1|600753	14	NRPS
Xylpal124036_1|227587	14	NRPS-Like
Xylscr1|413369	14	PKS
Xylven1|389536	14	NRPS-Like
Xylven1|411326	14	NRPS-Like
Spipu1|1087	15	NRPS

## Sheet: Table S5
Table S5: Positive and negative controls of Alphafold Multimer evaluation
Protein pairs	Species	Protein 1	Protein 2	Alphafold Multimer confidence score	Type
ACM2_HUMAN_GNAI1_HUMAN	Human	ACM2_HUMAN	GNAI1_HUMAN	0.622619	Positive control
ACM2_HUMAN_GNAI2_HUMAN	Human	ACM2_HUMAN	GNAI2_HUMAN	0.767985	Positive control
ACM2_HUMAN_GNAI3_HUMAN	Human	ACM2_HUMAN	GNAI3_HUMAN	0.674317	Positive control
ADA2A_HUMAN_GNAI1_HUMAN	Human	ADA2A_HUMAN	GNAI1_HUMAN	0.436362	Positive control
ADA2A_HUMAN_GNAI2_HUMAN	Human	ADA2A_HUMAN	GNAI2_HUMAN	0.718232	Positive control
ADA2A_HUMAN_GNAI3_HUMAN	Human	ADA2A_HUMAN	GNAI3_HUMAN	0.605144	Positive control
Candida_albicans_gpr1_gpa2	Candida albicans	gpr1	gpa2	0.605549	Positive control
Candida_albicans_ste2_cag1_SC5314	Candida albicans	ste2	cag1	0.70167	Positive control
Cryptococcus_neoformans_gpr4_gpa1_JEC21	Cryptococcus neoformans	gpr4	gpa1	0.66121	Positive control
Cryptococcus_neoformans_Ste3alpha_Gpa2_JEC21	Cryptococcus neoformans	Ste3alpha	Gpa2	0.660355	Positive control
DRD2_HUMAN_GNAI1_HUMAN	Human	DRD2_HUMAN	GNAI1_HUMAN	0.545561	Positive control
DRD2_HUMAN_GNAI2_HUMAN	Human	DRD2_HUMAN	GNAI2_HUMAN	0.669066	Positive control
DRD2_HUMAN_GNAI3_HUMAN	Human	DRD2_HUMAN	GNAI3_HUMAN	0.666487	Positive control
GCR1_ARATH_GPA1_ARATH	Arabidopsis thaliana	GCR1_ARATH	GPA1_ARATH	0.544542	Positive control
GTG1_ARATH_GPA1_ARATH	Arabidopsis thaliana	GTG1	GPA1	0.637297	Positive control
GTG2_ARATH_GPA1_ARATH	Arabidopsis thaliana	GTG2_ARATH	GPA1_ARATH	0.445299	Positive control
Saccharomyces_cerevisiae_gpr1_gpa2	Saccharomyces cerevisiae	gpr1	gpa2	0.623364	Positive control
Saccharomyces_cerevisiae_ste2_gpa1	Saccharomyces cerevisiae	ste2	gpa1	0.629655	Positive control
Saccharomyces_cerevisiae_ste3_gpa1_S288C	Saccharomyces cerevisiae	ste3	gpa1	0.581181	Positive control
Saccharomyces_cerevisiae_gpr1_gpa1	Saccharomyces cerevisiae	gpr1	gpa1	0.483611	Negaitve control
Saccharomyces_cerevisiae_ste2_gpa2	Saccharomyces cerevisiae	ste2	gpa2	0.522157	Negaitve control
seq1_1_seq2_1	Saccharomyces cerevisiae	Seq with Ank	gpa2	0.28805	Negaitve control
seq1_1_seq2_10	Saccharomyces cerevisiae	Seq with HMG-CoA_red, HPIH, Sterol-sensing	gpa2	0.27625	Negaitve control
seq1_1_seq2_11	Saccharomyces cerevisiae	Seq with Iron_permease	gpa2	0.309162	Negaitve control
seq1_1_seq2_12	Saccharomyces cerevisiae	Seq with RTA1	gpa2	0.230604	Negaitve control
seq1_1_seq2_2	Saccharomyces cerevisiae	Seq with E1-E2_ATPase	gpa2	0.247848	Negaitve control
seq1_1_seq2_3	Saccharomyces cerevisiae	Seq with Chitin_synth_1	gpa2	0.311308	Negaitve control
seq1_1_seq2_4	Saccharomyces cerevisiae	Seq with Chitin_synth_1N	gpa2	0.27078	Negaitve control
seq1_1_seq2_5	Saccharomyces cerevisiae	Seq with Chs7	gpa2	0.481667	Negaitve control
seq1_1_seq2_7	Saccharomyces cerevisiae	Seq with FAD_binding_8	gpa2	0.238664	Negaitve control
seq1_1_seq2_8	Saccharomyces cerevisiae	Seq with NAD_binding_6, Ferric_reduct	gpa2	0.348628	Negaitve control
seq1_1_seq2_9	Saccharomyces cerevisiae	Seq with FTR1	gpa2	0.317826	Negaitve control
seq1_2_seq2_1	Saccharomyces cerevisiae	Seq with Ank	gpa1	0.298845	Negaitve control
seq1_2_seq2_10	Saccharomyces cerevisiae	Seq with HMG-CoA_red, HPIH, Sterol-sensing	gpa1	0.230655	Negaitve control
seq1_2_seq2_11	Saccharomyces cerevisiae	Seq with Iron_permease	gpa1	0.23455	Negaitve control
seq1_2_seq2_12	Saccharomyces cerevisiae	Seq with RTA1	gpa1	0.234511	Negaitve control
seq1_2_seq2_2	Saccharomyces cerevisiae	Seq with E1-E2_ATPase	gpa1	0.241977	Negaitve control
seq1_2_seq2_3	Saccharomyces cerevisiae	Seq with Chitin_synth_1	gpa1	0.257735	Negaitve control
seq1_2_seq2_4	Saccharomyces cerevisiae	Seq with Chitin_synth_1N	gpa1	0.280219	Negaitve control
seq1_2_seq2_5	Saccharomyces cerevisiae	Seq with Chs7	gpa1	0.401285	Negaitve control
seq1_2_seq2_6	Saccharomyces cerevisiae	Seq with DUF2838	gpa1	0.409677	Negaitve control
seq1_2_seq2_7	Saccharomyces cerevisiae	Seq with FAD_binding_8	gpa1	0.357346	Negaitve control
seq1_2_seq2_8	Saccharomyces cerevisiae	Seq with NAD_binding_6, Ferric_reduct	gpa1	0.270718	Negaitve control
seq1_2_seq2_9	Saccharomyces cerevisiae	Seq with FTR1	gpa1	0.423036	Negaitve control

## Sheet: Table S6
Table S6: Alphafold Multimer confidence score for all GPCR - G-alpha combinations in 155 speceis
Combo: A specific GPCR and G-alpha interaction pair. Each combo contains [Protein GPCR ID] and [Protein G-alpha ID]
Each protein ID follows the [MycoCosm portal ID]|[Protein ID] format.
MycoCosm portal ID	Protein interaction pairs	Potential novel GPCR SeqID	G-alpha SeqID	AFM confidence score
Abobie1	combo_30	Abobie1|108632	Abobie1|380336	0.695605
Abobie1	combo_121	Abobie1|804759	Abobie1|380336	0.68917
Abobie1	combo_43	Abobie1|806369	Abobie1|380336	0.685678
Abobie1	combo_119	Abobie1|804759	Abobie1|726965	0.669116
Abobie1	combo_69	Abobie1|730408	Abobie1|380336	0.668901
Abobie1	combo_82	Abobie1|786493	Abobie1|380336	0.668732
Abobie1	combo_4	Abobie1|890403	Abobie1|380336	0.667659
Abobie1	combo_108	Abobie1|521008	Abobie1|380336	0.659109
Abobie1	combo_17	Abobie1|69638	Abobie1|380336	0.642978
Abobie1	combo_95	Abobie1|493720	Abobie1|380336	0.602011
Abobie1	combo_56	Abobie1|807381	Abobie1|380336	0.599582
Abobie1	combo_120	Abobie1|804759	Abobie1|795149	0.5848
Abobie1	combo_24	Abobie1|69638	Abobie1|806053	0.580349
Abobie1	combo_114	Abobie1|521008	Abobie1|806282	0.576068
Abobie1	combo_112	Abobie1|521008	Abobie1|806421	0.575231
Abobie1	combo_44	Abobie1|806369	Abobie1|809824	0.543527
Abobie1	combo_91	Abobie1|786493	Abobie1|791104	0.531791
Abobie1	combo_122	Abobie1|804759	Abobie1|809824	0.530142
Abobie1	combo_118	Abobie1|804759	Abobie1|725087	0.526623
Abobie1	combo_42	Abobie1|806369	Abobie1|795149	0.524861
Abobie1	combo_130	Abobie1|804759	Abobie1|791104	0.524397
Abobie1	combo_117	Abobie1|521008	Abobie1|791104	0.51678
Abobie1	combo_41	Abobie1|806369	Abobie1|726965	0.511932
Abobie1	combo_115	Abobie1|521008	Abobie1|806053	0.504825
Abobie1	combo_75	Abobie1|730408	Abobie1|806282	0.50273
Abobie1	combo_74	Abobie1|730408	Abobie1|761423	0.499605
Abobie1	combo_88	Abobie1|786493	Abobie1|806282	0.495041
Abobie1	combo_18	Abobie1|69638	Abobie1|809824	0.491434
Abobie1	combo_52	Abobie1|806369	Abobie1|791104	0.487389
Abobie1	combo_55	Abobie1|807381	Abobie1|795149	0.4863
Abobie1	combo_67	Abobie1|730408	Abobie1|726965	0.486146
Abobie1	combo_40	Abobie1|806369	Abobie1|725087	0.482782
Abobie1	combo_80	Abobie1|786493	Abobie1|726965	0.481761
Abobie1	combo_68	Abobie1|730408	Abobie1|795149	0.477063
Abobie1	combo_16	Abobie1|69638	Abobie1|795149	0.476468
Abobie1	combo_93	Abobie1|493720	Abobie1|726965	0.474233
Abobie1	combo_50	Abobie1|806369	Abobie1|806053	0.471669
Abobie1	combo_51	Abobie1|806369	Abobie1|87878	0.47152
Abobie1	combo_62	Abobie1|807381	Abobie1|806282	0.469959
Abobie1	combo_28	Abobie1|108632	Abobie1|726965	0.466637
Abobie1	combo_104	Abobie1|493720	Abobie1|791104	0.462148
Abobie1	combo_15	Abobie1|69638	Abobie1|726965	0.457596
Abobie1	combo_100	Abobie1|493720	Abobie1|761423	0.444573
Abobie1	combo_66	Abobie1|730408	Abobie1|725087	0.440856
Abobie1	combo_101	Abobie1|493720	Abobie1|806282	0.440333
Abobie1	combo_63	Abobie1|807381	Abobie1|806053	0.439382
Abobie1	combo_70	Abobie1|730408	Abobie1|809824	0.43919
Abobie1	combo_99	Abobie1|493720	Abobie1|806421	0.439148
Abobie1	combo_54	Abobie1|807381	Abobie1|726965	0.435844
Abobie1	combo_106	Abobie1|521008	Abobie1|726965	0.43113
Abobie1	combo_22	Abobie1|69638	Abobie1|761423	0.428749
Abobie1	combo_9	Abobie1|890403	Abobie1|761423	0.426891
Abobie1	combo_98	Abobie1|493720	Abobie1|718575	0.425867
Abobie1	combo_107	Abobie1|521008	Abobie1|795149	0.42547
Abobie1	combo_81	Abobie1|786493	Abobie1|795149	0.423215
Abobie1	combo_49	Abobie1|806369	Abobie1|806282	0.421954
Abobie1	combo_32	Abobie1|108632	Abobie1|292671	0.418602
Abobie1	combo_10	Abobie1|890403	Abobie1|806282	0.414704
Abobie1	combo_111	Abobie1|521008	Abobie1|718575	0.413678
Abobie1	combo_87	Abobie1|786493	Abobie1|761423	0.413539
Abobie1	combo_37	Abobie1|108632	Abobie1|806053	0.411905
Abobie1	combo_2	Abobie1|890403	Abobie1|726965	0.411514
Abobie1	combo_13	Abobie1|890403	Abobie1|791104	0.410024
Abobie1	combo_25	Abobie1|69638	Abobie1|87878	0.409654
Abobie1	combo_109	Abobie1|521008	Abobie1|809824	0.407036
Abobie1	combo_36	Abobie1|108632	Abobie1|806282	0.404553
Abobie1	combo_65	Abobie1|807381	Abobie1|791104	0.402164
Abobie1	combo_5	Abobie1|890403	Abobie1|809824	0.397129
Abobie1	combo_20	Abobie1|69638	Abobie1|718575	0.397023
Abobie1	combo_35	Abobie1|108632	Abobie1|761423	0.3968
Abobie1	combo_7	Abobie1|890403	Abobie1|718575	0.396504
Abobie1	combo_79	Abobie1|786493	Abobie1|725087	0.395062
Abobie1	combo_57	Abobie1|807381	Abobie1|809824	0.393792
Abobie1	combo_76	Abobie1|730408	Abobie1|806053	0.392521
Abobie1	combo_21	Abobie1|69638	Abobie1|806421	0.392488
Abobie1	combo_129	Abobie1|804759	Abobie1|87878	0.391708
Abobie1	combo_85	Abobie1|786493	Abobie1|718575	0.391096
Abobie1	combo_126	Abobie1|804759	Abobie1|761423	0.390477
Abobie1	combo_45	Abobie1|806369	Abobie1|292671	0.388112
Abobie1	combo_105	Abobie1|521008	Abobie1|725087	0.387986
Abobie1	combo_27	Abobie1|108632	Abobie1|725087	0.384677
Abobie1	combo_86	Abobie1|786493	Abobie1|806421	0.384641
Abobie1	combo_124	Abobie1|804759	Abobie1|718575	0.38371
Abobie1	combo_92	Abobie1|493720	Abobie1|725087	0.381617
Abobie1	combo_89	Abobie1|786493	Abobie1|806053	0.378852
Abobie1	combo_113	Abobie1|521008	Abobie1|761423	0.378188
Abobie1	combo_53	Abobie1|807381	Abobie1|725087	0.374641
Abobie1	combo_3	Abobie1|890403	Abobie1|795149	0.37432
Abobie1	combo_46	Abobie1|806369	Abobie1|718575	0.372513
Abobie1	combo_78	Abobie1|730408	Abobie1|791104	0.37167
Abobie1	combo_48	Abobie1|806369	Abobie1|761423	0.371359
Abobie1	combo_31	Abobie1|108632	Abobie1|809824	0.370662
Abobie1	combo_77	Abobie1|730408	Abobie1|87878	0.369776
Abobie1	combo_61	Abobie1|807381	Abobie1|761423	0.368585
Abobie1	combo_94	Abobie1|493720	Abobie1|795149	0.36525
Abobie1	combo_83	Abobie1|786493	Abobie1|809824	0.364982
Abobie1	combo_127	Abobie1|804759	Abobie1|806282	0.364832
Abobie1	combo_102	Abobie1|493720	Abobie1|806053	0.361708
Abobie1	combo_1	Abobie1|890403	Abobie1|725087	0.361378
Abobie1	combo_125	Abobie1|804759	Abobie1|806421	0.359087
Abobie1	combo_11	Abobie1|890403	Abobie1|806053	0.35723
Abobie1	combo_73	Abobie1|730408	Abobie1|806421	0.35464
Abobie1	combo_84	Abobie1|786493	Abobie1|292671	0.353005
Abobie1	combo_23	Abobie1|69638	Abobie1|806282	0.350406
Abobie1	combo_71	Abobie1|730408	Abobie1|292671	0.344107
Abobie1	combo_33	Abobie1|108632	Abobie1|718575	0.344083
Abobie1	combo_128	Abobie1|804759	Abobie1|806053	0.342935
Abobie1	combo_39	Abobie1|108632	Abobie1|791104	0.341172
Abobie1	combo_12	Abobie1|890403	Abobie1|87878	0.340417
Abobie1	combo_29	Abobie1|108632	Abobie1|795149	0.339908
Abobie1	combo_14	Abobie1|69638	Abobie1|725087	0.332323
Abobie1	combo_64	Abobie1|807381	Abobie1|87878	0.332036
Abobie1	combo_72	Abobie1|730408	Abobie1|718575	0.328391
Abobie1	combo_96	Abobie1|493720	Abobie1|809824	0.325415
Abobie1	combo_116	Abobie1|521008	Abobie1|87878	0.308991
Abobie1	combo_34	Abobie1|108632	Abobie1|806421	0.304019
Abobie1	combo_19	Abobie1|69638	Abobie1|292671	0.296322
Abobie1	combo_6	Abobie1|890403	Abobie1|292671	0.291559
Abobie1	combo_26	Abobie1|69638	Abobie1|791104	0.288272
Abobie1	combo_90	Abobie1|786493	Abobie1|87878	0.285354
Abobie1	combo_38	Abobie1|108632	Abobie1|87878	0.281523
Abobie1	combo_8	Abobie1|890403	Abobie1|806421	0.280575
Abobie1	combo_59	Abobie1|807381	Abobie1|718575	0.275558
Abobie1	combo_103	Abobie1|493720	Abobie1|87878	0.275535
Abobie1	combo_97	Abobie1|493720	Abobie1|292671	0.268388
Abobie1	combo_47	Abobie1|806369	Abobie1|806421	0.262353
Abobie1	combo_123	Abobie1|804759	Abobie1|292671	0.255181
Abobie1	combo_110	Abobie1|521008	Abobie1|292671	0.242174
Abobie1	combo_60	Abobie1|807381	Abobie1|806421	0.237307
Abobie1	combo_58	Abobie1|807381	Abobie1|292671	0.226877
Agabi_varbur_1	combo_11	Agabi_varbur_1|115097	Agabi_varbur_1|116493	0.675676
Agabi_varbur_1	combo_13	Agabi_varbur_1|115097	Agabi_varbur_1|47251	0.59009
Agabi_varbur_1	combo_10	Agabi_varbur_1|115097	Agabi_varbur_1|132402	0.583782
Agabi_varbur_1	combo_2	Agabi_varbur_1|115097	Agabi_varbur_1|105713	0.57652
Agabi_varbur_1	combo_9	Agabi_varbur_1|115097	Agabi_varbur_1|102615	0.524057
Agabi_varbur_1	combo_4	Agabi_varbur_1|115097	Agabi_varbur_1|114397	0.45591
Agabi_varbur_1	combo_5	Agabi_varbur_1|115097	Agabi_varbur_1|115481	0.41603
Agabi_varbur_1	combo_8	Agabi_varbur_1|115097	Agabi_varbur_1|122634	0.368863
Agabi_varbur_1	combo_7	Agabi_varbur_1|115097	Agabi_varbur_1|115785	0.367801
Agabi_varbur_1	combo_12	Agabi_varbur_1|115097	Agabi_varbur_1|123478	0.337381
Agabi_varbur_1	combo_1	Agabi_varbur_1|115097	Agabi_varbur_1|52131	0.331795
Agabi_varbur_1	combo_6	Agabi_varbur_1|115097	Agabi_varbur_1|102244	0.315811
Agabi_varbur_1	combo_3	Agabi_varbur_1|115097	Agabi_varbur_1|36876	0.2984
Agrped1	combo_31	Agrped1|201191	Agrped1|303788	0.72235
Agrped1	combo_30	Agrped1|201191	Agrped1|641966	0.65588
Agrped1	combo_8	Agrped1|34087	Agrped1|640188	0.638118
Agrped1	combo_23	Agrped1|201191	Agrped1|230088	0.630434
Agrped1	combo_12	Agrped1|34087	Agrped1|641966	0.627729
Agrped1	combo_13	Agrped1|34087	Agrped1|303788	0.624741
Agrped1	combo_15	Agrped1|34087	Agrped1|715546	0.624148
Agrped1	combo_6	Agrped1|34087	Agrped1|760469	0.601437
Agrped1	combo_7	Agrped1|34087	Agrped1|706103	0.601005
Agrped1	combo_10	Agrped1|34087	Agrped1|726196	0.598637
Agrped1	combo_19	Agrped1|201191	Agrped1|733529	0.595087
Agrped1	combo_26	Agrped1|201191	Agrped1|640188	0.589163
Agrped1	combo_5	Agrped1|34087	Agrped1|230088	0.587658
Agrped1	combo_14	Agrped1|34087	Agrped1|715009	0.584289
Agrped1	combo_25	Agrped1|201191	Agrped1|706103	0.574857
Agrped1	combo_1	Agrped1|34087	Agrped1|733529	0.572697
Agrped1	combo_4	Agrped1|34087	Agrped1|705070	0.570867
Agrped1	combo_9	Agrped1|34087	Agrped1|124516	0.519181
Agrped1	combo_22	Agrped1|201191	Agrped1|705070	0.504429
Agrped1	combo_32	Agrped1|201191	Agrped1|715009	0.498666
Agrped1	combo_2	Agrped1|34087	Agrped1|628213	0.497679
Agrped1	combo_21	Agrped1|201191	Agrped1|681776	0.489146
Agrped1	combo_3	Agrped1|34087	Agrped1|681776	0.468064
Agrped1	combo_27	Agrped1|201191	Agrped1|124516	0.451404
Agrped1	combo_20	Agrped1|201191	Agrped1|628213	0.434652
Agrped1	combo_28	Agrped1|201191	Agrped1|726196	0.422837
Agrped1	combo_24	Agrped1|201191	Agrped1|760469	0.393933
Agrped1	combo_33	Agrped1|201191	Agrped1|715546	0.393085
Agrped1	combo_16	Agrped1|34087	Agrped1|364589	0.381289
Agrped1	combo_29	Agrped1|201191	Agrped1|642284	0.324685
Agrped1	combo_36	Agrped1|201191	Agrped1|797634	0.307456
Agrped1	combo_35	Agrped1|201191	Agrped1|649257	0.30327
Agrped1	combo_17	Agrped1|34087	Agrped1|649257	0.289819
Agrped1	combo_34	Agrped1|201191	Agrped1|364589	0.249943
Agrped1	combo_18	Agrped1|34087	Agrped1|797634	0.249091
Agrped1	combo_11	Agrped1|34087	Agrped1|642284	0.238743
Amamu1	combo_11	Amamu1|166117	Amamu1|181159	0.623317
Amamu1	combo_4	Amamu1|166117	Amamu1|415019	0.551641
Amamu1	combo_9	Amamu1|166117	Amamu1|81501	0.474538
Amamu1	combo_7	Amamu1|166117	Amamu1|649316	0.457201
Amamu1	combo_1	Amamu1|166117	Amamu1|219295	0.396471
Amamu1	combo_3	Amamu1|166117	Amamu1|159565	0.385527
Amamu1	combo_5	Amamu1|166117	Amamu1|11161	0.338242
Amamu1	combo_2	Amamu1|166117	Amamu1|8465	0.316794
Amamu1	combo_8	Amamu1|166117	Amamu1|199019	0.308112
Amamu1	combo_10	Amamu1|166117	Amamu1|82020	0.296095
Amamu1	combo_12	Amamu1|166117	Amamu1|27866	0.28891
Amamu1	combo_6	Amamu1|166117	Amamu1|126480	0.286647
Amarub1	combo_44	Amarub1|1285187	Amarub1|438056	0.736778
Amarub1	combo_22	Amarub1|1283008	Amarub1|438056	0.73172
Amarub1	combo_16	Amarub1|1283008	Amarub1|984756	0.679464
Amarub1	combo_37	Amarub1|1285187	Amarub1|891705	0.651778
Amarub1	combo_38	Amarub1|1285187	Amarub1|984756	0.647641
Amarub1	combo_12	Amarub1|1283008	Amarub1|435007	0.632803
Amarub1	combo_40	Amarub1|1285187	Amarub1|1190126	0.626777
Amarub1	combo_34	Amarub1|1285187	Amarub1|435007	0.585052
Amarub1	combo_15	Amarub1|1283008	Amarub1|891705	0.582658
Amarub1	combo_41	Amarub1|1285187	Amarub1|1065309	0.574725
Amarub1	combo_18	Amarub1|1283008	Amarub1|1190126	0.562264
Amarub1	combo_25	Amarub1|1285187	Amarub1|958384	0.532091
Amarub1	combo_24	Amarub1|1285187	Amarub1|1060349	0.530346
Amarub1	combo_3	Amarub1|1283008	Amarub1|958384	0.524347
Amarub1	combo_2	Amarub1|1283008	Amarub1|1060349	0.509957
Amarub1	combo_29	Amarub1|1285187	Amarub1|967802	0.474476
Amarub1	combo_1	Amarub1|1283008	Amarub1|1170928	0.474451
Amarub1	combo_35	Amarub1|1285187	Amarub1|969836	0.473493
Amarub1	combo_17	Amarub1|1283008	Amarub1|998477	0.426906
Amarub1	combo_23	Amarub1|1285187	Amarub1|1170928	0.420226
Amarub1	combo_13	Amarub1|1283008	Amarub1|969836	0.418351
Amarub1	combo_7	Amarub1|1283008	Amarub1|967802	0.413764
Amarub1	combo_39	Amarub1|1285187	Amarub1|998477	0.371057
Amarub1	combo_10	Amarub1|1283008	Amarub1|983597	0.35635
Amarub1	combo_43	Amarub1|1285187	Amarub1|1010627	0.343221
Amarub1	combo_30	Amarub1|1285187	Amarub1|975348	0.335799
Amarub1	combo_32	Amarub1|1285187	Amarub1|983597	0.335022
Amarub1	combo_4	Amarub1|1283008	Amarub1|84750	0.331426
Amarub1	combo_26	Amarub1|1285187	Amarub1|84750	0.326598
Amarub1	combo_8	Amarub1|1283008	Amarub1|975348	0.323158
Amarub1	combo_19	Amarub1|1283008	Amarub1|1065309	0.322136
Amarub1	combo_21	Amarub1|1283008	Amarub1|1010627	0.321233
Amarub1	combo_42	Amarub1|1285187	Amarub1|1010993	0.314803
Amarub1	combo_20	Amarub1|1283008	Amarub1|1010993	0.29934
Amarub1	combo_31	Amarub1|1285187	Amarub1|975809	0.287005
Amarub1	combo_9	Amarub1|1283008	Amarub1|975809	0.279822
Amarub1	combo_33	Amarub1|1285187	Amarub1|978002	0.276866
Amarub1	combo_6	Amarub1|1283008	Amarub1|963255	0.276205
Amarub1	combo_27	Amarub1|1285187	Amarub1|961070	0.271457
Amarub1	combo_5	Amarub1|1283008	Amarub1|961070	0.2702
Amarub1	combo_11	Amarub1|1283008	Amarub1|978002	0.263129
Amarub1	combo_28	Amarub1|1285187	Amarub1|963255	0.260638
Amarub1	combo_14	Amarub1|1283008	Amarub1|530281	0.250628
Amarub1	combo_36	Amarub1|1285187	Amarub1|530281	0.230705
Amycha1	combo_50	Amycha1|770714	Amycha1|1057620	0.713485
Amycha1	combo_46	Amycha1|770714	Amycha1|1148126	0.694837
Amycha1	combo_14	Amycha1|1172972	Amycha1|1287026	0.661651
Amycha1	combo_58	Amycha1|1170175	Amycha1|1287026	0.659277
Amycha1	combo_47	Amycha1|770714	Amycha1|1287026	0.656792
Amycha1	combo_48	Amycha1|770714	Amycha1|1174733	0.638295
Amycha1	combo_3	Amycha1|1171797	Amycha1|1287026	0.635142
Amycha1	combo_17	Amycha1|1172972	Amycha1|1057620	0.623522
Amycha1	combo_7	Amycha1|1171797	Amycha1|1114010	0.621138
Amycha1	combo_12	Amycha1|1172972	Amycha1|1071191	0.613256
Amycha1	combo_54	Amycha1|770714	Amycha1|1051296	0.612251
Amycha1	combo_52	Amycha1|770714	Amycha1|891833	0.608239
Amycha1	combo_25	Amycha1|1132460	Amycha1|1287026	0.581515
Amycha1	combo_45	Amycha1|770714	Amycha1|1071191	0.58047
Amycha1	combo_36	Amycha1|480676	Amycha1|1287026	0.580122
Amycha1	combo_10	Amycha1|1171797	Amycha1|1051296	0.569976
Amycha1	combo_39	Amycha1|480676	Amycha1|1057620	0.569956
Amycha1	combo_55	Amycha1|770714	Amycha1|1050660	0.56717
Amycha1	combo_51	Amycha1|770714	Amycha1|1114010	0.549414
Amycha1	combo_1	Amycha1|1171797	Amycha1|1071191	0.5486
Amycha1	combo_33	Amycha1|1132460	Amycha1|1050660	0.545521
Amycha1	combo_43	Amycha1|480676	Amycha1|1051296	0.543366
Amycha1	combo_28	Amycha1|1132460	Amycha1|1057620	0.538072
Amycha1	combo_2	Amycha1|1171797	Amycha1|1148126	0.535813
Amycha1	combo_24	Amycha1|1132460	Amycha1|1148126	0.535581
Amycha1	combo_56	Amycha1|1170175	Amycha1|1071191	0.532066
Amycha1	combo_8	Amycha1|1171797	Amycha1|891833	0.529642
Amycha1	combo_6	Amycha1|1171797	Amycha1|1057620	0.523007
Amycha1	combo_5	Amycha1|1171797	Amycha1|407558	0.5106
Amycha1	combo_30	Amycha1|1132460	Amycha1|891833	0.505203
Amycha1	combo_15	Amycha1|1172972	Amycha1|1174733	0.503058
Amycha1	combo_61	Amycha1|1170175	Amycha1|1057620	0.491205
Amycha1	combo_34	Amycha1|480676	Amycha1|1071191	0.487729
Amycha1	combo_32	Amycha1|1132460	Amycha1|1051296	0.482144
Amycha1	combo_11	Amycha1|1171797	Amycha1|1050660	0.481306
Amycha1	combo_38	Amycha1|480676	Amycha1|407558	0.472553
Amycha1	combo_4	Amycha1|1171797	Amycha1|1174733	0.463134
Amycha1	combo_41	Amycha1|480676	Amycha1|891833	0.461978
Amycha1	combo_23	Amycha1|1132460	Amycha1|1071191	0.447162
Amycha1	combo_40	Amycha1|480676	Amycha1|1114010	0.444599
Amycha1	combo_65	Amycha1|1170175	Amycha1|1051296	0.437578
Amycha1	combo_21	Amycha1|1172972	Amycha1|1051296	0.424134
Amycha1	combo_49	Amycha1|770714	Amycha1|407558	0.423171
Amycha1	combo_53	Amycha1|770714	Amycha1|1281536	0.421201
Amycha1	combo_66	Amycha1|1170175	Amycha1|1050660	0.418491
Amycha1	combo_20	Amycha1|1172972	Amycha1|1281536	0.412755
Amycha1	combo_35	Amycha1|480676	Amycha1|1148126	0.409853
Amycha1	combo_44	Amycha1|480676	Amycha1|1050660	0.407804
Amycha1	combo_22	Amycha1|1172972	Amycha1|1050660	0.389062
Amycha1	combo_31	Amycha1|1132460	Amycha1|1281536	0.386626
Amycha1	combo_13	Amycha1|1172972	Amycha1|1148126	0.384743
Amycha1	combo_9	Amycha1|1171797	Amycha1|1281536	0.37845
Amycha1	combo_42	Amycha1|480676	Amycha1|1281536	0.375312
Amycha1	combo_16	Amycha1|1172972	Amycha1|407558	0.375095
Amycha1	combo_60	Amycha1|1170175	Amycha1|407558	0.366063
Amycha1	combo_18	Amycha1|1172972	Amycha1|1114010	0.365721
Amycha1	combo_62	Amycha1|1170175	Amycha1|1114010	0.360832
Amycha1	combo_37	Amycha1|480676	Amycha1|1174733	0.337146
Amycha1	combo_27	Amycha1|1132460	Amycha1|407558	0.333056
Amycha1	combo_29	Amycha1|1132460	Amycha1|1114010	0.328633
Amycha1	combo_63	Amycha1|1170175	Amycha1|891833	0.316299
Amycha1	combo_19	Amycha1|1172972	Amycha1|891833	0.310146
Amycha1	combo_26	Amycha1|1132460	Amycha1|1174733	0.294121
Amycha1	combo_64	Amycha1|1170175	Amycha1|1281536	0.294074
Amycha1	combo_57	Amycha1|1170175	Amycha1|1148126	0.288314
Amycha1	combo_59	Amycha1|1170175	Amycha1|1174733	0.25676
Amylap1_1	combo_3	Amylap1_1|758526	Amylap1_1|890063	0.701076
Amylap1_1	combo_35	Amylap1_1|746998	Amylap1_1|890063	0.69434
Amylap1_1	combo_40	Amylap1_1|746998	Amylap1_1|822863	0.619579
Amylap1_1	combo_8	Amylap1_1|758526	Amylap1_1|822863	0.611441
Amylap1_1	combo_19	Amylap1_1|96098	Amylap1_1|890063	0.584677
Amylap1_1	combo_16	Amylap1_1|758526	Amylap1_1|764903	0.561794
Amylap1_1	combo_41	Amylap1_1|746998	Amylap1_1|696971	0.490361
Amylap1_1	combo_10	Amylap1_1|758526	Amylap1_1|757543	0.488184
Amylap1_1	combo_18	Amylap1_1|96098	Amylap1_1|777487	0.472189
Amylap1_1	combo_43	Amylap1_1|746998	Amylap1_1|781155	0.460636
Amylap1_1	combo_34	Amylap1_1|746998	Amylap1_1|777487	0.44366
Amylap1_1	combo_39	Amylap1_1|746998	Amylap1_1|735994	0.433414
Amylap1_1	combo_21	Amylap1_1|96098	Amylap1_1|692125	0.432368
Amylap1_1	combo_9	Amylap1_1|758526	Amylap1_1|696971	0.431705
Amylap1_1	combo_22	Amylap1_1|96098	Amylap1_1|287668	0.414021
Amylap1_1	combo_1	Amylap1_1|758526	Amylap1_1|777023	0.412345
Amylap1_1	combo_20	Amylap1_1|96098	Amylap1_1|728466	0.411216
Amylap1_1	combo_33	Amylap1_1|746998	Amylap1_1|777023	0.395344
Amylap1_1	combo_42	Amylap1_1|746998	Amylap1_1|757543	0.394746
Amylap1_1	combo_6	Amylap1_1|758526	Amylap1_1|287668	0.373294
Amylap1_1	combo_37	Amylap1_1|746998	Amylap1_1|692125	0.366062
Amylap1_1	combo_2	Amylap1_1|758526	Amylap1_1|777487	0.365966
Amylap1_1	combo_44	Amylap1_1|746998	Amylap1_1|700423	0.359913
Amylap1_1	combo_17	Amylap1_1|96098	Amylap1_1|777023	0.352851
Amylap1_1	combo_38	Amylap1_1|746998	Amylap1_1|287668	0.345564
Amylap1_1	combo_7	Amylap1_1|758526	Amylap1_1|735994	0.324185
Amylap1_1	combo_48	Amylap1_1|746998	Amylap1_1|764903	0.322435
Amylap1_1	combo_24	Amylap1_1|96098	Amylap1_1|822863	0.315649
Amylap1_1	combo_25	Amylap1_1|96098	Amylap1_1|696971	0.315543
Amylap1_1	combo_36	Amylap1_1|746998	Amylap1_1|728466	0.308308
Amylap1_1	combo_4	Amylap1_1|758526	Amylap1_1|728466	0.298298
Amylap1_1	combo_11	Amylap1_1|758526	Amylap1_1|781155	0.297029
Amylap1_1	combo_12	Amylap1_1|758526	Amylap1_1|700423	0.291
Amylap1_1	combo_23	Amylap1_1|96098	Amylap1_1|735994	0.287323
Amylap1_1	combo_26	Amylap1_1|96098	Amylap1_1|757543	0.28446
Amylap1_1	combo_27	Amylap1_1|96098	Amylap1_1|781155	0.246519
Amylap1_1	combo_28	Amylap1_1|96098	Amylap1_1|700423	0.240563
Amylap1_1	combo_47	Amylap1_1|746998	Amylap1_1|701643	0.238522
Amylap1_1	combo_30	Amylap1_1|96098	Amylap1_1|826876	0.230801
Amylap1_1	combo_15	Amylap1_1|758526	Amylap1_1|701643	0.230757
Amylap1_1	combo_5	Amylap1_1|758526	Amylap1_1|692125	0.229077
Amylap1_1	combo_32	Amylap1_1|96098	Amylap1_1|764903	0.229043
Amylap1_1	combo_46	Amylap1_1|746998	Amylap1_1|826876	0.227047
Amylap1_1	combo_13	Amylap1_1|758526	Amylap1_1|895190	0.220322
Amylap1_1	combo_45	Amylap1_1|746998	Amylap1_1|895190	0.219312
Amylap1_1	combo_31	Amylap1_1|96098	Amylap1_1|701643	0.219279
Amylap1_1	combo_14	Amylap1_1|758526	Amylap1_1|826876	0.216966
Amylap1_1	combo_29	Amylap1_1|96098	Amylap1_1|895190	0.191128
Antser1	combo_190	Antser1|981631	Antser1|26569	0.723153
Antser1	combo_174	Antser1|981599	Antser1|26569	0.702181
Antser1	combo_14	Antser1|1123950	Antser1|26569	0.701202
Antser1	combo_30	Antser1|1208943	Antser1|26569	0.692113
Antser1	combo_142	Antser1|491546	Antser1|26569	0.676462
Antser1	combo_126	Antser1|491528	Antser1|26569	0.670249
Antser1	combo_94	Antser1|1120289	Antser1|26569	0.666465
Antser1	combo_184	Antser1|981631	Antser1|1124146	0.650978
Antser1	combo_78	Antser1|1000425	Antser1|26569	0.645396
Antser1	combo_158	Antser1|980543	Antser1|26569	0.645225
Antser1	combo_46	Antser1|997092	Antser1|26569	0.635852
Antser1	combo_185	Antser1|981631	Antser1|1047705	0.635521
Antser1	combo_123	Antser1|491528	Antser1|871305	0.634927
Antser1	combo_62	Antser1|1117603	Antser1|26569	0.634561
Antser1	combo_121	Antser1|491528	Antser1|1047705	0.629026
Antser1	combo_139	Antser1|491546	Antser1|871305	0.626491
Antser1	combo_110	Antser1|464356	Antser1|26569	0.606158
Antser1	combo_25	Antser1|1208943	Antser1|1047705	0.605739
Antser1	combo_137	Antser1|491546	Antser1|1047705	0.600396
Antser1	combo_120	Antser1|491528	Antser1|1124146	0.599338
Antser1	combo_136	Antser1|491546	Antser1|1124146	0.595658
Antser1	combo_105	Antser1|464356	Antser1|1047705	0.590429
Antser1	combo_119	Antser1|491528	Antser1|1025871	0.581075
Antser1	combo_88	Antser1|1120289	Antser1|1124146	0.578435
Antser1	combo_129	Antser1|491546	Antser1|1011662	0.576122
Antser1	combo_40	Antser1|997092	Antser1|1124146	0.575986
Antser1	combo_168	Antser1|981599	Antser1|1124146	0.575446
Antser1	combo_89	Antser1|1120289	Antser1|1047705	0.57515
Antser1	combo_113	Antser1|491528	Antser1|1011662	0.574871
Antser1	combo_41	Antser1|997092	Antser1|1047705	0.564682
Antser1	combo_7	Antser1|1123950	Antser1|1025871	0.5639
Antser1	combo_169	Antser1|981599	Antser1|1047705	0.560159
Antser1	combo_153	Antser1|980543	Antser1|1047705	0.551372
Antser1	combo_24	Antser1|1208943	Antser1|1124146	0.547726
Antser1	combo_145	Antser1|980543	Antser1|1011662	0.547182
Antser1	combo_3	Antser1|1123950	Antser1|1015533	0.545093
Antser1	combo_152	Antser1|980543	Antser1|1124146	0.539986
Antser1	combo_47	Antser1|997092	Antser1|1082962	0.503773
Antser1	combo_193	Antser1|984122	Antser1|1011662	0.492115
Antser1	combo_135	Antser1|491546	Antser1|1025871	0.48685
Antser1	combo_124	Antser1|491528	Antser1|987033	0.486191
Antser1	combo_9	Antser1|1123950	Antser1|1047705	0.48238
Antser1	combo_93	Antser1|1120289	Antser1|1135173	0.481232
Antser1	combo_141	Antser1|491546	Antser1|1135173	0.47643
Antser1	combo_52	Antser1|1117603	Antser1|1018514	0.475715
Antser1	combo_132	Antser1|491546	Antser1|1018514	0.475491
Antser1	combo_116	Antser1|491528	Antser1|1018514	0.475324
Antser1	combo_104	Antser1|464356	Antser1|1124146	0.472164
Antser1	combo_33	Antser1|997092	Antser1|1011662	0.468842
Antser1	combo_17	Antser1|1208943	Antser1|1011662	0.467935
Antser1	combo_73	Antser1|1000425	Antser1|1047705	0.467486
Antser1	combo_180	Antser1|981631	Antser1|1018514	0.465901
Antser1	combo_109	Antser1|464356	Antser1|1135173	0.464121
Antser1	combo_189	Antser1|981631	Antser1|1135173	0.462198
Antser1	combo_125	Antser1|491528	Antser1|1135173	0.461569
Antser1	combo_206	Antser1|984122	Antser1|26569	0.445569
Antser1	combo_157	Antser1|980543	Antser1|1135173	0.444134
Antser1	combo_103	Antser1|464356	Antser1|1025871	0.439733
Antser1	combo_164	Antser1|981599	Antser1|1018514	0.433595
Antser1	combo_23	Antser1|1208943	Antser1|1025871	0.427202
Antser1	combo_92	Antser1|1120289	Antser1|987033	0.426468
Antser1	combo_147	Antser1|980543	Antser1|1015533	0.420966
Antser1	combo_29	Antser1|1208943	Antser1|1135173	0.420504
Antser1	combo_57	Antser1|1117603	Antser1|1047705	0.412494
Antser1	combo_173	Antser1|981599	Antser1|1135173	0.411994
Antser1	combo_201	Antser1|984122	Antser1|1047705	0.410666
Antser1	combo_72	Antser1|1000425	Antser1|1124146	0.408761
Antser1	combo_13	Antser1|1123950	Antser1|1135173	0.406447
Antser1	combo_84	Antser1|1120289	Antser1|1018514	0.398705
Antser1	combo_45	Antser1|997092	Antser1|1135173	0.3969
Antser1	combo_60	Antser1|1117603	Antser1|987033	0.395274
Antser1	combo_43	Antser1|997092	Antser1|871305	0.378965
Antser1	combo_39	Antser1|997092	Antser1|1025871	0.377525
Antser1	combo_86	Antser1|1120289	Antser1|936677	0.37464
Antser1	combo_199	Antser1|984122	Antser1|1025871	0.371618
Antser1	combo_61	Antser1|1117603	Antser1|1135173	0.365825
Antser1	combo_175	Antser1|981599	Antser1|1082962	0.363628
Antser1	combo_100	Antser1|464356	Antser1|1018514	0.360899
Antser1	combo_140	Antser1|491546	Antser1|987033	0.360647
Antser1	combo_151	Antser1|980543	Antser1|1025871	0.357522
Antser1	combo_56	Antser1|1117603	Antser1|1124146	0.35688
Antser1	combo_161	Antser1|981599	Antser1|1011662	0.353997
Antser1	combo_77	Antser1|1000425	Antser1|1135173	0.350431
Antser1	combo_68	Antser1|1000425	Antser1|1018514	0.349128
Antser1	combo_38	Antser1|997092	Antser1|936677	0.348702
Antser1	combo_159	Antser1|980543	Antser1|1082962	0.347682
Antser1	combo_205	Antser1|984122	Antser1|1135173	0.347115
Antser1	combo_118	Antser1|491528	Antser1|936677	0.343947
Antser1	combo_81	Antser1|1120289	Antser1|1011662	0.342091
Antser1	combo_27	Antser1|1208943	Antser1|871305	0.341601
Antser1	combo_107	Antser1|464356	Antser1|871305	0.341571
Antser1	combo_208	Antser1|984122	Antser1|867104	0.338203
Antser1	combo_97	Antser1|464356	Antser1|1011662	0.337064
Antser1	combo_196	Antser1|984122	Antser1|1018514	0.33648
Antser1	combo_8	Antser1|1123950	Antser1|1124146	0.335098
Antser1	combo_204	Antser1|984122	Antser1|987033	0.334054
Antser1	combo_200	Antser1|984122	Antser1|1124146	0.328918
Antser1	combo_74	Antser1|1000425	Antser1|1005134	0.327138
Antser1	combo_91	Antser1|1120289	Antser1|871305	0.325412
Antser1	combo_87	Antser1|1120289	Antser1|1025871	0.32498
Antser1	combo_172	Antser1|981599	Antser1|987033	0.324682
Antser1	combo_148	Antser1|980543	Antser1|1018514	0.323874
Antser1	combo_16	Antser1|1123950	Antser1|867104	0.322964
Antser1	combo_79	Antser1|1000425	Antser1|1082962	0.317516
Antser1	combo_166	Antser1|981599	Antser1|936677	0.316551
Antser1	combo_12	Antser1|1123950	Antser1|987033	0.31609
Antser1	combo_11	Antser1|1123950	Antser1|871305	0.31416
Antser1	combo_76	Antser1|1000425	Antser1|987033	0.314099
Antser1	combo_183	Antser1|981631	Antser1|1025871	0.313857
Antser1	combo_1	Antser1|1123950	Antser1|1011662	0.313612
Antser1	combo_49	Antser1|1117603	Antser1|1011662	0.312632
Antser1	combo_195	Antser1|984122	Antser1|1015533	0.312074
Antser1	combo_177	Antser1|981631	Antser1|1011662	0.311309
Antser1	combo_20	Antser1|1208943	Antser1|1018514	0.307164
Antser1	combo_182	Antser1|981631	Antser1|936677	0.306546
Antser1	combo_138	Antser1|491546	Antser1|1005134	0.304833
Antser1	combo_203	Antser1|984122	Antser1|871305	0.302916
Antser1	combo_155	Antser1|980543	Antser1|871305	0.300419
Antser1	combo_186	Antser1|981631	Antser1|1005134	0.298349
Antser1	combo_187	Antser1|981631	Antser1|871305	0.298165
Antser1	combo_65	Antser1|1000425	Antser1|1011662	0.297729
Antser1	combo_75	Antser1|1000425	Antser1|871305	0.295195
Antser1	combo_55	Antser1|1117603	Antser1|1025871	0.294142
Antser1	combo_95	Antser1|1120289	Antser1|1082962	0.288517
Antser1	combo_59	Antser1|1117603	Antser1|871305	0.288125
Antser1	combo_54	Antser1|1117603	Antser1|936677	0.287723
Antser1	combo_150	Antser1|980543	Antser1|936677	0.281453
Antser1	combo_191	Antser1|981631	Antser1|1082962	0.279737
Antser1	combo_28	Antser1|1208943	Antser1|987033	0.277658
Antser1	combo_4	Antser1|1123950	Antser1|1018514	0.274561
Antser1	combo_44	Antser1|997092	Antser1|987033	0.274032
Antser1	combo_102	Antser1|464356	Antser1|936677	0.273462
Antser1	combo_71	Antser1|1000425	Antser1|1025871	0.270367
Antser1	combo_108	Antser1|464356	Antser1|987033	0.268268
Antser1	combo_198	Antser1|984122	Antser1|936677	0.26222
Antser1	combo_122	Antser1|491528	Antser1|1005134	0.261062
Antser1	combo_31	Antser1|1208943	Antser1|1082962	0.260035
Antser1	combo_197	Antser1|984122	Antser1|1023263	0.25292
Antser1	combo_63	Antser1|1117603	Antser1|1082962	0.2512
Antser1	combo_207	Antser1|984122	Antser1|1082962	0.247211
Antser1	combo_36	Antser1|997092	Antser1|1018514	0.242143
Antser1	combo_22	Antser1|1208943	Antser1|936677	0.241205
Antser1	combo_202	Antser1|984122	Antser1|1005134	0.240027
Antser1	combo_15	Antser1|1123950	Antser1|1082962	0.239502
Antser1	combo_154	Antser1|980543	Antser1|1005134	0.228886
Antser1	combo_10	Antser1|1123950	Antser1|1005134	0.227776
Antser1	combo_70	Antser1|1000425	Antser1|936677	0.227152
Antser1	combo_6	Antser1|1123950	Antser1|936677	0.22611
Antser1	combo_134	Antser1|491546	Antser1|936677	0.22472
Antser1	combo_143	Antser1|491546	Antser1|1082962	0.216744
Antser1	combo_156	Antser1|980543	Antser1|987033	0.214692
Antser1	combo_127	Antser1|491528	Antser1|1082962	0.212815
Antser1	combo_42	Antser1|997092	Antser1|1005134	0.208729
Antser1	combo_111	Antser1|464356	Antser1|1082962	0.205501
Antser1	combo_188	Antser1|981631	Antser1|987033	0.200911
Armcep1	combo_78	Armcep1|20284	Armcep1|20866	0.707719
Armcep1	combo_64	Armcep1|20284	Armcep1|8248	0.67103
Armcep1	combo_58	Armcep1|16387	Armcep1|20866	0.669197
Armcep1	combo_63	Armcep1|20284	Armcep1|7950	0.646428
Armcep1	combo_80	Armcep1|20284	Armcep1|22265	0.646309
Armcep1	combo_68	Armcep1|20284	Armcep1|14299	0.644561
Armcep1	combo_38	Armcep1|10775	Armcep1|20866	0.625194
Armcep1	combo_70	Armcep1|20284	Armcep1|15519	0.598671
Armcep1	combo_65	Armcep1|20284	Armcep1|10661	0.562712
Armcep1	combo_77	Armcep1|20284	Armcep1|20823	0.561016
Armcep1	combo_76	Armcep1|20284	Armcep1|20384	0.558784
Armcep1	combo_74	Armcep1|20284	Armcep1|19590	0.540998
Armcep1	combo_9	Armcep1|9637	Armcep1|14954	0.527147
Armcep1	combo_69	Armcep1|20284	Armcep1|14954	0.524341
Armcep1	combo_43	Armcep1|16387	Armcep1|7950	0.51482
Armcep1	combo_37	Armcep1|10775	Armcep1|20823	0.510301
Armcep1	combo_50	Armcep1|16387	Armcep1|15519	0.494388
Armcep1	combo_44	Armcep1|16387	Armcep1|8248	0.490226
Armcep1	combo_49	Armcep1|16387	Armcep1|14954	0.478898
Armcep1	combo_60	Armcep1|16387	Armcep1|22265	0.470971
Armcep1	combo_23	Armcep1|10775	Armcep1|7950	0.46201
Armcep1	combo_3	Armcep1|9637	Armcep1|7950	0.449469
Armcep1	combo_1	Armcep1|9637	Armcep1|6486	0.439354
Armcep1	combo_67	Armcep1|20284	Armcep1|13290	0.427304
Armcep1	combo_61	Armcep1|20284	Armcep1|6486	0.426764
Armcep1	combo_40	Armcep1|10775	Armcep1|22265	0.422207
Armcep1	combo_21	Armcep1|10775	Armcep1|6486	0.4213
Armcep1	combo_54	Armcep1|16387	Armcep1|19590	0.419897
Armcep1	combo_5	Armcep1|9637	Armcep1|10661	0.415413
Armcep1	combo_66	Armcep1|20284	Armcep1|12534	0.408764
Armcep1	combo_20	Armcep1|9637	Armcep1|22265	0.405913
Armcep1	combo_7	Armcep1|9637	Armcep1|13290	0.40316
Armcep1	combo_46	Armcep1|16387	Armcep1|12534	0.399534
Armcep1	combo_29	Armcep1|10775	Armcep1|14954	0.399095
Armcep1	combo_53	Armcep1|16387	Armcep1|19473	0.392506
Armcep1	combo_48	Armcep1|16387	Armcep1|14299	0.384057
Armcep1	combo_47	Armcep1|16387	Armcep1|13290	0.384007
Armcep1	combo_45	Armcep1|16387	Armcep1|10661	0.382541
Armcep1	combo_16	Armcep1|9637	Armcep1|20384	0.378863
Armcep1	combo_24	Armcep1|10775	Armcep1|8248	0.373254
Armcep1	combo_62	Armcep1|20284	Armcep1|7529	0.370148
Armcep1	combo_79	Armcep1|20284	Armcep1|21523	0.363233
Armcep1	combo_36	Armcep1|10775	Armcep1|20384	0.357832
Armcep1	combo_56	Armcep1|16387	Armcep1|20384	0.354401
Armcep1	combo_18	Armcep1|9637	Armcep1|20866	0.344883
Armcep1	combo_42	Armcep1|16387	Armcep1|7529	0.343234
Armcep1	combo_10	Armcep1|9637	Armcep1|15519	0.331287
Armcep1	combo_41	Armcep1|16387	Armcep1|6486	0.328099
Armcep1	combo_28	Armcep1|10775	Armcep1|14299	0.327218
Armcep1	combo_57	Armcep1|16387	Armcep1|20823	0.325498
Armcep1	combo_4	Armcep1|9637	Armcep1|8248	0.32331
Armcep1	combo_27	Armcep1|10775	Armcep1|13290	0.313756
Armcep1	combo_8	Armcep1|9637	Armcep1|14299	0.308324
Armcep1	combo_51	Armcep1|16387	Armcep1|16641	0.303799
Armcep1	combo_75	Armcep1|20284	Armcep1|19648	0.30016
Armcep1	combo_34	Armcep1|10775	Armcep1|19590	0.296129
Armcep1	combo_25	Armcep1|10775	Armcep1|10661	0.292254
Armcep1	combo_73	Armcep1|20284	Armcep1|19473	0.280458
Armcep1	combo_30	Armcep1|10775	Armcep1|15519	0.278194
Armcep1	combo_14	Armcep1|9637	Armcep1|19590	0.275499
Armcep1	combo_32	Armcep1|10775	Armcep1|16771	0.267766
Armcep1	combo_17	Armcep1|9637	Armcep1|20823	0.264272
Armcep1	combo_72	Armcep1|20284	Armcep1|16771	0.262459
Armcep1	combo_55	Armcep1|16387	Armcep1|19648	0.257911
Armcep1	combo_11	Armcep1|9637	Armcep1|16641	0.254807
Armcep1	combo_52	Armcep1|16387	Armcep1|16771	0.252143
Armcep1	combo_59	Armcep1|16387	Armcep1|21523	0.242585
Armcep1	combo_33	Armcep1|10775	Armcep1|19473	0.229635
Armcep1	combo_19	Armcep1|9637	Armcep1|21523	0.22924
Armcep1	combo_22	Armcep1|10775	Armcep1|7529	0.2224
Armcep1	combo_12	Armcep1|9637	Armcep1|16771	0.221338
Armcep1	combo_6	Armcep1|9637	Armcep1|12534	0.219846
Armcep1	combo_71	Armcep1|20284	Armcep1|16641	0.21959
Armcep1	combo_2	Armcep1|9637	Armcep1|7529	0.217056
Armcep1	combo_15	Armcep1|9637	Armcep1|19648	0.213855
Armcep1	combo_13	Armcep1|9637	Armcep1|19473	0.212583
Armcep1	combo_31	Armcep1|10775	Armcep1|16641	0.211972
Armcep1	combo_39	Armcep1|10775	Armcep1|21523	0.211456
Armcep1	combo_35	Armcep1|10775	Armcep1|19648	0.204691
Armcep1	combo_26	Armcep1|10775	Armcep1|12534	0.202349
Armga1	combo_63	Armga1|1057729	Armga1|1019557	0.720222
Armga1	combo_180	Armga1|819713	Armga1|1011080	0.711259
Armga1	combo_48	Armga1|1057729	Armga1|1011080	0.69752
Armga1	combo_114	Armga1|1169674	Armga1|1011080	0.69199
Armga1	combo_129	Armga1|1169674	Armga1|1019557	0.688714
Armga1	combo_56	Armga1|1057729	Armga1|1048167	0.686713
Armga1	combo_51	Armga1|1057729	Armga1|1012209	0.6692
Armga1	combo_50	Armga1|1057729	Armga1|991893	0.663912
Armga1	combo_158	Armga1|1163742	Armga1|1011080	0.654638
Armga1	combo_185	Armga1|819713	Armga1|991290	0.653537
Armga1	combo_26	Armga1|210753	Armga1|1011080	0.652849
Armga1	combo_57	Armga1|1057729	Armga1|999746	0.637379
Armga1	combo_136	Armga1|714924	Armga1|1011080	0.633755
Armga1	combo_182	Armga1|819713	Armga1|991893	0.630165
Armga1	combo_4	Armga1|1157990	Armga1|1011080	0.624292
Armga1	combo_116	Armga1|1169674	Armga1|991893	0.621327
Armga1	combo_195	Armga1|819713	Armga1|1019557	0.616305
Armga1	combo_119	Armga1|1169674	Armga1|991290	0.60847
Armga1	combo_73	Armga1|1014751	Armga1|1012209	0.602736
Armga1	combo_117	Armga1|1169674	Armga1|1012209	0.600765
Armga1	combo_145	Armga1|714924	Armga1|999746	0.59937
Armga1	combo_181	Armga1|819713	Armga1|964226	0.592296
Armga1	combo_144	Armga1|714924	Armga1|1048167	0.591761
Armga1	combo_35	Armga1|210753	Armga1|999746	0.59098
Armga1	combo_19	Armga1|1157990	Armga1|1019557	0.587971
Armga1	combo_30	Armga1|210753	Armga1|63053	0.577912
Armga1	combo_38	Armga1|210753	Armga1|468507	0.572756
Armga1	combo_41	Armga1|210753	Armga1|1019557	0.571935
Armga1	combo_143	Armga1|714924	Armga1|1169088	0.563618
Armga1	combo_70	Armga1|1014751	Armga1|1011080	0.563616
Armga1	combo_123	Armga1|1169674	Armga1|999746	0.562151
Armga1	combo_28	Armga1|210753	Armga1|991893	0.550623
Armga1	combo_138	Armga1|714924	Armga1|991893	0.543818
Armga1	combo_85	Armga1|1014751	Armga1|1019557	0.542583
Armga1	combo_151	Armga1|714924	Armga1|1019557	0.539488
Armga1	combo_118	Armga1|1169674	Armga1|63053	0.539176
Armga1	combo_135	Armga1|714924	Armga1|958098	0.536295
Armga1	combo_15	Armga1|1157990	Armga1|1055738	0.533908
Armga1	combo_64	Armga1|1057729	Armga1|1020369	0.533804
Armga1	combo_187	Armga1|819713	Armga1|1169088	0.530565
Armga1	combo_140	Armga1|714924	Armga1|63053	0.526927
Armga1	combo_33	Armga1|210753	Armga1|1169088	0.521544
Armga1	combo_183	Armga1|819713	Armga1|1012209	0.514524
Armga1	combo_167	Armga1|1163742	Armga1|999746	0.511013
Armga1	combo_62	Armga1|1057729	Armga1|1019997	0.509831
Armga1	combo_165	Armga1|1163742	Armga1|1169088	0.5062
Armga1	combo_91	Armga1|1016777	Armga1|958098	0.493079
Armga1	combo_6	Armga1|1157990	Armga1|991893	0.491674
Armga1	combo_52	Armga1|1057729	Armga1|63053	0.48988
Armga1	combo_160	Armga1|1163742	Armga1|991893	0.489659
Armga1	combo_71	Armga1|1014751	Armga1|964226	0.486801
Armga1	combo_22	Armga1|1157990	Armga1|950236	0.486492
Armga1	combo_31	Armga1|210753	Armga1|991290	0.474372
Armga1	combo_75	Armga1|1014751	Armga1|991290	0.474334
Armga1	combo_132	Armga1|1169674	Armga1|950236	0.467822
Armga1	combo_9	Armga1|1157990	Armga1|991290	0.46085
Armga1	combo_196	Armga1|819713	Armga1|1020369	0.452981
Armga1	combo_105	Armga1|1016777	Armga1|1019935	0.450739
Armga1	combo_61	Armga1|1057729	Armga1|1019935	0.449208
Armga1	combo_197	Armga1|819713	Armga1|1048689	0.449031
Armga1	combo_157	Armga1|1163742	Armga1|958098	0.446159
Armga1	combo_25	Armga1|210753	Armga1|958098	0.44559
Armga1	combo_47	Armga1|1057729	Armga1|958098	0.441982
Armga1	combo_46	Armga1|1057729	Armga1|952167	0.440185
Armga1	combo_152	Armga1|714924	Armga1|1020369	0.439648
Armga1	combo_153	Armga1|714924	Armga1|1048689	0.438367
Armga1	combo_42	Armga1|210753	Armga1|1020369	0.437069
Armga1	combo_11	Armga1|1157990	Armga1|1169088	0.435769
Armga1	combo_128	Armga1|1169674	Armga1|1019997	0.428553
Armga1	combo_122	Armga1|1169674	Armga1|1048167	0.42516
Armga1	combo_174	Armga1|1163742	Armga1|1020369	0.419877
Armga1	combo_112	Armga1|1169674	Armga1|952167	0.419345
Armga1	combo_125	Armga1|1169674	Armga1|1055738	0.419232
Armga1	combo_127	Armga1|1169674	Armga1|1019935	0.416152
Armga1	combo_120	Armga1|1169674	Armga1|554599	0.415447
Armga1	combo_126	Armga1|1169674	Armga1|468507	0.413843
Armga1	combo_29	Armga1|210753	Armga1|1012209	0.410067
Armga1	combo_121	Armga1|1169674	Armga1|1169088	0.407627
Armga1	combo_90	Armga1|1016777	Armga1|952167	0.405792
Armga1	combo_113	Armga1|1169674	Armga1|958098	0.403751
Armga1	combo_173	Armga1|1163742	Armga1|1019557	0.400375
Armga1	combo_96	Armga1|1016777	Armga1|63053	0.394964
Armga1	combo_130	Armga1|1169674	Armga1|1020369	0.39131
Armga1	combo_115	Armga1|1169674	Armga1|964226	0.38724
Armga1	combo_100	Armga1|1016777	Armga1|1048167	0.384856
Armga1	combo_141	Armga1|714924	Armga1|991290	0.38373
Armga1	combo_192	Armga1|819713	Armga1|468507	0.383302
Armga1	combo_82	Armga1|1014751	Armga1|468507	0.381915
Armga1	combo_27	Armga1|210753	Armga1|964226	0.381746
Armga1	combo_72	Armga1|1014751	Armga1|991893	0.378991
Armga1	combo_34	Armga1|210753	Armga1|1048167	0.376818
Armga1	combo_92	Armga1|1016777	Armga1|1011080	0.374504
Armga1	combo_81	Armga1|1014751	Armga1|1055738	0.373521
Armga1	combo_20	Armga1|1157990	Armga1|1020369	0.373043
Armga1	combo_53	Armga1|1057729	Armga1|991290	0.362901
Armga1	combo_86	Armga1|1014751	Armga1|1020369	0.356486
Armga1	combo_104	Armga1|1016777	Armga1|468507	0.355952
Armga1	combo_131	Armga1|1169674	Armga1|1048689	0.348532
Armga1	combo_191	Armga1|819713	Armga1|1055738	0.345665
Armga1	combo_5	Armga1|1157990	Armga1|964226	0.343236
Armga1	combo_94	Armga1|1016777	Armga1|991893	0.334779
Armga1	combo_49	Armga1|1057729	Armga1|964226	0.328113
Armga1	combo_98	Armga1|1016777	Armga1|554599	0.326696
Armga1	combo_163	Armga1|1163742	Armga1|991290	0.326075
Armga1	combo_169	Armga1|1163742	Armga1|1055738	0.323962
Armga1	combo_101	Armga1|1016777	Armga1|999746	0.318511
Armga1	combo_59	Armga1|1057729	Armga1|1055738	0.315283
Armga1	combo_65	Armga1|1057729	Armga1|1048689	0.313256
Armga1	combo_7	Armga1|1157990	Armga1|1012209	0.31244
Armga1	combo_147	Armga1|714924	Armga1|1055738	0.311231
Armga1	combo_137	Armga1|714924	Armga1|964226	0.310312
Armga1	combo_55	Armga1|1057729	Armga1|1169088	0.309589
Armga1	combo_139	Armga1|714924	Armga1|1012209	0.309468
Armga1	combo_93	Armga1|1016777	Armga1|964226	0.309339
Armga1	combo_159	Armga1|1163742	Armga1|964226	0.308651
Armga1	combo_198	Armga1|819713	Armga1|950236	0.301726
Armga1	combo_107	Armga1|1016777	Armga1|1019557	0.301168
Armga1	combo_54	Armga1|1057729	Armga1|554599	0.301038
Armga1	combo_148	Armga1|714924	Armga1|468507	0.300937
Armga1	combo_161	Armga1|1163742	Armga1|1012209	0.299492
Armga1	combo_37	Armga1|210753	Armga1|1055738	0.299375
Armga1	combo_95	Armga1|1016777	Armga1|1012209	0.297411
Armga1	combo_154	Armga1|714924	Armga1|950236	0.295016
Armga1	combo_88	Armga1|1014751	Armga1|950236	0.293055
Armga1	combo_21	Armga1|1157990	Armga1|1048689	0.286319
Armga1	combo_16	Armga1|1157990	Armga1|468507	0.282594
Armga1	combo_108	Armga1|1016777	Armga1|1020369	0.279912
Armga1	combo_97	Armga1|1016777	Armga1|991290	0.277538
Armga1	combo_103	Armga1|1016777	Armga1|1055738	0.276435
Armga1	combo_77	Armga1|1014751	Armga1|1169088	0.270766
Armga1	combo_43	Armga1|210753	Armga1|1048689	0.265222
Armga1	combo_110	Armga1|1016777	Armga1|950236	0.24989
Armga1	combo_87	Armga1|1014751	Armga1|1048689	0.244996
Armga1	combo_66	Armga1|1057729	Armga1|950236	0.243949
Armga1	combo_44	Armga1|210753	Armga1|950236	0.242143
Armga1	combo_60	Armga1|1057729	Armga1|468507	0.237772
Armga1	combo_176	Armga1|1163742	Armga1|950236	0.229358
Armga1	combo_175	Armga1|1163742	Armga1|1048689	0.217766
Armga1	combo_109	Armga1|1016777	Armga1|1048689	0.212489
Armga1	combo_170	Armga1|1163742	Armga1|468507	0.207771
Armga1	combo_99	Armga1|1016777	Armga1|1169088	0.204153
Armme1_1	combo_5	Armme1_1|5759	Armme1_1|4883	0.646898
Armme1_1	combo_8	Armme1_1|5759	Armme1_1|6792	0.555892
Armme1_1	combo_2	Armme1_1|5759	Armme1_1|3061	0.532477
Armme1_1	combo_15	Armme1_1|5759	Armme1_1|11256	0.481076
Armme1_1	combo_14	Armme1_1|5759	Armme1_1|10169	0.455778
Armme1_1	combo_11	Armme1_1|5759	Armme1_1|8251	0.450812
Armme1_1	combo_7	Armme1_1|5759	Armme1_1|6241	0.365171
Armme1_1	combo_13	Armme1_1|5759	Armme1_1|8793	0.365078
Armme1_1	combo_1	Armme1_1|5759	Armme1_1|1574	0.361835
Armme1_1	combo_9	Armme1_1|5759	Armme1_1|6945	0.30369
Armme1_1	combo_6	Armme1_1|5759	Armme1_1|5560	0.300317
Armme1_1	combo_3	Armme1_1|5759	Armme1_1|3288	0.237392
Armost1	combo_68	Armost1|588997	Armost1|1015081	0.743216
Armost1	combo_67	Armost1|588997	Armost1|879771	0.729156
Armost1	combo_147	Armost1|953263	Armost1|965991	0.722133
Armost1	combo_142	Armost1|953263	Armost1|919539	0.721364
Armost1	combo_134	Armost1|953263	Armost1|1004822	0.70997
Armost1	combo_130	Armost1|953263	Armost1|879771	0.691484
Armost1	combo_71	Armost1|588997	Armost1|1004822	0.680059
Armost1	combo_82	Armost1|588997	Armost1|1026775	0.675521
Armost1	combo_79	Armost1|588997	Armost1|919539	0.65435
Armost1	combo_46	Armost1|1000472	Armost1|879771	0.648276
Armost1	combo_81	Armost1|588997	Armost1|990739	0.644501
Armost1	combo_84	Armost1|588997	Armost1|965991	0.643741
Armost1	combo_109	Armost1|1009150	Armost1|879771	0.627829
Armost1	combo_69	Armost1|588997	Armost1|955677	0.60596
Armost1	combo_66	Armost1|588997	Armost1|579384	0.604077
Armost1	combo_144	Armost1|953263	Armost1|990739	0.601929
Armost1	combo_26	Armost1|193189	Armost1|1015081	0.590803
Armost1	combo_88	Armost1|964039	Armost1|879771	0.563164
Armost1	combo_78	Armost1|588997	Armost1|963082	0.559341
Armost1	combo_25	Armost1|193189	Armost1|879771	0.554879
Armost1	combo_113	Armost1|1009150	Armost1|1004822	0.553119
Armost1	combo_24	Armost1|193189	Armost1|579384	0.549317
Armost1	combo_126	Armost1|1009150	Armost1|965991	0.544078
Armost1	combo_73	Armost1|588997	Armost1|958240	0.540014
Armost1	combo_58	Armost1|1000472	Armost1|919539	0.53097
Armost1	combo_132	Armost1|953263	Armost1|955677	0.528421
Armost1	combo_83	Armost1|588997	Armost1|966661	0.523056
Armost1	combo_125	Armost1|1009150	Armost1|966661	0.520822
Armost1	combo_42	Armost1|193189	Armost1|965991	0.512917
Armost1	combo_111	Armost1|1009150	Armost1|955677	0.506902
Armost1	combo_124	Armost1|1009150	Armost1|1026775	0.505275
Armost1	combo_39	Armost1|193189	Armost1|990739	0.505064
Armost1	combo_92	Armost1|964039	Armost1|1004822	0.504387
Armost1	combo_123	Armost1|1009150	Armost1|990739	0.499309
Armost1	combo_72	Armost1|588997	Armost1|958203	0.496003
Armost1	combo_140	Armost1|953263	Armost1|963194	0.49175
Armost1	combo_77	Armost1|588997	Armost1|963194	0.488452
Armost1	combo_138	Armost1|953263	Armost1|960422	0.486912
Armost1	combo_2	Armost1|955920	Armost1|950238	0.486778
Armost1	combo_36	Armost1|193189	Armost1|963082	0.479069
Armost1	combo_108	Armost1|1009150	Armost1|579384	0.475728
Armost1	combo_141	Armost1|953263	Armost1|963082	0.472438
Armost1	combo_3	Armost1|955920	Armost1|579384	0.468647
Armost1	combo_11	Armost1|955920	Armost1|380479	0.468509
Armost1	combo_129	Armost1|953263	Armost1|579384	0.468474
Armost1	combo_29	Armost1|193189	Armost1|1004822	0.467135
Armost1	combo_102	Armost1|964039	Armost1|990739	0.461376
Armost1	combo_135	Armost1|953263	Armost1|958203	0.460226
Armost1	combo_145	Armost1|953263	Armost1|1026775	0.459966
Armost1	combo_48	Armost1|1000472	Armost1|955677	0.457554
Armost1	combo_27	Armost1|193189	Armost1|955677	0.457436
Armost1	combo_105	Armost1|964039	Armost1|965991	0.457407
Armost1	combo_100	Armost1|964039	Armost1|919539	0.452593
Armost1	combo_137	Armost1|953263	Armost1|380479	0.449644
Armost1	combo_41	Armost1|193189	Armost1|966661	0.446245
Armost1	combo_75	Armost1|588997	Armost1|960422	0.445532
Armost1	combo_54	Armost1|1000472	Armost1|960422	0.445424
Armost1	combo_120	Armost1|1009150	Armost1|963082	0.439974
Armost1	combo_60	Armost1|1000472	Armost1|990739	0.437164
Armost1	combo_4	Armost1|955920	Armost1|879771	0.436301
Armost1	combo_40	Armost1|193189	Armost1|1026775	0.43485
Armost1	combo_128	Armost1|953263	Armost1|950238	0.430898
Armost1	combo_103	Armost1|964039	Armost1|1026775	0.426315
Armost1	combo_146	Armost1|953263	Armost1|966661	0.423373
Armost1	combo_50	Armost1|1000472	Armost1|1004822	0.419997
Armost1	combo_63	Armost1|1000472	Armost1|965991	0.414794
Armost1	combo_44	Armost1|1000472	Armost1|950238	0.412604
Armost1	combo_51	Armost1|1000472	Armost1|958203	0.411196
Armost1	combo_116	Armost1|1009150	Armost1|380479	0.409879
Armost1	combo_65	Armost1|588997	Armost1|950238	0.409184
Armost1	combo_74	Armost1|588997	Armost1|380479	0.401304
Armost1	combo_53	Armost1|1000472	Armost1|380479	0.385164
Armost1	combo_61	Armost1|1000472	Armost1|1026775	0.384293
Armost1	combo_45	Armost1|1000472	Armost1|579384	0.384215
Armost1	combo_117	Armost1|1009150	Armost1|960422	0.382613
Armost1	combo_90	Armost1|964039	Armost1|955677	0.382558
Armost1	combo_12	Armost1|955920	Armost1|960422	0.37022
Armost1	combo_70	Armost1|588997	Armost1|957066	0.369049
Armost1	combo_6	Armost1|955920	Armost1|955677	0.362111
Armost1	combo_34	Armost1|193189	Armost1|1023201	0.359852
Armost1	combo_35	Armost1|193189	Armost1|963194	0.359763
Armost1	combo_30	Armost1|193189	Armost1|958203	0.35739
Armost1	combo_55	Armost1|1000472	Armost1|1023201	0.355169
Armost1	combo_21	Armost1|955920	Armost1|965991	0.35437
Armost1	combo_9	Armost1|955920	Armost1|958203	0.353071
Armost1	combo_32	Armost1|193189	Armost1|380479	0.353008
Armost1	combo_57	Armost1|1000472	Armost1|963082	0.35132
Armost1	combo_5	Armost1|955920	Armost1|1015081	0.345777
Armost1	combo_19	Armost1|955920	Armost1|1026775	0.344988
Armost1	combo_38	Armost1|193189	Armost1|896016	0.344217
Armost1	combo_47	Armost1|1000472	Armost1|1015081	0.342947
Armost1	combo_107	Armost1|1009150	Armost1|950238	0.340672
Armost1	combo_33	Armost1|193189	Armost1|960422	0.339428
Armost1	combo_64	Armost1|588997	Armost1|948251	0.330045
Armost1	combo_139	Armost1|953263	Armost1|1023201	0.327492
Armost1	combo_37	Armost1|193189	Armost1|919539	0.32729
Armost1	combo_23	Armost1|193189	Armost1|950238	0.3226
Armost1	combo_59	Armost1|1000472	Armost1|896016	0.319467
Armost1	combo_131	Armost1|953263	Armost1|1015081	0.318211
Armost1	combo_62	Armost1|1000472	Armost1|966661	0.317446
Armost1	combo_8	Armost1|955920	Armost1|1004822	0.317007
Armost1	combo_93	Armost1|964039	Armost1|958203	0.316794
Armost1	combo_18	Armost1|955920	Armost1|990739	0.314609
Armost1	combo_110	Armost1|1009150	Armost1|1015081	0.314108
Armost1	combo_119	Armost1|1009150	Armost1|963194	0.313246
Armost1	combo_121	Armost1|1009150	Armost1|919539	0.312275
Armost1	combo_95	Armost1|964039	Armost1|380479	0.309423
Armost1	combo_114	Armost1|1009150	Armost1|958203	0.307542
Armost1	combo_112	Armost1|1009150	Armost1|957066	0.306332
Armost1	combo_99	Armost1|964039	Armost1|963082	0.302913
Armost1	combo_89	Armost1|964039	Armost1|1015081	0.300542
Armost1	combo_56	Armost1|1000472	Armost1|963194	0.296015
Armost1	combo_98	Armost1|964039	Armost1|963194	0.295059
Armost1	combo_7	Armost1|955920	Armost1|957066	0.288894
Armost1	combo_14	Armost1|955920	Armost1|963194	0.28789
Armost1	combo_16	Armost1|955920	Armost1|919539	0.281846
Armost1	combo_133	Armost1|953263	Armost1|957066	0.27561
Armost1	combo_13	Armost1|955920	Armost1|1023201	0.27523
Armost1	combo_15	Armost1|955920	Armost1|963082	0.272768
Armost1	combo_104	Armost1|964039	Armost1|966661	0.271501
Armost1	combo_28	Armost1|193189	Armost1|957066	0.267385
Armost1	combo_118	Armost1|1009150	Armost1|1023201	0.263813
Armost1	combo_20	Armost1|955920	Armost1|966661	0.2541
Armost1	combo_17	Armost1|955920	Armost1|896016	0.247019
Armost1	combo_101	Armost1|964039	Armost1|896016	0.242627
Armost1	combo_122	Armost1|1009150	Armost1|896016	0.229092
Armost1	combo_97	Armost1|964039	Armost1|1023201	0.228813
Armost1	combo_80	Armost1|588997	Armost1|896016	0.224261
Armost1	combo_76	Armost1|588997	Armost1|1023201	0.219264
Armost1	combo_143	Armost1|953263	Armost1|896016	0.217462
Armosto1	combo_21	Armosto1|261637	Armosto1|269413	0.685358
Armosto1	combo_1	Armosto1|253905	Armosto1|269413	0.645224
Armosto1	combo_29	Armosto1|261637	Armosto1|262597	0.578216
Armosto1	combo_16	Armosto1|253905	Armosto1|254410	0.567254
Armosto1	combo_18	Armosto1|253905	Armosto1|253224	0.549567
Armosto1	combo_15	Armosto1|253905	Armosto1|254762	0.549358
Armosto1	combo_11	Armosto1|253905	Armosto1|256271	0.540752
Armosto1	combo_20	Armosto1|253905	Armosto1|250110	0.532302
Armosto1	combo_19	Armosto1|253905	Armosto1|250793	0.531709
Armosto1	combo_31	Armosto1|261637	Armosto1|256271	0.524639
Armosto1	combo_36	Armosto1|261637	Armosto1|254410	0.522419
Armosto1	combo_39	Armosto1|261637	Armosto1|250793	0.520396
Armosto1	combo_30	Armosto1|261637	Armosto1|256676	0.511804
Armosto1	combo_32	Armosto1|261637	Armosto1|255047	0.507963
Armosto1	combo_13	Armosto1|253905	Armosto1|255010	0.491854
Armosto1	combo_6	Armosto1|253905	Armosto1|264740	0.480855
Armosto1	combo_17	Armosto1|253905	Armosto1|253773	0.473338
Armosto1	combo_35	Armosto1|261637	Armosto1|254762	0.468353
Armosto1	combo_26	Armosto1|261637	Armosto1|264740	0.452337
Armosto1	combo_38	Armosto1|261637	Armosto1|253224	0.440284
Armosto1	combo_4	Armosto1|253905	Armosto1|267601	0.426811
Armosto1	combo_37	Armosto1|261637	Armosto1|253773	0.40282
Armosto1	combo_10	Armosto1|253905	Armosto1|256676	0.393748
Armosto1	combo_27	Armosto1|261637	Armosto1|262866	0.387221
Armosto1	combo_5	Armosto1|253905	Armosto1|266417	0.372402
Armosto1	combo_14	Armosto1|253905	Armosto1|254918	0.371252
Armosto1	combo_3	Armosto1|253905	Armosto1|267792	0.370521
Armosto1	combo_8	Armosto1|253905	Armosto1|262677	0.349576
Armosto1	combo_7	Armosto1|253905	Armosto1|262866	0.337948
Armosto1	combo_2	Armosto1|253905	Armosto1|269339	0.334616
Armosto1	combo_40	Armosto1|261637	Armosto1|250110	0.324024
Armosto1	combo_9	Armosto1|253905	Armosto1|262597	0.314991
Armosto1	combo_23	Armosto1|261637	Armosto1|267792	0.298982
Armosto1	combo_34	Armosto1|261637	Armosto1|254918	0.297364
Armosto1	combo_33	Armosto1|261637	Armosto1|255010	0.288935
Armosto1	combo_28	Armosto1|261637	Armosto1|262677	0.266806
Armosto1	combo_12	Armosto1|253905	Armosto1|255047	0.264527
Armosto1	combo_25	Armosto1|261637	Armosto1|266417	0.261445
Armosto1	combo_22	Armosto1|261637	Armosto1|269339	0.24816
Armosto1	combo_24	Armosto1|261637	Armosto1|267601	0.223429
Artele1122_1	combo_24	Artele1122_1|595732	Artele1122_1|83515	0.691057
Artele1122_1	combo_9	Artele1122_1|186098	Artele1122_1|83515	0.674139
Artele1122_1	combo_15	Artele1122_1|186098	Artele1122_1|607284	0.657201
Artele1122_1	combo_30	Artele1122_1|595732	Artele1122_1|607284	0.613311
Artele1122_1	combo_14	Artele1122_1|186098	Artele1122_1|592379	0.599508
Artele1122_1	combo_10	Artele1122_1|186098	Artele1122_1|560523	0.591891
Artele1122_1	combo_11	Artele1122_1|186098	Artele1122_1|480022	0.590566
Artele1122_1	combo_12	Artele1122_1|186098	Artele1122_1|586248	0.527462
Artele1122_1	combo_3	Artele1122_1|186098	Artele1122_1|174471	0.508741
Artele1122_1	combo_19	Artele1122_1|595732	Artele1122_1|175027	0.462052
Artele1122_1	combo_2	Artele1122_1|186098	Artele1122_1|514194	0.452602
Artele1122_1	combo_4	Artele1122_1|186098	Artele1122_1|175027	0.450112
Artele1122_1	combo_29	Artele1122_1|595732	Artele1122_1|592379	0.414399
Artele1122_1	combo_28	Artele1122_1|595732	Artele1122_1|237773	0.381428
Artele1122_1	combo_22	Artele1122_1|595732	Artele1122_1|656045	0.360382
Artele1122_1	combo_7	Artele1122_1|186098	Artele1122_1|656045	0.360088
Artele1122_1	combo_25	Artele1122_1|595732	Artele1122_1|560523	0.355733
Artele1122_1	combo_17	Artele1122_1|595732	Artele1122_1|514194	0.344026
Artele1122_1	combo_8	Artele1122_1|186098	Artele1122_1|474495	0.321707
Artele1122_1	combo_27	Artele1122_1|595732	Artele1122_1|586248	0.319413
Artele1122_1	combo_13	Artele1122_1|186098	Artele1122_1|237773	0.300292
Artele1122_1	combo_18	Artele1122_1|595732	Artele1122_1|174471	0.293525
Artele1122_1	combo_26	Artele1122_1|595732	Artele1122_1|480022	0.289619
Artele1122_1	combo_23	Artele1122_1|595732	Artele1122_1|474495	0.283919
Artele1122_1	combo_5	Artele1122_1|186098	Artele1122_1|520133	0.278249
Artele1122_1	combo_6	Artele1122_1|186098	Artele1122_1|652029	0.274132
Artele1122_1	combo_16	Artele1122_1|595732	Artele1122_1|465073	0.249709
Artele1122_1	combo_21	Artele1122_1|595732	Artele1122_1|652029	0.23285
Artele1122_1	combo_1	Artele1122_1|186098	Artele1122_1|465073	0.22988
Artele1122_1	combo_20	Artele1122_1|595732	Artele1122_1|520133	0.228398
Auramp1	combo_3	Auramp1|180211	Auramp1|207924	0.66856
Auramp1	combo_4	Auramp1|180211	Auramp1|514935	0.609948
Auramp1	combo_14	Auramp1|180211	Auramp1|483953	0.549656
Auramp1	combo_12	Auramp1|180211	Auramp1|398518	0.540348
Auramp1	combo_11	Auramp1|180211	Auramp1|400445	0.480496
Auramp1	combo_9	Auramp1|180211	Auramp1|429979	0.448241
Auramp1	combo_2	Auramp1|180211	Auramp1|505138	0.445143
Auramp1	combo_10	Auramp1|180211	Auramp1|568046	0.43757
Auramp1	combo_1	Auramp1|180211	Auramp1|571729	0.432844
Auramp1	combo_8	Auramp1|180211	Auramp1|35469	0.406658
Auramp1	combo_15	Auramp1|180211	Auramp1|27099	0.393022
Auramp1	combo_6	Auramp1|180211	Auramp1|79885	0.350587
Auramp1	combo_5	Auramp1|180211	Auramp1|522510	0.347681
Auramp1	combo_16	Auramp1|180211	Auramp1|473463	0.327593
Auramp1	combo_13	Auramp1|180211	Auramp1|484074	0.314216
Auramp1	combo_7	Auramp1|180211	Auramp1|41397	0.284722
Aurde3_1	combo_15	Aurde3_1|1180124	Aurde3_1|1278292	0.788219
Aurde3_1	combo_10	Aurde3_1|1180124	Aurde3_1|1272194	0.675345
Aurde3_1	combo_7	Aurde3_1|1415304	Aurde3_1|1278292	0.67508
Aurde3_1	combo_23	Aurde3_1|167636	Aurde3_1|1278292	0.668647
Aurde3_1	combo_31	Aurde3_1|1234455	Aurde3_1|1278292	0.653641
Aurde3_1	combo_9	Aurde3_1|1180124	Aurde3_1|1274223	0.645182
Aurde3_1	combo_4	Aurde3_1|1415304	Aurde3_1|1275550	0.606268
Aurde3_1	combo_1	Aurde3_1|1415304	Aurde3_1|1274223	0.564733
Aurde3_1	combo_2	Aurde3_1|1415304	Aurde3_1|1272194	0.557299
Aurde3_1	combo_6	Aurde3_1|1415304	Aurde3_1|1278279	0.551523
Aurde3_1	combo_5	Aurde3_1|1415304	Aurde3_1|1277545	0.547485
Aurde3_1	combo_24	Aurde3_1|167636	Aurde3_1|1189631	0.543689
Aurde3_1	combo_16	Aurde3_1|1180124	Aurde3_1|1189631	0.539516
Aurde3_1	combo_25	Aurde3_1|1234455	Aurde3_1|1274223	0.51377
Aurde3_1	combo_18	Aurde3_1|167636	Aurde3_1|1272194	0.49407
Aurde3_1	combo_20	Aurde3_1|167636	Aurde3_1|1275550	0.469884
Aurde3_1	combo_26	Aurde3_1|1234455	Aurde3_1|1272194	0.453891
Aurde3_1	combo_14	Aurde3_1|1180124	Aurde3_1|1278279	0.444793
Aurde3_1	combo_22	Aurde3_1|167636	Aurde3_1|1278279	0.440482
Aurde3_1	combo_12	Aurde3_1|1180124	Aurde3_1|1275550	0.436388
Aurde3_1	combo_32	Aurde3_1|1234455	Aurde3_1|1189631	0.427819
Aurde3_1	combo_17	Aurde3_1|167636	Aurde3_1|1274223	0.425307
Aurde3_1	combo_28	Aurde3_1|1234455	Aurde3_1|1275550	0.420624
Aurde3_1	combo_30	Aurde3_1|1234455	Aurde3_1|1278279	0.415787
Aurde3_1	combo_8	Aurde3_1|1415304	Aurde3_1|1189631	0.414475
Aurde3_1	combo_13	Aurde3_1|1180124	Aurde3_1|1277545	0.382728
Aurde3_1	combo_21	Aurde3_1|167636	Aurde3_1|1277545	0.367548
Aurde3_1	combo_29	Aurde3_1|1234455	Aurde3_1|1277545	0.326337
Aurde3_1	combo_3	Aurde3_1|1415304	Aurde3_1|50963	0.274497
Aurde3_1	combo_19	Aurde3_1|167636	Aurde3_1|50963	0.258765
Aurde3_1	combo_27	Aurde3_1|1234455	Aurde3_1|50963	0.234662
Aurde3_1	combo_11	Aurde3_1|1180124	Aurde3_1|50963	0.219709
Aurvu1	combo_51	Aurvu1|1559648	Aurvu1|1608538	0.659432
Aurvu1	combo_17	Aurvu1|166694	Aurvu1|1608538	0.639277
Aurvu1	combo_47	Aurvu1|1559648	Aurvu1|1583289	0.594007
Aurvu1	combo_30	Aurvu1|1609528	Aurvu1|1583289	0.552725
Aurvu1	combo_14	Aurvu1|166694	Aurvu1|256459	0.550727
Aurvu1	combo_34	Aurvu1|1609528	Aurvu1|1608538	0.537399
Aurvu1	combo_23	Aurvu1|1609528	Aurvu1|1558800	0.537024
Aurvu1	combo_40	Aurvu1|1559648	Aurvu1|1558800	0.530139
Aurvu1	combo_31	Aurvu1|1609528	Aurvu1|256459	0.529542
Aurvu1	combo_32	Aurvu1|1609528	Aurvu1|342211	0.526073
Aurvu1	combo_6	Aurvu1|166694	Aurvu1|1558800	0.514457
Aurvu1	combo_7	Aurvu1|166694	Aurvu1|1542694	0.513773
Aurvu1	combo_36	Aurvu1|1559648	Aurvu1|1579653	0.508959
Aurvu1	combo_13	Aurvu1|166694	Aurvu1|1583289	0.489748
Aurvu1	combo_20	Aurvu1|1609528	Aurvu1|319414	0.485262
Aurvu1	combo_3	Aurvu1|166694	Aurvu1|319414	0.482765
Aurvu1	combo_1	Aurvu1|166694	Aurvu1|1552689	0.477937
Aurvu1	combo_27	Aurvu1|1609528	Aurvu1|1607026	0.466952
Aurvu1	combo_10	Aurvu1|166694	Aurvu1|1607026	0.456638
Aurvu1	combo_37	Aurvu1|1559648	Aurvu1|319414	0.455794
Aurvu1	combo_43	Aurvu1|1559648	Aurvu1|1403810	0.451174
Aurvu1	combo_45	Aurvu1|1559648	Aurvu1|1403781	0.448669
Aurvu1	combo_21	Aurvu1|1609528	Aurvu1|1556399	0.44689
Aurvu1	combo_11	Aurvu1|166694	Aurvu1|1403781	0.445948
Aurvu1	combo_41	Aurvu1|1559648	Aurvu1|1542694	0.43588
Aurvu1	combo_46	Aurvu1|1559648	Aurvu1|1560749	0.434857
Aurvu1	combo_28	Aurvu1|1609528	Aurvu1|1403781	0.430546
Aurvu1	combo_2	Aurvu1|166694	Aurvu1|1579653	0.428138
Aurvu1	combo_35	Aurvu1|1559648	Aurvu1|1552689	0.42771
Aurvu1	combo_4	Aurvu1|166694	Aurvu1|1556399	0.421053
Aurvu1	combo_19	Aurvu1|1609528	Aurvu1|1579653	0.416814
Aurvu1	combo_48	Aurvu1|1559648	Aurvu1|256459	0.416181
Aurvu1	combo_16	Aurvu1|166694	Aurvu1|285107	0.411946
Aurvu1	combo_44	Aurvu1|1559648	Aurvu1|1607026	0.407393
Aurvu1	combo_24	Aurvu1|1609528	Aurvu1|1542694	0.396753
Aurvu1	combo_12	Aurvu1|166694	Aurvu1|1560749	0.391302
Aurvu1	combo_38	Aurvu1|1559648	Aurvu1|1556399	0.391218
Aurvu1	combo_29	Aurvu1|1609528	Aurvu1|1560749	0.389786
Aurvu1	combo_9	Aurvu1|166694	Aurvu1|1403810	0.389093
Aurvu1	combo_49	Aurvu1|1559648	Aurvu1|342211	0.379271
Aurvu1	combo_33	Aurvu1|1609528	Aurvu1|285107	0.378494
Aurvu1	combo_22	Aurvu1|1609528	Aurvu1|1557297	0.373341
Aurvu1	combo_39	Aurvu1|1559648	Aurvu1|1557297	0.358156
Aurvu1	combo_26	Aurvu1|1609528	Aurvu1|1403810	0.348733
Aurvu1	combo_8	Aurvu1|166694	Aurvu1|1679881	0.340614
Aurvu1	combo_18	Aurvu1|1609528	Aurvu1|1552689	0.338596
Aurvu1	combo_15	Aurvu1|166694	Aurvu1|342211	0.335766
Aurvu1	combo_25	Aurvu1|1609528	Aurvu1|1679881	0.271873
Aurvu1	combo_5	Aurvu1|166694	Aurvu1|1557297	0.25756
Aurvu1	combo_42	Aurvu1|1559648	Aurvu1|1679881	0.250332
Aurvu1	combo_50	Aurvu1|1559648	Aurvu1|285107	0.243604
Bjead1_1	combo_38	Bjead1_1|230220	Bjead1_1|118696	0.755223
Bjead1_1	combo_134	Bjead1_1|183944	Bjead1_1|118696	0.713987
Bjead1_1	combo_358	Bjead1_1|187108	Bjead1_1|118696	0.696224
Bjead1_1	combo_278	Bjead1_1|44739	Bjead1_1|118696	0.688307
Bjead1_1	combo_102	Bjead1_1|249550	Bjead1_1|118696	0.685661
Bjead1_1	combo_166	Bjead1_1|171241	Bjead1_1|118696	0.679983
Bjead1_1	combo_6	Bjead1_1|51649	Bjead1_1|118696	0.668145
Bjead1_1	combo_342	Bjead1_1|187104	Bjead1_1|118696	0.667784
Bjead1_1	combo_86	Bjead1_1|244587	Bjead1_1|118696	0.662601
Bjead1_1	combo_262	Bjead1_1|44583	Bjead1_1|118696	0.662473
Bjead1_1	combo_22	Bjead1_1|227270	Bjead1_1|118696	0.659371
Bjead1_1	combo_54	Bjead1_1|40185	Bjead1_1|118696	0.658656
Bjead1_1	combo_310	Bjead1_1|44747	Bjead1_1|118696	0.653621
Bjead1_1	combo_294	Bjead1_1|174865	Bjead1_1|118696	0.649168
Bjead1_1	combo_42	Bjead1_1|230220	Bjead1_1|30781	0.61321
Bjead1_1	combo_214	Bjead1_1|344401	Bjead1_1|118696	0.610755
Bjead1_1	combo_182	Bjead1_1|41088	Bjead1_1|118696	0.609315
Bjead1_1	combo_246	Bjead1_1|174415	Bjead1_1|118696	0.603983
Bjead1_1	combo_374	Bjead1_1|166813	Bjead1_1|118696	0.585136
Bjead1_1	combo_118	Bjead1_1|171201	Bjead1_1|118696	0.581234
Bjead1_1	combo_198	Bjead1_1|264841	Bjead1_1|118696	0.579531
Bjead1_1	combo_365	Bjead1_1|187108	Bjead1_1|120386	0.572586
Bjead1_1	combo_202	Bjead1_1|264841	Bjead1_1|30781	0.569083
Bjead1_1	combo_138	Bjead1_1|183944	Bjead1_1|30781	0.567818
Bjead1_1	combo_230	Bjead1_1|186623	Bjead1_1|118696	0.564861
Bjead1_1	combo_150	Bjead1_1|171231	Bjead1_1|118696	0.553903
Bjead1_1	combo_269	Bjead1_1|44583	Bjead1_1|120386	0.537259
Bjead1_1	combo_285	Bjead1_1|44739	Bjead1_1|120386	0.523492
Bjead1_1	combo_247	Bjead1_1|174415	Bjead1_1|30777	0.521752
Bjead1_1	combo_10	Bjead1_1|51649	Bjead1_1|30781	0.512683
Bjead1_1	combo_266	Bjead1_1|44583	Bjead1_1|30781	0.508448
Bjead1_1	combo_141	Bjead1_1|183944	Bjead1_1|120386	0.503641
Bjead1_1	combo_122	Bjead1_1|171201	Bjead1_1|30781	0.493194
Bjead1_1	combo_326	Bjead1_1|175002	Bjead1_1|118696	0.492838
Bjead1_1	combo_314	Bjead1_1|44747	Bjead1_1|30781	0.484903
Bjead1_1	combo_45	Bjead1_1|230220	Bjead1_1|120386	0.47849
Bjead1_1	combo_301	Bjead1_1|174865	Bjead1_1|120386	0.478429
Bjead1_1	combo_349	Bjead1_1|187104	Bjead1_1|120386	0.477026
Bjead1_1	combo_317	Bjead1_1|44747	Bjead1_1|120386	0.47693
Bjead1_1	combo_154	Bjead1_1|171231	Bjead1_1|30781	0.473848
Bjead1_1	combo_130	Bjead1_1|183944	Bjead1_1|164630	0.469463
Bjead1_1	combo_13	Bjead1_1|51649	Bjead1_1|120386	0.468885
Bjead1_1	combo_381	Bjead1_1|166813	Bjead1_1|120386	0.468134
Bjead1_1	combo_167	Bjead1_1|171241	Bjead1_1|30777	0.461784
Bjead1_1	combo_242	Bjead1_1|174415	Bjead1_1|164630	0.458721
Bjead1_1	combo_250	Bjead1_1|174415	Bjead1_1|30781	0.45244
Bjead1_1	combo_125	Bjead1_1|171201	Bjead1_1|120386	0.44394
Bjead1_1	combo_199	Bjead1_1|264841	Bjead1_1|30777	0.442053
Bjead1_1	combo_183	Bjead1_1|41088	Bjead1_1|30777	0.43964
Bjead1_1	combo_234	Bjead1_1|186623	Bjead1_1|30781	0.437252
Bjead1_1	combo_362	Bjead1_1|187108	Bjead1_1|30781	0.435465
Bjead1_1	combo_162	Bjead1_1|171241	Bjead1_1|164630	0.428636
Bjead1_1	combo_263	Bjead1_1|44583	Bjead1_1|30777	0.42828
Bjead1_1	combo_71	Bjead1_1|183737	Bjead1_1|30777	0.427375
Bjead1_1	combo_77	Bjead1_1|183737	Bjead1_1|120386	0.422889
Bjead1_1	combo_226	Bjead1_1|186623	Bjead1_1|164630	0.421222
Bjead1_1	combo_70	Bjead1_1|183737	Bjead1_1|118696	0.4154
Bjead1_1	combo_282	Bjead1_1|44739	Bjead1_1|30781	0.410243
Bjead1_1	combo_93	Bjead1_1|244587	Bjead1_1|120386	0.406137
Bjead1_1	combo_61	Bjead1_1|40185	Bjead1_1|120386	0.405868
Bjead1_1	combo_378	Bjead1_1|166813	Bjead1_1|30781	0.404668
Bjead1_1	combo_87	Bjead1_1|244587	Bjead1_1|30777	0.402784
Bjead1_1	combo_311	Bjead1_1|44747	Bjead1_1|30777	0.398952
Bjead1_1	combo_103	Bjead1_1|249550	Bjead1_1|30777	0.397832
Bjead1_1	combo_221	Bjead1_1|344401	Bjead1_1|120386	0.394248
Bjead1_1	combo_218	Bjead1_1|344401	Bjead1_1|30781	0.379688
Bjead1_1	combo_215	Bjead1_1|344401	Bjead1_1|30777	0.376692
Bjead1_1	combo_186	Bjead1_1|41088	Bjead1_1|30781	0.371394
Bjead1_1	combo_205	Bjead1_1|264841	Bjead1_1|120386	0.368586
Bjead1_1	combo_298	Bjead1_1|174865	Bjead1_1|30781	0.36768
Bjead1_1	combo_346	Bjead1_1|187104	Bjead1_1|30781	0.360081
Bjead1_1	combo_178	Bjead1_1|41088	Bjead1_1|164630	0.357617
Bjead1_1	combo_279	Bjead1_1|44739	Bjead1_1|30777	0.357014
Bjead1_1	combo_26	Bjead1_1|227270	Bjead1_1|30781	0.354286
Bjead1_1	combo_55	Bjead1_1|40185	Bjead1_1|30777	0.350433
Bjead1_1	combo_66	Bjead1_1|183737	Bjead1_1|164630	0.344186
Bjead1_1	combo_109	Bjead1_1|249550	Bjead1_1|120386	0.341722
Bjead1_1	combo_168	Bjead1_1|171241	Bjead1_1|173377	0.331666
Bjead1_1	combo_170	Bjead1_1|171241	Bjead1_1|30781	0.331461
Bjead1_1	combo_58	Bjead1_1|40185	Bjead1_1|30781	0.331231
Bjead1_1	combo_333	Bjead1_1|175002	Bjead1_1|120386	0.32855
Bjead1_1	combo_253	Bjead1_1|174415	Bjead1_1|120386	0.325792
Bjead1_1	combo_106	Bjead1_1|249550	Bjead1_1|30781	0.324145
Bjead1_1	combo_173	Bjead1_1|171241	Bjead1_1|120386	0.324117
Bjead1_1	combo_39	Bjead1_1|230220	Bjead1_1|30777	0.322605
Bjead1_1	combo_237	Bjead1_1|186623	Bjead1_1|120386	0.316191
Bjead1_1	combo_29	Bjead1_1|227270	Bjead1_1|120386	0.313312
Bjead1_1	combo_157	Bjead1_1|171231	Bjead1_1|120386	0.308601
Bjead1_1	combo_2	Bjead1_1|51649	Bjead1_1|164630	0.306175
Bjead1_1	combo_90	Bjead1_1|244587	Bjead1_1|30781	0.305634
Bjead1_1	combo_258	Bjead1_1|44583	Bjead1_1|164630	0.301377
Bjead1_1	combo_338	Bjead1_1|187104	Bjead1_1|164630	0.299994
Bjead1_1	combo_135	Bjead1_1|183944	Bjead1_1|30777	0.299561
Bjead1_1	combo_274	Bjead1_1|44739	Bjead1_1|164630	0.295928
Bjead1_1	combo_330	Bjead1_1|175002	Bjead1_1|30781	0.294943
Bjead1_1	combo_306	Bjead1_1|44747	Bjead1_1|164630	0.294269
Bjead1_1	combo_359	Bjead1_1|187108	Bjead1_1|30777	0.28938
Bjead1_1	combo_74	Bjead1_1|183737	Bjead1_1|30781	0.289062
Bjead1_1	combo_146	Bjead1_1|171231	Bjead1_1|164630	0.285889
Bjead1_1	combo_295	Bjead1_1|174865	Bjead1_1|30777	0.279886
Bjead1_1	combo_189	Bjead1_1|41088	Bjead1_1|120386	0.274217
Bjead1_1	combo_216	Bjead1_1|344401	Bjead1_1|173377	0.271322
Bjead1_1	combo_370	Bjead1_1|166813	Bjead1_1|164630	0.267974
Bjead1_1	combo_50	Bjead1_1|40185	Bjead1_1|164630	0.267215
Bjead1_1	combo_98	Bjead1_1|249550	Bjead1_1|164630	0.264228
Bjead1_1	combo_18	Bjead1_1|227270	Bjead1_1|164630	0.262345
Bjead1_1	combo_82	Bjead1_1|244587	Bjead1_1|164630	0.260141
Bjead1_1	combo_290	Bjead1_1|174865	Bjead1_1|164630	0.25803
Bjead1_1	combo_264	Bjead1_1|44583	Bjead1_1|173377	0.257818
Bjead1_1	combo_104	Bjead1_1|249550	Bjead1_1|173377	0.256272
Bjead1_1	combo_210	Bjead1_1|344401	Bjead1_1|164630	0.253591
Bjead1_1	combo_343	Bjead1_1|187104	Bjead1_1|30777	0.246952
Bjead1_1	combo_248	Bjead1_1|174415	Bjead1_1|173377	0.245398
Bjead1_1	combo_354	Bjead1_1|187108	Bjead1_1|164630	0.242143
Bjead1_1	combo_120	Bjead1_1|171201	Bjead1_1|173377	0.237355
Bjead1_1	combo_375	Bjead1_1|166813	Bjead1_1|30777	0.234832
Bjead1_1	combo_360	Bjead1_1|187108	Bjead1_1|173377	0.229209
Bjead1_1	combo_184	Bjead1_1|41088	Bjead1_1|173377	0.228561
Bjead1_1	combo_34	Bjead1_1|230220	Bjead1_1|164630	0.228525
Bjead1_1	combo_119	Bjead1_1|171201	Bjead1_1|30777	0.227545
Bjead1_1	combo_200	Bjead1_1|264841	Bjead1_1|173377	0.224525
Bjead1_1	combo_7	Bjead1_1|51649	Bjead1_1|30777	0.224491
Bjead1_1	combo_327	Bjead1_1|175002	Bjead1_1|30777	0.223413
Bjead1_1	combo_8	Bjead1_1|51649	Bjead1_1|173377	0.221447
Bjead1_1	combo_136	Bjead1_1|183944	Bjead1_1|173377	0.22092
Bjead1_1	combo_72	Bjead1_1|183737	Bjead1_1|173377	0.220015
Bjead1_1	combo_296	Bjead1_1|174865	Bjead1_1|173377	0.218205
Bjead1_1	combo_114	Bjead1_1|171201	Bjead1_1|164630	0.217873
Bjead1_1	combo_322	Bjead1_1|175002	Bjead1_1|164630	0.213544
Bjead1_1	combo_56	Bjead1_1|40185	Bjead1_1|173377	0.213202
Bjead1_1	combo_231	Bjead1_1|186623	Bjead1_1|30777	0.208202
Bjead1_1	combo_24	Bjead1_1|227270	Bjead1_1|173377	0.20716
Bjead1_1	combo_194	Bjead1_1|264841	Bjead1_1|164630	0.205783
Bjead1_1	combo_280	Bjead1_1|44739	Bjead1_1|173377	0.204398
Bjead1_1	combo_152	Bjead1_1|171231	Bjead1_1|173377	0.200621
Bjead1_1	combo_312	Bjead1_1|44747	Bjead1_1|173377	0.200248
Bjead1_1	combo_88	Bjead1_1|244587	Bjead1_1|173377	0.198583
Bjead1_1	combo_151	Bjead1_1|171231	Bjead1_1|30777	0.197358
Bjead1_1	combo_344	Bjead1_1|187104	Bjead1_1|173377	0.193792
Bjead1_1	combo_376	Bjead1_1|166813	Bjead1_1|173377	0.192046
Bjead1_1	combo_40	Bjead1_1|230220	Bjead1_1|173377	0.188718
Bjead1_1	combo_23	Bjead1_1|227270	Bjead1_1|30777	0.187159
Bjead1_1	combo_232	Bjead1_1|186623	Bjead1_1|173377	0.186444
Bjead1_1	combo_328	Bjead1_1|175002	Bjead1_1|173377	0.186325
Boled5	combo_73	Boled5|3523213	Boled5|3444267	0.679166
Boled5	combo_43	Boled5|2382801	Boled5|3444267	0.656843
Boled5	combo_58	Boled5|2478574	Boled5|3444267	0.635884
Boled5	combo_13	Boled5|3518049	Boled5|3444267	0.625534
Boled5	combo_36	Boled5|2382801	Boled5|968452	0.604072
Boled5	combo_51	Boled5|2478574	Boled5|968452	0.583078
Boled5	combo_1	Boled5|3518049	Boled5|3019124	0.557927
Boled5	combo_28	Boled5|2032898	Boled5|3444267	0.550509
Boled5	combo_52	Boled5|2478574	Boled5|3453115	0.523236
Boled5	combo_44	Boled5|2382801	Boled5|2976238	0.51215
Boled5	combo_61	Boled5|3523213	Boled5|3019124	0.504388
Boled5	combo_55	Boled5|2478574	Boled5|3621614	0.500671
Boled5	combo_31	Boled5|2382801	Boled5|3019124	0.483127
Boled5	combo_22	Boled5|2032898	Boled5|3453115	0.472273
Boled5	combo_49	Boled5|2478574	Boled5|3567708	0.462274
Boled5	combo_26	Boled5|2032898	Boled5|3612302	0.461726
Boled5	combo_2	Boled5|3518049	Boled5|3623685	0.461717
Boled5	combo_6	Boled5|3518049	Boled5|968452	0.460444
Boled5	combo_45	Boled5|2382801	Boled5|3384206	0.457429
Boled5	combo_69	Boled5|3523213	Boled5|3549118	0.449937
Boled5	combo_19	Boled5|2032898	Boled5|3567708	0.440792
Boled5	combo_11	Boled5|3518049	Boled5|3612302	0.438425
Boled5	combo_56	Boled5|2478574	Boled5|3612302	0.435904
Boled5	combo_60	Boled5|2478574	Boled5|3384206	0.434643
Boled5	combo_12	Boled5|3518049	Boled5|3732570	0.434366
Boled5	combo_7	Boled5|3518049	Boled5|3453115	0.430107
Boled5	combo_66	Boled5|3523213	Boled5|968452	0.426675
Boled5	combo_27	Boled5|2032898	Boled5|3732570	0.423142
Boled5	combo_4	Boled5|3518049	Boled5|3567708	0.423001
Boled5	combo_25	Boled5|2032898	Boled5|3621614	0.421431
Boled5	combo_37	Boled5|2382801	Boled5|3453115	0.416602
Boled5	combo_16	Boled5|2032898	Boled5|3019124	0.412915
Boled5	combo_41	Boled5|2382801	Boled5|3612302	0.411459
Boled5	combo_9	Boled5|3518049	Boled5|3549118	0.404816
Boled5	combo_24	Boled5|2032898	Boled5|3549118	0.403836
Boled5	combo_75	Boled5|3523213	Boled5|3384206	0.400251
Boled5	combo_21	Boled5|2032898	Boled5|968452	0.392378
Boled5	combo_10	Boled5|3518049	Boled5|3621614	0.392353
Boled5	combo_14	Boled5|3518049	Boled5|2976238	0.391269
Boled5	combo_34	Boled5|2382801	Boled5|3567708	0.390263
Boled5	combo_39	Boled5|2382801	Boled5|3549118	0.385541
Boled5	combo_70	Boled5|3523213	Boled5|3621614	0.385192
Boled5	combo_71	Boled5|3523213	Boled5|3612302	0.381594
Boled5	combo_30	Boled5|2032898	Boled5|3384206	0.369749
Boled5	combo_40	Boled5|2382801	Boled5|3621614	0.366773
Boled5	combo_64	Boled5|3523213	Boled5|3567708	0.365881
Boled5	combo_17	Boled5|2032898	Boled5|3623685	0.36245
Boled5	combo_23	Boled5|2032898	Boled5|968665	0.361006
Boled5	combo_54	Boled5|2478574	Boled5|3549118	0.355153
Boled5	combo_72	Boled5|3523213	Boled5|3732570	0.352369
Boled5	combo_50	Boled5|2478574	Boled5|878691	0.351289
Boled5	combo_67	Boled5|3523213	Boled5|3453115	0.345507
Boled5	combo_57	Boled5|2478574	Boled5|3732570	0.339989
Boled5	combo_42	Boled5|2382801	Boled5|3732570	0.329892
Boled5	combo_68	Boled5|3523213	Boled5|968665	0.328964
Boled5	combo_62	Boled5|3523213	Boled5|3623685	0.319349
Boled5	combo_33	Boled5|2382801	Boled5|3457245	0.317968
Boled5	combo_18	Boled5|2032898	Boled5|3457245	0.292924
Boled5	combo_59	Boled5|2478574	Boled5|2976238	0.29127
Boled5	combo_46	Boled5|2478574	Boled5|3019124	0.290532
Boled5	combo_47	Boled5|2478574	Boled5|3623685	0.290346
Boled5	combo_48	Boled5|2478574	Boled5|3457245	0.281236
Boled5	combo_3	Boled5|3518049	Boled5|3457245	0.279725
Boled5	combo_20	Boled5|2032898	Boled5|878691	0.273594
Boled5	combo_35	Boled5|2382801	Boled5|878691	0.271495
Boled5	combo_65	Boled5|3523213	Boled5|878691	0.2662
Boled5	combo_15	Boled5|3518049	Boled5|3384206	0.264386
Boled5	combo_32	Boled5|2382801	Boled5|3623685	0.259209
Boled5	combo_38	Boled5|2382801	Boled5|968665	0.259134
Boled5	combo_63	Boled5|3523213	Boled5|3457245	0.252097
Boled5	combo_8	Boled5|3518049	Boled5|968665	0.243302
Boled5	combo_5	Boled5|3518049	Boled5|878691	0.236943
Boled5	combo_53	Boled5|2478574	Boled5|968665	0.233725
Boled5	combo_29	Boled5|2032898	Boled5|2976238	0.22768
Boled5	combo_74	Boled5|3523213	Boled5|2976238	0.215157
Boledp1	combo_4	Boledp1|539039	Boledp1|1323605	0.698285
Boledp1	combo_36	Boledp1|832068	Boledp1|1323605	0.64653
Boledp1	combo_20	Boledp1|539123	Boledp1|1323605	0.646339
Boledp1	combo_18	Boledp1|539123	Boledp1|642798	0.617667
Boledp1	combo_34	Boledp1|832068	Boledp1|642798	0.581342
Boledp1	combo_40	Boledp1|832068	Boledp1|1219699	0.515194
Boledp1	combo_39	Boledp1|832068	Boledp1|1329161	0.513126
Boledp1	combo_6	Boledp1|539039	Boledp1|1326567	0.511313
Boledp1	combo_44	Boledp1|832068	Boledp1|1269642	0.482907
Boledp1	combo_25	Boledp1|539123	Boledp1|1298553	0.454579
Boledp1	combo_45	Boledp1|832068	Boledp1|1457250	0.449855
Boledp1	combo_29	Boledp1|539123	Boledp1|1457250	0.444839
Boledp1	combo_2	Boledp1|539039	Boledp1|642798	0.444451
Boledp1	combo_48	Boledp1|832068	Boledp1|1196305	0.438728
Boledp1	combo_32	Boledp1|539123	Boledp1|1196305	0.420309
Boledp1	combo_13	Boledp1|539039	Boledp1|1457250	0.410905
Boledp1	combo_23	Boledp1|539123	Boledp1|1329161	0.406959
Boledp1	combo_28	Boledp1|539123	Boledp1|1269642	0.398669
Boledp1	combo_9	Boledp1|539039	Boledp1|1298553	0.380881
Boledp1	combo_7	Boledp1|539039	Boledp1|1329161	0.380568
Boledp1	combo_41	Boledp1|832068	Boledp1|1298553	0.376021
Boledp1	combo_38	Boledp1|832068	Boledp1|1326567	0.368015
Boledp1	combo_24	Boledp1|539123	Boledp1|1219699	0.36363
Boledp1	combo_22	Boledp1|539123	Boledp1|1326567	0.36332
Boledp1	combo_16	Boledp1|539039	Boledp1|1196305	0.361197
Boledp1	combo_42	Boledp1|832068	Boledp1|1420356	0.352167
Boledp1	combo_35	Boledp1|832068	Boledp1|1323420	0.34292
Boledp1	combo_19	Boledp1|539123	Boledp1|1323420	0.339439
Boledp1	combo_47	Boledp1|832068	Boledp1|1422442	0.336302
Boledp1	combo_31	Boledp1|539123	Boledp1|1422442	0.321961
Boledp1	combo_3	Boledp1|539039	Boledp1|1323420	0.316761
Boledp1	combo_37	Boledp1|832068	Boledp1|1583851	0.310626
Boledp1	combo_10	Boledp1|539039	Boledp1|1420356	0.308609
Boledp1	combo_26	Boledp1|539123	Boledp1|1420356	0.296716
Boledp1	combo_21	Boledp1|539123	Boledp1|1583851	0.292766
Boledp1	combo_8	Boledp1|539039	Boledp1|1219699	0.290491
Boledp1	combo_17	Boledp1|539123	Boledp1|1392732	0.286302
Boledp1	combo_12	Boledp1|539039	Boledp1|1269642	0.285399
Boledp1	combo_27	Boledp1|539123	Boledp1|1358621	0.281921
Boledp1	combo_33	Boledp1|832068	Boledp1|1392732	0.277759
Boledp1	combo_1	Boledp1|539039	Boledp1|1392732	0.269919
Boledp1	combo_43	Boledp1|832068	Boledp1|1358621	0.26588
Boledp1	combo_14	Boledp1|539039	Boledp1|1237279	0.257742
Boledp1	combo_15	Boledp1|539039	Boledp1|1422442	0.252353
Boledp1	combo_30	Boledp1|539123	Boledp1|1237279	0.251592
Boledp1	combo_46	Boledp1|832068	Boledp1|1237279	0.250696
Boledp1	combo_5	Boledp1|539039	Boledp1|1583851	0.24111
Boledp1	combo_11	Boledp1|539039	Boledp1|1358621	0.226585
Calco1	combo_2	Calco1|431229	Calco1|431315	0.600616
Calco1	combo_6	Calco1|431229	Calco1|161894	0.375973
Calco1	combo_3	Calco1|431229	Calco1|483590	0.373827
Calco1	combo_5	Calco1|431229	Calco1|443869	0.351736
Calco1	combo_4	Calco1|431229	Calco1|476965	0.27473
Calco1	combo_1	Calco1|431229	Calco1|479629	0.221055
Cananz1	combo_18	Cananz1|417603	Cananz1|2176223	0.779358
Cananz1	combo_27	Cananz1|418906	Cananz1|2176223	0.773145
Cananz1	combo_54	Cananz1|3289783	Cananz1|2176223	0.754807
Cananz1	combo_9	Cananz1|3120783	Cananz1|2176223	0.754163
Cananz1	combo_63	Cananz1|3060221	Cananz1|2176223	0.74297
Cananz1	combo_45	Cananz1|3098796	Cananz1|2176223	0.731024
Cananz1	combo_56	Cananz1|3060221	Cananz1|2964645	0.729334
Cananz1	combo_36	Cananz1|449653	Cananz1|2176223	0.726399
Cananz1	combo_20	Cananz1|418906	Cananz1|2964645	0.719355
Cananz1	combo_38	Cananz1|3098796	Cananz1|2964645	0.716596
Cananz1	combo_29	Cananz1|449653	Cananz1|2964645	0.716083
Cananz1	combo_81	Cananz1|3129996	Cananz1|2176223	0.707282
Cananz1	combo_90	Cananz1|2474352	Cananz1|2176223	0.703112
Cananz1	combo_72	Cananz1|1226457	Cananz1|2176223	0.694265
Cananz1	combo_11	Cananz1|417603	Cananz1|2964645	0.682804
Cananz1	combo_26	Cananz1|418906	Cananz1|3071134	0.682025
Cananz1	combo_2	Cananz1|3120783	Cananz1|2964645	0.665278
Cananz1	combo_69	Cananz1|1226457	Cananz1|3145757	0.645598
Cananz1	combo_65	Cananz1|1226457	Cananz1|2964645	0.643091
Cananz1	combo_53	Cananz1|3289783	Cananz1|3071134	0.641137
Cananz1	combo_83	Cananz1|2474352	Cananz1|2964645	0.640755
Cananz1	combo_74	Cananz1|3129996	Cananz1|2964645	0.638518
Cananz1	combo_19	Cananz1|418906	Cananz1|2900886	0.63312
Cananz1	combo_62	Cananz1|3060221	Cananz1|3071134	0.629024
Cananz1	combo_44	Cananz1|3098796	Cananz1|3071134	0.615138
Cananz1	combo_87	Cananz1|2474352	Cananz1|3145757	0.610646
Cananz1	combo_80	Cananz1|3129996	Cananz1|3071134	0.608707
Cananz1	combo_89	Cananz1|2474352	Cananz1|3071134	0.608252
Cananz1	combo_10	Cananz1|417603	Cananz1|2900886	0.594242
Cananz1	combo_25	Cananz1|418906	Cananz1|1510905	0.592329
Cananz1	combo_55	Cananz1|3060221	Cananz1|2900886	0.579368
Cananz1	combo_71	Cananz1|1226457	Cananz1|3071134	0.57849
Cananz1	combo_46	Cananz1|3289783	Cananz1|2900886	0.576191
Cananz1	combo_52	Cananz1|3289783	Cananz1|1510905	0.576149
Cananz1	combo_37	Cananz1|3098796	Cananz1|2900886	0.573882
Cananz1	combo_35	Cananz1|449653	Cananz1|3071134	0.573029
Cananz1	combo_60	Cananz1|3060221	Cananz1|3145757	0.561523
Cananz1	combo_28	Cananz1|449653	Cananz1|2900886	0.560992
Cananz1	combo_64	Cananz1|1226457	Cananz1|2900886	0.553674
Cananz1	combo_82	Cananz1|2474352	Cananz1|2900886	0.549211
Cananz1	combo_17	Cananz1|417603	Cananz1|3071134	0.540042
Cananz1	combo_47	Cananz1|3289783	Cananz1|2964645	0.537524
Cananz1	combo_8	Cananz1|3120783	Cananz1|3071134	0.53495
Cananz1	combo_1	Cananz1|3120783	Cananz1|2900886	0.531356
Cananz1	combo_73	Cananz1|3129996	Cananz1|2900886	0.515886
Cananz1	combo_70	Cananz1|1226457	Cananz1|1510905	0.513462
Cananz1	combo_42	Cananz1|3098796	Cananz1|3145757	0.503188
Cananz1	combo_43	Cananz1|3098796	Cananz1|1510905	0.497918
Cananz1	combo_61	Cananz1|3060221	Cananz1|1510905	0.49365
Cananz1	combo_88	Cananz1|2474352	Cananz1|1510905	0.493326
Cananz1	combo_24	Cananz1|418906	Cananz1|3145757	0.472541
Cananz1	combo_33	Cananz1|449653	Cananz1|3145757	0.451992
Cananz1	combo_34	Cananz1|449653	Cananz1|1510905	0.448616
Cananz1	combo_77	Cananz1|3129996	Cananz1|2921434	0.446186
Cananz1	combo_78	Cananz1|3129996	Cananz1|3145757	0.431501
Cananz1	combo_16	Cananz1|417603	Cananz1|1510905	0.42585
Cananz1	combo_66	Cananz1|1226457	Cananz1|2906974	0.421326
Cananz1	combo_57	Cananz1|3060221	Cananz1|2906974	0.418354
Cananz1	combo_7	Cananz1|3120783	Cananz1|1510905	0.411261
Cananz1	combo_39	Cananz1|3098796	Cananz1|2906974	0.408272
Cananz1	combo_6	Cananz1|3120783	Cananz1|3145757	0.390835
Cananz1	combo_79	Cananz1|3129996	Cananz1|1510905	0.385212
Cananz1	combo_21	Cananz1|418906	Cananz1|2906974	0.366771
Cananz1	combo_51	Cananz1|3289783	Cananz1|3145757	0.350222
Cananz1	combo_50	Cananz1|3289783	Cananz1|2921434	0.349025
Cananz1	combo_84	Cananz1|2474352	Cananz1|2906974	0.346794
Cananz1	combo_15	Cananz1|417603	Cananz1|3145757	0.34281
Cananz1	combo_3	Cananz1|3120783	Cananz1|2906974	0.342629
Cananz1	combo_14	Cananz1|417603	Cananz1|2921434	0.340842
Cananz1	combo_86	Cananz1|2474352	Cananz1|2921434	0.339294
Cananz1	combo_59	Cananz1|3060221	Cananz1|2921434	0.330162
Cananz1	combo_68	Cananz1|1226457	Cananz1|2921434	0.327877
Cananz1	combo_23	Cananz1|418906	Cananz1|2921434	0.323348
Cananz1	combo_67	Cananz1|1226457	Cananz1|3288802	0.319547
Cananz1	combo_41	Cananz1|3098796	Cananz1|2921434	0.318149
Cananz1	combo_5	Cananz1|3120783	Cananz1|2921434	0.317612
Cananz1	combo_85	Cananz1|2474352	Cananz1|3288802	0.311733
Cananz1	combo_32	Cananz1|449653	Cananz1|2921434	0.30822
Cananz1	combo_31	Cananz1|449653	Cananz1|3288802	0.298907
Cananz1	combo_22	Cananz1|418906	Cananz1|3288802	0.248446
Cananz1	combo_48	Cananz1|3289783	Cananz1|2906974	0.245774
Cananz1	combo_13	Cananz1|417603	Cananz1|3288802	0.243785
Cananz1	combo_49	Cananz1|3289783	Cananz1|3288802	0.241597
Cananz1	combo_40	Cananz1|3098796	Cananz1|3288802	0.240199
Cananz1	combo_58	Cananz1|3060221	Cananz1|3288802	0.239554
Cananz1	combo_4	Cananz1|3120783	Cananz1|3288802	0.236754
Cananz1	combo_76	Cananz1|3129996	Cananz1|3288802	0.224582
Cananz1	combo_75	Cananz1|3129996	Cananz1|2906974	0.223387
Cananz1	combo_12	Cananz1|417603	Cananz1|2906974	0.213306
Cananz1	combo_30	Cananz1|449653	Cananz1|2906974	0.212925
Cersu1	combo_86	Cersu1|81174	Cersu1|87056	0.77105
Cersu1	combo_34	Cersu1|118686	Cersu1|87056	0.73003
Cersu1	combo_125	Cersu1|89256	Cersu1|87056	0.713603
Cersu1	combo_81	Cersu1|81174	Cersu1|116452	0.710894
Cersu1	combo_151	Cersu1|124214	Cersu1|87056	0.700946
Cersu1	combo_80	Cersu1|81174	Cersu1|116002	0.694453
Cersu1	combo_73	Cersu1|118804	Cersu1|87056	0.684549
Cersu1	combo_21	Cersu1|99153	Cersu1|87056	0.669149
Cersu1	combo_88	Cersu1|81174	Cersu1|118319	0.663156
Cersu1	combo_99	Cersu1|81422	Cersu1|87056	0.66186
Cersu1	combo_60	Cersu1|99537	Cersu1|87056	0.661666
Cersu1	combo_91	Cersu1|81174	Cersu1|89584	0.65992
Cersu1	combo_84	Cersu1|81174	Cersu1|117074	0.646382
Cersu1	combo_47	Cersu1|99501	Cersu1|87056	0.644733
Cersu1	combo_156	Cersu1|124214	Cersu1|89584	0.628477
Cersu1	combo_164	Cersu1|115713	Cersu1|87056	0.61917
Cersu1	combo_22	Cersu1|99153	Cersu1|117873	0.607099
Cersu1	combo_153	Cersu1|124214	Cersu1|118319	0.600747
Cersu1	combo_114	Cersu1|119942	Cersu1|118319	0.598643
Cersu1	combo_39	Cersu1|118686	Cersu1|89584	0.596616
Cersu1	combo_138	Cersu1|119994	Cersu1|87056	0.591316
Cersu1	combo_112	Cersu1|119942	Cersu1|87056	0.589255
Cersu1	combo_130	Cersu1|89256	Cersu1|89584	0.588154
Cersu1	combo_79	Cersu1|81174	Cersu1|79105	0.58597
Cersu1	combo_8	Cersu1|109894	Cersu1|87056	0.580665
Cersu1	combo_16	Cersu1|99153	Cersu1|116452	0.574225
Cersu1	combo_26	Cersu1|99153	Cersu1|89584	0.572173
Cersu1	combo_29	Cersu1|118686	Cersu1|116452	0.569976
Cersu1	combo_9	Cersu1|109894	Cersu1|117873	0.561195
Cersu1	combo_27	Cersu1|118686	Cersu1|79105	0.545027
Cersu1	combo_113	Cersu1|119942	Cersu1|117873	0.543819
Cersu1	combo_150	Cersu1|124214	Cersu1|141779	0.54327
Cersu1	combo_117	Cersu1|119942	Cersu1|89584	0.542973
Cersu1	combo_100	Cersu1|81422	Cersu1|117873	0.542183
Cersu1	combo_87	Cersu1|81174	Cersu1|117873	0.542153
Cersu1	combo_14	Cersu1|99153	Cersu1|79105	0.539029
Cersu1	combo_20	Cersu1|99153	Cersu1|141779	0.53821
Cersu1	combo_3	Cersu1|109894	Cersu1|116452	0.532173
Cersu1	combo_98	Cersu1|81422	Cersu1|141779	0.520838
Cersu1	combo_111	Cersu1|119942	Cersu1|141779	0.519676
Cersu1	combo_89	Cersu1|81174	Cersu1|119927	0.494678
Cersu1	combo_75	Cersu1|118804	Cersu1|118319	0.479518
Cersu1	combo_152	Cersu1|124214	Cersu1|117873	0.474378
Cersu1	combo_165	Cersu1|115713	Cersu1|117873	0.473919
Cersu1	combo_23	Cersu1|99153	Cersu1|118319	0.473362
Cersu1	combo_157	Cersu1|115713	Cersu1|79105	0.471545
Cersu1	combo_144	Cersu1|124214	Cersu1|79105	0.470994
Cersu1	combo_169	Cersu1|115713	Cersu1|89584	0.467182
Cersu1	combo_127	Cersu1|89256	Cersu1|118319	0.46576
Cersu1	combo_13	Cersu1|109894	Cersu1|89584	0.46542
Cersu1	combo_92	Cersu1|81422	Cersu1|79105	0.460734
Cersu1	combo_7	Cersu1|109894	Cersu1|141779	0.453247
Cersu1	combo_120	Cersu1|89256	Cersu1|116452	0.449633
Cersu1	combo_118	Cersu1|89256	Cersu1|79105	0.446738
Cersu1	combo_68	Cersu1|118804	Cersu1|116452	0.441178
Cersu1	combo_35	Cersu1|118686	Cersu1|117873	0.437717
Cersu1	combo_119	Cersu1|89256	Cersu1|116002	0.42418
Cersu1	combo_166	Cersu1|115713	Cersu1|118319	0.423428
Cersu1	combo_40	Cersu1|99501	Cersu1|79105	0.421463
Cersu1	combo_140	Cersu1|119994	Cersu1|118319	0.420861
Cersu1	combo_10	Cersu1|109894	Cersu1|118319	0.4191
Cersu1	combo_105	Cersu1|119942	Cersu1|79105	0.41557
Cersu1	combo_32	Cersu1|118686	Cersu1|117074	0.414117
Cersu1	combo_33	Cersu1|118686	Cersu1|141779	0.413019
Cersu1	combo_146	Cersu1|124214	Cersu1|116452	0.411402
Cersu1	combo_48	Cersu1|99501	Cersu1|117873	0.405418
Cersu1	combo_124	Cersu1|89256	Cersu1|141779	0.404369
Cersu1	combo_131	Cersu1|119994	Cersu1|79105	0.401845
Cersu1	combo_53	Cersu1|99537	Cersu1|79105	0.399052
Cersu1	combo_62	Cersu1|99537	Cersu1|118319	0.392391
Cersu1	combo_49	Cersu1|99501	Cersu1|118319	0.384738
Cersu1	combo_78	Cersu1|118804	Cersu1|89584	0.383114
Cersu1	combo_104	Cersu1|81422	Cersu1|89584	0.381415
Cersu1	combo_126	Cersu1|89256	Cersu1|117873	0.380704
Cersu1	combo_52	Cersu1|99501	Cersu1|89584	0.380425
Cersu1	combo_72	Cersu1|118804	Cersu1|141779	0.379693
Cersu1	combo_46	Cersu1|99501	Cersu1|141779	0.37737
Cersu1	combo_137	Cersu1|119994	Cersu1|141779	0.375248
Cersu1	combo_123	Cersu1|89256	Cersu1|117074	0.373581
Cersu1	combo_66	Cersu1|118804	Cersu1|79105	0.372405
Cersu1	combo_163	Cersu1|115713	Cersu1|141779	0.372369
Cersu1	combo_1	Cersu1|109894	Cersu1|79105	0.37061
Cersu1	combo_59	Cersu1|99537	Cersu1|141779	0.369276
Cersu1	combo_139	Cersu1|119994	Cersu1|117873	0.366962
Cersu1	combo_85	Cersu1|81174	Cersu1|141779	0.356969
Cersu1	combo_36	Cersu1|118686	Cersu1|118319	0.355773
Cersu1	combo_128	Cersu1|89256	Cersu1|119927	0.353123
Cersu1	combo_74	Cersu1|118804	Cersu1|117873	0.351054
Cersu1	combo_67	Cersu1|118804	Cersu1|116002	0.34096
Cersu1	combo_61	Cersu1|99537	Cersu1|117873	0.33492
Cersu1	combo_71	Cersu1|118804	Cersu1|117074	0.319837
Cersu1	combo_42	Cersu1|99501	Cersu1|116452	0.316147
Cersu1	combo_149	Cersu1|124214	Cersu1|117074	0.315239
Cersu1	combo_101	Cersu1|81422	Cersu1|118319	0.310425
Cersu1	combo_76	Cersu1|118804	Cersu1|119927	0.305396
Cersu1	combo_45	Cersu1|99501	Cersu1|117074	0.297711
ClaPMI390	combo_2	ClaPMI390|2225243	ClaPMI390|1721685	0.706873
ClaPMI390	combo_23	ClaPMI390|1600367	ClaPMI390|1721685	0.705822
ClaPMI390	combo_25	ClaPMI390|1600367	ClaPMI390|2124667	0.698815
ClaPMI390	combo_10	ClaPMI390|1427276	ClaPMI390|2052987	0.694181
ClaPMI390	combo_9	ClaPMI390|1427276	ClaPMI390|1721685	0.627313
ClaPMI390	combo_16	ClaPMI390|1433358	ClaPMI390|1721685	0.594678
ClaPMI390	combo_11	ClaPMI390|1427276	ClaPMI390|2124667	0.547839
ClaPMI390	combo_14	ClaPMI390|1427276	ClaPMI390|2083510	0.519446
ClaPMI390	combo_1	ClaPMI390|2225243	ClaPMI390|2162008	0.507853
ClaPMI390	combo_3	ClaPMI390|2225243	ClaPMI390|2052987	0.492502
ClaPMI390	combo_12	ClaPMI390|1427276	ClaPMI390|2075759	0.46323
ClaPMI390	combo_7	ClaPMI390|2225243	ClaPMI390|2083510	0.458299
ClaPMI390	combo_24	ClaPMI390|1600367	ClaPMI390|2052987	0.452913
ClaPMI390	combo_26	ClaPMI390|1600367	ClaPMI390|2075759	0.428422
ClaPMI390	combo_19	ClaPMI390|1433358	ClaPMI390|2075759	0.423916
ClaPMI390	combo_28	ClaPMI390|1600367	ClaPMI390|2083510	0.4185
ClaPMI390	combo_8	ClaPMI390|1427276	ClaPMI390|2162008	0.407838
ClaPMI390	combo_15	ClaPMI390|1433358	ClaPMI390|2162008	0.405327
ClaPMI390	combo_22	ClaPMI390|1600367	ClaPMI390|2162008	0.38771
ClaPMI390	combo_4	ClaPMI390|2225243	ClaPMI390|2124667	0.382631
ClaPMI390	combo_17	ClaPMI390|1433358	ClaPMI390|2052987	0.369906
ClaPMI390	combo_13	ClaPMI390|1427276	ClaPMI390|2169417	0.308374
ClaPMI390	combo_18	ClaPMI390|1433358	ClaPMI390|2124667	0.283471
ClaPMI390	combo_20	ClaPMI390|1433358	ClaPMI390|2169417	0.267939
ClaPMI390	combo_21	ClaPMI390|1433358	ClaPMI390|2083510	0.257878
ClaPMI390	combo_27	ClaPMI390|1600367	ClaPMI390|2169417	0.255142
ClaPMI390	combo_5	ClaPMI390|2225243	ClaPMI390|2075759	0.249628
ClaPMI390	combo_6	ClaPMI390|2225243	ClaPMI390|2169417	0.232372
Clapy1	combo_26	Clapy1|1920217	Clapy1|1863664	0.685158
Clapy1	combo_17	Clapy1|1920217	Clapy1|1821216	0.656468
Clapy1	combo_2	Clapy1|1913863	Clapy1|1821216	0.645058
Clapy1	combo_22	Clapy1|1920217	Clapy1|1871831	0.642639
Clapy1	combo_6	Clapy1|1913863	Clapy1|1802760	0.641877
Clapy1	combo_7	Clapy1|1913863	Clapy1|1871831	0.634563
Clapy1	combo_9	Clapy1|1913863	Clapy1|1829848	0.628046
Clapy1	combo_14	Clapy1|1913863	Clapy1|1976443	0.627659
Clapy1	combo_56	Clapy1|1666578	Clapy1|1863664	0.612529
Clapy1	combo_4	Clapy1|1913863	Clapy1|1824011	0.605044
Clapy1	combo_47	Clapy1|1666578	Clapy1|1821216	0.586814
Clapy1	combo_55	Clapy1|1666578	Clapy1|1994149	0.583462
Clapy1	combo_11	Clapy1|1913863	Clapy1|1863664	0.57794
Clapy1	combo_24	Clapy1|1920217	Clapy1|1829848	0.572433
Clapy1	combo_25	Clapy1|1920217	Clapy1|1994149	0.567756
Clapy1	combo_49	Clapy1|1666578	Clapy1|1824011	0.562819
Clapy1	combo_54	Clapy1|1666578	Clapy1|1829848	0.561701
Clapy1	combo_21	Clapy1|1920217	Clapy1|1802760	0.555356
Clapy1	combo_3	Clapy1|1913863	Clapy1|157065	0.546278
Clapy1	combo_41	Clapy1|1599086	Clapy1|1863664	0.546236
Clapy1	combo_52	Clapy1|1666578	Clapy1|1871831	0.535472
Clapy1	combo_37	Clapy1|1599086	Clapy1|1871831	0.520315
Clapy1	combo_10	Clapy1|1913863	Clapy1|1994149	0.520223
Clapy1	combo_51	Clapy1|1666578	Clapy1|1802760	0.513353
Clapy1	combo_57	Clapy1|1666578	Clapy1|1841813	0.512873
Clapy1	combo_39	Clapy1|1599086	Clapy1|1829848	0.509808
Clapy1	combo_34	Clapy1|1599086	Clapy1|1824011	0.504944
Clapy1	combo_46	Clapy1|1666578	Clapy1|1868426	0.5039
Clapy1	combo_8	Clapy1|1913863	Clapy1|1919268	0.491343
Clapy1	combo_15	Clapy1|1913863	Clapy1|1866266	0.488629
Clapy1	combo_32	Clapy1|1599086	Clapy1|1821216	0.487545
Clapy1	combo_58	Clapy1|1666578	Clapy1|1557060	0.481527
Clapy1	combo_48	Clapy1|1666578	Clapy1|157065	0.479157
Clapy1	combo_1	Clapy1|1913863	Clapy1|1868426	0.477827
Clapy1	combo_19	Clapy1|1920217	Clapy1|1824011	0.476067
Clapy1	combo_12	Clapy1|1913863	Clapy1|1841813	0.46145
Clapy1	combo_36	Clapy1|1599086	Clapy1|1802760	0.443507
Clapy1	combo_50	Clapy1|1666578	Clapy1|1900181	0.424623
Clapy1	combo_23	Clapy1|1920217	Clapy1|1919268	0.42335
Clapy1	combo_53	Clapy1|1666578	Clapy1|1919268	0.422746
Clapy1	combo_27	Clapy1|1920217	Clapy1|1841813	0.422363
Clapy1	combo_40	Clapy1|1599086	Clapy1|1994149	0.418825
Clapy1	combo_42	Clapy1|1599086	Clapy1|1841813	0.415572
Clapy1	combo_30	Clapy1|1920217	Clapy1|1866266	0.40873
Clapy1	combo_5	Clapy1|1913863	Clapy1|1900181	0.408461
Clapy1	combo_16	Clapy1|1920217	Clapy1|1868426	0.405156
Clapy1	combo_60	Clapy1|1666578	Clapy1|1866266	0.399763
Clapy1	combo_31	Clapy1|1599086	Clapy1|1868426	0.398983
Clapy1	combo_43	Clapy1|1599086	Clapy1|1557060	0.390023
Clapy1	combo_35	Clapy1|1599086	Clapy1|1900181	0.371582
Clapy1	combo_18	Clapy1|1920217	Clapy1|157065	0.357321
Clapy1	combo_20	Clapy1|1920217	Clapy1|1900181	0.347304
Clapy1	combo_29	Clapy1|1920217	Clapy1|1976443	0.346994
Clapy1	combo_33	Clapy1|1599086	Clapy1|157065	0.334964
Clapy1	combo_59	Clapy1|1666578	Clapy1|1976443	0.334728
Clapy1	combo_38	Clapy1|1599086	Clapy1|1919268	0.318542
Clapy1	combo_45	Clapy1|1599086	Clapy1|1866266	0.305114
Clapy1	combo_44	Clapy1|1599086	Clapy1|1976443	0.297835
Clapy1	combo_13	Clapy1|1913863	Clapy1|1557060	0.260289
Clapy1	combo_28	Clapy1|1920217	Clapy1|1557060	0.237618
Cligib1	combo_52	Cligib1|1581580	Cligib1|1444604	0.688688
Cligib1	combo_20	Cligib1|1796872	Cligib1|1444604	0.668745
Cligib1	combo_116	Cligib1|1675209	Cligib1|1444604	0.644547
Cligib1	combo_14	Cligib1|1796872	Cligib1|1652290	0.644495
Cligib1	combo_180	Cligib1|1675217	Cligib1|1444604	0.620067
Cligib1	combo_46	Cligib1|1581580	Cligib1|1652290	0.574861
Cligib1	combo_10	Cligib1|1796872	Cligib1|1679243	0.573824
Cligib1	combo_23	Cligib1|1796872	Cligib1|1442379	0.569702
Cligib1	combo_110	Cligib1|1675209	Cligib1|1652290	0.554356
Cligib1	combo_174	Cligib1|1675217	Cligib1|1652290	0.552714
Cligib1	combo_47	Cligib1|1581580	Cligib1|1452477	0.536953
Cligib1	combo_55	Cligib1|1581580	Cligib1|1442379	0.535141
Cligib1	combo_18	Cligib1|1796872	Cligib1|914028	0.534412
Cligib1	combo_151	Cligib1|986358	Cligib1|1442379	0.528435
Cligib1	combo_44	Cligib1|1581580	Cligib1|1571668	0.525125
Cligib1	combo_173	Cligib1|1675217	Cligib1|327378	0.522338
Cligib1	combo_106	Cligib1|1675209	Cligib1|1679243	0.520898
Cligib1	combo_43	Cligib1|1581580	Cligib1|327231	0.519075
Cligib1	combo_170	Cligib1|1675217	Cligib1|1679243	0.51465
Cligib1	combo_107	Cligib1|1675209	Cligib1|327231	0.50723
Cligib1	combo_7	Cligib1|1796872	Cligib1|1679240	0.502895
Cligib1	combo_42	Cligib1|1581580	Cligib1|1679243	0.500161
Cligib1	combo_175	Cligib1|1675217	Cligib1|1452477	0.500017
Cligib1	combo_172	Cligib1|1675217	Cligib1|1571668	0.496589
Cligib1	combo_40	Cligib1|1581580	Cligib1|1570149	0.494742
Cligib1	combo_169	Cligib1|1675217	Cligib1|298696	0.494326
Cligib1	combo_8	Cligib1|1796872	Cligib1|1570149	0.487908
Cligib1	combo_111	Cligib1|1675209	Cligib1|1452477	0.483068
Cligib1	combo_168	Cligib1|1675217	Cligib1|1570149	0.482626
Cligib1	combo_104	Cligib1|1675209	Cligib1|1570149	0.482584
Cligib1	combo_114	Cligib1|1675209	Cligib1|914028	0.478475
Cligib1	combo_108	Cligib1|1675209	Cligib1|1571668	0.478128
Cligib1	combo_139	Cligib1|986358	Cligib1|327231	0.465774
Cligib1	combo_163	Cligib1|1675217	Cligib1|1550481	0.465743
Cligib1	combo_143	Cligib1|986358	Cligib1|1452477	0.461701
Cligib1	combo_177	Cligib1|1675217	Cligib1|497599	0.460878
Cligib1	combo_103	Cligib1|1675209	Cligib1|1679240	0.456614
Cligib1	combo_50	Cligib1|1581580	Cligib1|914028	0.453389
Cligib1	combo_12	Cligib1|1796872	Cligib1|1571668	0.447822
Cligib1	combo_113	Cligib1|1675209	Cligib1|497599	0.445879
Cligib1	combo_119	Cligib1|1675209	Cligib1|1442379	0.437348
Cligib1	combo_39	Cligib1|1581580	Cligib1|1679240	0.43509
Cligib1	combo_49	Cligib1|1581580	Cligib1|497599	0.432381
Cligib1	combo_183	Cligib1|1675217	Cligib1|1442379	0.431934
Cligib1	combo_171	Cligib1|1675217	Cligib1|327231	0.429362
Cligib1	combo_178	Cligib1|1675217	Cligib1|914028	0.423077
Cligib1	combo_167	Cligib1|1675217	Cligib1|1679240	0.417602
Cligib1	combo_45	Cligib1|1581580	Cligib1|327378	0.415524
Cligib1	combo_148	Cligib1|986358	Cligib1|1444604	0.411957
Cligib1	combo_11	Cligib1|1796872	Cligib1|327231	0.408052
Cligib1	combo_99	Cligib1|1675209	Cligib1|1550481	0.403171
Cligib1	combo_138	Cligib1|986358	Cligib1|1679243	0.388047
Cligib1	combo_142	Cligib1|986358	Cligib1|1652290	0.386565
Cligib1	combo_17	Cligib1|1796872	Cligib1|497599	0.385214
Cligib1	combo_140	Cligib1|986358	Cligib1|1571668	0.381238
Cligib1	combo_3	Cligib1|1796872	Cligib1|1550481	0.37913
Cligib1	combo_145	Cligib1|986358	Cligib1|497599	0.372574
Cligib1	combo_115	Cligib1|1675209	Cligib1|913873	0.365535
Cligib1	combo_15	Cligib1|1796872	Cligib1|1452477	0.363701
Cligib1	combo_146	Cligib1|986358	Cligib1|914028	0.362775
Cligib1	combo_136	Cligib1|986358	Cligib1|1570149	0.361796
Cligib1	combo_41	Cligib1|1581580	Cligib1|298696	0.359694
Cligib1	combo_35	Cligib1|1581580	Cligib1|1550481	0.34344
Cligib1	combo_87	Cligib1|1674920	Cligib1|1442379	0.339354
Cligib1	combo_51	Cligib1|1581580	Cligib1|913873	0.331303
Cligib1	combo_109	Cligib1|1675209	Cligib1|327378	0.32134
Cligib1	combo_141	Cligib1|986358	Cligib1|327378	0.321201
Cligib1	combo_135	Cligib1|986358	Cligib1|1679240	0.309383
Cligib1	combo_131	Cligib1|986358	Cligib1|1550481	0.307306
Cligib1	combo_78	Cligib1|1674920	Cligib1|1652290	0.296535
Cligib1	combo_105	Cligib1|1675209	Cligib1|298696	0.294208
Cligib1	combo_13	Cligib1|1796872	Cligib1|327378	0.288932
Cligib1	combo_137	Cligib1|986358	Cligib1|298696	0.287665
Cligib1	combo_9	Cligib1|1796872	Cligib1|298696	0.283417
Cligib1	combo_71	Cligib1|1674920	Cligib1|1679240	0.278876
Cligib1	combo_147	Cligib1|986358	Cligib1|913873	0.269737
Cligib1	combo_179	Cligib1|1675217	Cligib1|913873	0.26766
Cligib1	combo_59	Cligib1|1581580	Cligib1|1402573	0.260923
Cligib1	combo_123	Cligib1|1675209	Cligib1|1402573	0.254577
Cligib1	combo_85	Cligib1|1674920	Cligib1|1674270	0.2468
Cligib1	combo_91	Cligib1|1674920	Cligib1|1402573	0.244203
Cligib1	combo_166	Cligib1|1675217	Cligib1|1566598	0.239071
Cligib1	combo_19	Cligib1|1796872	Cligib1|913873	0.238583
Cligib1	combo_27	Cligib1|1796872	Cligib1|1402573	0.232844
Cligib1	combo_187	Cligib1|1675217	Cligib1|1402573	0.231882
Cligib1	combo_70	Cligib1|1674920	Cligib1|1566598	0.226996
Cligib1	combo_38	Cligib1|1581580	Cligib1|1566598	0.225082
Cligib1	combo_102	Cligib1|1675209	Cligib1|1566598	0.224508
Cligib1	combo_6	Cligib1|1796872	Cligib1|1566598	0.22187
Cligib1	combo_134	Cligib1|986358	Cligib1|1566598	0.220415
Cligib1	combo_117	Cligib1|1675209	Cligib1|1674270	0.217688
Cligib1	combo_155	Cligib1|986358	Cligib1|1402573	0.214754
Cligib1	combo_181	Cligib1|1675217	Cligib1|1674270	0.213915
Cligib1	combo_53	Cligib1|1581580	Cligib1|1674270	0.20985
Cligib1	combo_21	Cligib1|1796872	Cligib1|1674270	0.20643
Cligib1	combo_149	Cligib1|986358	Cligib1|1674270	0.197267
Conol1	combo_91	Conol1|490267	Conol1|959175	0.636828
Conol1	combo_31	Conol1|1031746	Conol1|959175	0.605371
Conol1	combo_71	Conol1|410489	Conol1|965874	0.587283
Conol1	combo_60	Conol1|353104	Conol1|996432	0.58583
Conol1	combo_94	Conol1|490267	Conol1|872444	0.569879
Conol1	combo_73	Conol1|410489	Conol1|1055443	0.56341
Conol1	combo_11	Conol1|97662	Conol1|965874	0.550123
Conol1	combo_97	Conol1|490267	Conol1|801952	0.542023
Conol1	combo_10	Conol1|97662	Conol1|97450	0.536215
Conol1	combo_16	Conol1|904662	Conol1|959175	0.533643
Conol1	combo_96	Conol1|490267	Conol1|827856	0.522447
Conol1	combo_1	Conol1|97662	Conol1|959175	0.516186
Conol1	combo_101	Conol1|490267	Conol1|965874	0.508404
Conol1	combo_43	Conol1|1031746	Conol1|1055443	0.506007
Conol1	combo_82	Conol1|877795	Conol1|801952	0.504487
Conol1	combo_13	Conol1|97662	Conol1|1055443	0.501802
Conol1	combo_3	Conol1|97662	Conol1|871270	0.497174
Conol1	combo_85	Conol1|877795	Conol1|97450	0.496129
Conol1	combo_65	Conol1|410489	Conol1|824327	0.495608
Conol1	combo_45	Conol1|1031746	Conol1|996432	0.492562
Conol1	combo_102	Conol1|490267	Conol1|966952	0.479678
Conol1	combo_30	Conol1|904662	Conol1|996432	0.477183
Conol1	combo_68	Conol1|410489	Conol1|834409	0.476666
Conol1	combo_75	Conol1|410489	Conol1|996432	0.46755
Conol1	combo_105	Conol1|490267	Conol1|996432	0.467019
Conol1	combo_49	Conol1|353104	Conol1|872444	0.464305
Conol1	combo_27	Conol1|904662	Conol1|966952	0.461657
Conol1	combo_15	Conol1|97662	Conol1|996432	0.461362
Conol1	combo_61	Conol1|410489	Conol1|959175	0.460665
Conol1	combo_22	Conol1|904662	Conol1|801952	0.458537
Conol1	combo_74	Conol1|410489	Conol1|998645	0.458478
Conol1	combo_4	Conol1|97662	Conol1|872444	0.451807
Conol1	combo_86	Conol1|877795	Conol1|965874	0.44703
Conol1	combo_41	Conol1|1031746	Conol1|965874	0.446083
Conol1	combo_98	Conol1|490267	Conol1|834409	0.442527
Conol1	combo_40	Conol1|1031746	Conol1|97450	0.436431
Conol1	combo_28	Conol1|904662	Conol1|1055443	0.430687
Conol1	combo_34	Conol1|1031746	Conol1|872444	0.42911
Conol1	combo_23	Conol1|904662	Conol1|834409	0.428066
Conol1	combo_36	Conol1|1031746	Conol1|827856	0.422733
Conol1	combo_76	Conol1|877795	Conol1|959175	0.404657
Conol1	combo_44	Conol1|1031746	Conol1|998645	0.399617
Conol1	combo_54	Conol1|353104	Conol1|834437	0.398967
Conol1	combo_78	Conol1|877795	Conol1|871270	0.398234
Conol1	combo_72	Conol1|410489	Conol1|966952	0.394621
Conol1	combo_103	Conol1|490267	Conol1|1055443	0.389636
Conol1	combo_14	Conol1|97662	Conol1|998645	0.387917
Conol1	combo_48	Conol1|353104	Conol1|871270	0.387551
Conol1	combo_83	Conol1|877795	Conol1|834409	0.384286
Conol1	combo_46	Conol1|353104	Conol1|959175	0.380793
Conol1	combo_21	Conol1|904662	Conol1|827856	0.377999
Conol1	combo_58	Conol1|353104	Conol1|1055443	0.377079
Conol1	combo_70	Conol1|410489	Conol1|97450	0.375751
Conol1	combo_51	Conol1|353104	Conol1|827856	0.374783
Conol1	combo_37	Conol1|1031746	Conol1|801952	0.372411
Conol1	combo_59	Conol1|353104	Conol1|998645	0.362022
Conol1	combo_26	Conol1|904662	Conol1|965874	0.360704
Conol1	combo_38	Conol1|1031746	Conol1|834409	0.359341
Conol1	combo_89	Conol1|877795	Conol1|998645	0.358788
Conol1	combo_6	Conol1|97662	Conol1|827856	0.357595
Conol1	combo_90	Conol1|877795	Conol1|996432	0.356168
Conol1	combo_25	Conol1|904662	Conol1|97450	0.352545
Conol1	combo_62	Conol1|410489	Conol1|152300	0.348399
Conol1	combo_52	Conol1|353104	Conol1|801952	0.342006
Conol1	combo_12	Conol1|97662	Conol1|966952	0.340016
Conol1	combo_39	Conol1|1031746	Conol1|834437	0.339369
Conol1	combo_88	Conol1|877795	Conol1|1055443	0.33481
Conol1	combo_79	Conol1|877795	Conol1|872444	0.333688
Conol1	combo_66	Conol1|410489	Conol1|827856	0.328447
Conol1	combo_19	Conol1|904662	Conol1|872444	0.326392
Conol1	combo_42	Conol1|1031746	Conol1|966952	0.325257
Conol1	combo_29	Conol1|904662	Conol1|998645	0.323189
Conol1	combo_64	Conol1|410489	Conol1|872444	0.320283
Conol1	combo_87	Conol1|877795	Conol1|966952	0.315808
Conol1	combo_2	Conol1|97662	Conol1|152300	0.313635
Conol1	combo_81	Conol1|877795	Conol1|827856	0.311903
Conol1	combo_17	Conol1|904662	Conol1|152300	0.310298
Conol1	combo_69	Conol1|410489	Conol1|834437	0.308476
Conol1	combo_77	Conol1|877795	Conol1|152300	0.306818
Conol1	combo_5	Conol1|97662	Conol1|824327	0.298122
Conol1	combo_104	Conol1|490267	Conol1|998645	0.294609
Conol1	combo_63	Conol1|410489	Conol1|871270	0.285336
Conol1	combo_57	Conol1|353104	Conol1|966952	0.284885
Conol1	combo_56	Conol1|353104	Conol1|965874	0.282399
Conol1	combo_50	Conol1|353104	Conol1|824327	0.278051
Conol1	combo_18	Conol1|904662	Conol1|871270	0.275874
Conol1	combo_67	Conol1|410489	Conol1|801952	0.275022
Conol1	combo_55	Conol1|353104	Conol1|97450	0.272913
Conol1	combo_47	Conol1|353104	Conol1|152300	0.270003
Conol1	combo_24	Conol1|904662	Conol1|834437	0.260755
Conol1	combo_53	Conol1|353104	Conol1|834409	0.243772
Conol1	combo_84	Conol1|877795	Conol1|834437	0.242617
Conol1	combo_7	Conol1|97662	Conol1|801952	0.233062
Conol1	combo_99	Conol1|490267	Conol1|834437	0.232261
Conol1	combo_8	Conol1|97662	Conol1|834409	0.231959
Conol1	combo_9	Conol1|97662	Conol1|834437	0.21599
Conpu1	combo_63	Conpu1|166123	Conpu1|81183	0.629438
Conpu1	combo_7	Conpu1|85112	Conpu1|81183	0.617689
Conpu1	combo_21	Conpu1|135409	Conpu1|81183	0.606799
Conpu1	combo_2	Conpu1|85112	Conpu1|44427	0.606704
Conpu1	combo_56	Conpu1|165552	Conpu1|113498	0.592441
Conpu1	combo_54	Conpu1|165552	Conpu1|84587	0.590925
Conpu1	combo_55	Conpu1|165552	Conpu1|113337	0.573976
Conpu1	combo_53	Conpu1|165552	Conpu1|167990	0.569326
Conpu1	combo_47	Conpu1|165552	Conpu1|80643	0.563909
Conpu1	combo_24	Conpu1|135409	Conpu1|57420	0.552968
Conpu1	combo_51	Conpu1|165552	Conpu1|90292	0.547599
Conpu1	combo_62	Conpu1|166123	Conpu1|135890	0.5226
Conpu1	combo_66	Conpu1|166123	Conpu1|57420	0.518882
Conpu1	combo_30	Conpu1|120916	Conpu1|44427	0.51433
Conpu1	combo_14	Conpu1|85112	Conpu1|113498	0.509707
Conpu1	combo_6	Conpu1|85112	Conpu1|135890	0.50619
Conpu1	combo_10	Conpu1|85112	Conpu1|57420	0.498105
Conpu1	combo_11	Conpu1|85112	Conpu1|167990	0.496204
Conpu1	combo_50	Conpu1|165552	Conpu1|102164	0.485971
Conpu1	combo_4	Conpu1|85112	Conpu1|96590	0.480681
Conpu1	combo_67	Conpu1|166123	Conpu1|167990	0.478041
Conpu1	combo_31	Conpu1|120916	Conpu1|45203	0.460217
Conpu1	combo_20	Conpu1|135409	Conpu1|135890	0.458375
Conpu1	combo_22	Conpu1|135409	Conpu1|102164	0.457451
Conpu1	combo_5	Conpu1|85112	Conpu1|80643	0.453921
Conpu1	combo_38	Conpu1|120916	Conpu1|57420	0.438638
Conpu1	combo_26	Conpu1|135409	Conpu1|84587	0.43534
Conpu1	combo_65	Conpu1|166123	Conpu1|90292	0.427585
Conpu1	combo_19	Conpu1|135409	Conpu1|80643	0.425708
Conpu1	combo_35	Conpu1|120916	Conpu1|81183	0.421679
Conpu1	combo_9	Conpu1|85112	Conpu1|90292	0.419886
Conpu1	combo_33	Conpu1|120916	Conpu1|80643	0.419302
Conpu1	combo_34	Conpu1|120916	Conpu1|135890	0.419025
Conpu1	combo_25	Conpu1|135409	Conpu1|167990	0.407537
Conpu1	combo_23	Conpu1|135409	Conpu1|90292	0.393595
Conpu1	combo_70	Conpu1|166123	Conpu1|113498	0.381874
Conpu1	combo_69	Conpu1|166123	Conpu1|113337	0.380756
Conpu1	combo_64	Conpu1|166123	Conpu1|102164	0.36079
Conpu1	combo_61	Conpu1|166123	Conpu1|80643	0.356664
Conpu1	combo_12	Conpu1|85112	Conpu1|84587	0.346911
Conpu1	combo_27	Conpu1|135409	Conpu1|113337	0.345274
Conpu1	combo_68	Conpu1|166123	Conpu1|84587	0.340951
Conpu1	combo_52	Conpu1|165552	Conpu1|57420	0.335007
Conpu1	combo_28	Conpu1|135409	Conpu1|113498	0.331754
Conpu1	combo_39	Conpu1|120916	Conpu1|167990	0.328439
Conpu1	combo_37	Conpu1|120916	Conpu1|90292	0.319781
Conpu1	combo_58	Conpu1|166123	Conpu1|44427	0.313557
Conpu1	combo_42	Conpu1|120916	Conpu1|113498	0.312123
Conpu1	combo_8	Conpu1|85112	Conpu1|102164	0.309175
Conpu1	combo_18	Conpu1|135409	Conpu1|96590	0.299609
Conpu1	combo_60	Conpu1|166123	Conpu1|96590	0.299468
Conpu1	combo_13	Conpu1|85112	Conpu1|113337	0.289782
Conpu1	combo_36	Conpu1|120916	Conpu1|102164	0.286194
Conpu1	combo_48	Conpu1|165552	Conpu1|135890	0.280491
Conpu1	combo_41	Conpu1|120916	Conpu1|113337	0.276781
Conpu1	combo_44	Conpu1|165552	Conpu1|44427	0.268314
Conpu1	combo_49	Conpu1|165552	Conpu1|81183	0.266576
Conpu1	combo_40	Conpu1|120916	Conpu1|84587	0.260247
Conpu1	combo_17	Conpu1|135409	Conpu1|45203	0.259255
Conpu1	combo_16	Conpu1|135409	Conpu1|44427	0.249334
Conpu1	combo_45	Conpu1|165552	Conpu1|45203	0.243163
Conpu1	combo_3	Conpu1|85112	Conpu1|45203	0.231905
Conpu1	combo_59	Conpu1|166123	Conpu1|45203	0.228752
Conpu1	combo_32	Conpu1|120916	Conpu1|96590	0.221105
Copang1	combo_1	Copang1|906025	Copang1|204167	0.668837
Copang1	combo_11	Copang1|906025	Copang1|1033143	0.659613
Copang1	combo_18	Copang1|906025	Copang1|912678	0.65285
Copang1	combo_22	Copang1|906025	Copang1|1149086	0.586973
Copang1	combo_30	Copang1|906025	Copang1|316495	0.577825
Copang1	combo_24	Copang1|906025	Copang1|992540	0.567496
Copang1	combo_28	Copang1|906025	Copang1|830496	0.559635
Copang1	combo_15	Copang1|906025	Copang1|990615	0.558781
Copang1	combo_17	Copang1|906025	Copang1|1013301	0.54894
Copang1	combo_19	Copang1|906025	Copang1|537226	0.538935
Copang1	combo_20	Copang1|906025	Copang1|1143301	0.525183
Copang1	combo_5	Copang1|906025	Copang1|276377	0.488979
Copang1	combo_26	Copang1|906025	Copang1|823671	0.483661
Copang1	combo_3	Copang1|906025	Copang1|883250	0.478663
Copang1	combo_16	Copang1|906025	Copang1|1138604	0.468574
Copang1	combo_10	Copang1|906025	Copang1|813392	0.459257
Copang1	combo_27	Copang1|906025	Copang1|927092	0.425928
Copang1	combo_9	Copang1|906025	Copang1|812853	0.368768
Copang1	combo_8	Copang1|906025	Copang1|342498	0.357872
Copang1	combo_7	Copang1|906025	Copang1|890434	0.356573
Copang1	combo_13	Copang1|906025	Copang1|1125797	0.355531
Copang1	combo_12	Copang1|906025	Copang1|1128144	0.355406
Copang1	combo_25	Copang1|906025	Copang1|1076566	0.35484
Copang1	combo_2	Copang1|906025	Copang1|1096560	0.353721
Copang1	combo_14	Copang1|906025	Copang1|472205	0.33933
Copang1	combo_21	Copang1|906025	Copang1|1074336	0.324587
Copang1	combo_4	Copang1|906025	Copang1|1103817	0.302451
Copang1	combo_6	Copang1|906025	Copang1|808622	0.298149
Copang1	combo_29	Copang1|906025	Copang1|1054909	0.294199
Copang1	combo_23	Copang1|906025	Copang1|916867	0.277668
Copmar1	combo_9	Copmar1|658329	Copmar1|596743	0.587777
Copmar1	combo_10	Copmar1|658329	Copmar1|595962	0.547522
Copmar1	combo_15	Copmar1|658329	Copmar1|708455	0.522347
Copmar1	combo_11	Copmar1|658329	Copmar1|706555	0.487809
Copmar1	combo_14	Copmar1|658329	Copmar1|672915	0.456418
Copmar1	combo_16	Copmar1|658329	Copmar1|676263	0.444432
Copmar1	combo_12	Copmar1|658329	Copmar1|647124	0.418165
Copmar1	combo_13	Copmar1|658329	Copmar1|682416	0.38871
Copmar1	combo_1	Copmar1|658329	Copmar1|582293	0.38044
Copmar1	combo_8	Copmar1|658329	Copmar1|642215	0.365328
Copmar1	combo_7	Copmar1|658329	Copmar1|668461	0.33084
Copmar1	combo_4	Copmar1|658329	Copmar1|40697	0.305462
Copmar1	combo_2	Copmar1|658329	Copmar1|684933	0.293519
Copmar1	combo_17	Copmar1|658329	Copmar1|605897	0.28758
Copmar1	combo_6	Copmar1|658329	Copmar1|586207	0.280264
Copmar1	combo_3	Copmar1|658329	Copmar1|715452	0.248667
Copmar1	combo_5	Copmar1|658329	Copmar1|701503	0.200159
Copph3	combo_190	Copph3|1107923	Copph3|1204693	0.767849
Copph3	combo_191	Copph3|1107923	Copph3|114148	0.703861
Copph3	combo_34	Copph3|1572899	Copph3|1204693	0.693339
Copph3	combo_38	Copph3|1572899	Copph3|1379461	0.666852
Copph3	combo_28	Copph3|1572899	Copph3|1437785	0.642529
Copph3	combo_186	Copph3|1107923	Copph3|1407644	0.628081
Copph3	combo_182	Copph3|1107923	Copph3|744366	0.615337
Copph3	combo_104	Copph3|129356	Copph3|744366	0.603703
Copph3	combo_73	Copph3|1445319	Copph3|1204693	0.596423
Copph3	combo_145	Copph3|1338248	Copph3|1437785	0.58487
Copph3	combo_116	Copph3|129356	Copph3|1379461	0.561247
Copph3	combo_106	Copph3|129356	Copph3|1437785	0.561006
Copph3	combo_112	Copph3|129356	Copph3|1204693	0.555214
Copph3	combo_30	Copph3|1572899	Copph3|1407644	0.555118
Copph3	combo_65	Copph3|1445319	Copph3|744366	0.548139
Copph3	combo_152	Copph3|1338248	Copph3|114148	0.544115
Copph3	combo_77	Copph3|1445319	Copph3|1379461	0.543603
Copph3	combo_151	Copph3|1338248	Copph3|1204693	0.539611
Copph3	combo_113	Copph3|129356	Copph3|114148	0.538
Copph3	combo_155	Copph3|1338248	Copph3|1379461	0.531867
Copph3	combo_140	Copph3|1338248	Copph3|744240	0.531466
Copph3	combo_99	Copph3|129356	Copph3|1375327	0.530793
Copph3	combo_108	Copph3|129356	Copph3|1407644	0.517346
Copph3	combo_192	Copph3|1107923	Copph3|170707	0.50945
Copph3	combo_180	Copph3|1107923	Copph3|1314922	0.506143
Copph3	combo_138	Copph3|1338248	Copph3|1375327	0.500842
Copph3	combo_91	Copph3|129356	Copph3|1491814	0.497188
Copph3	combo_31	Copph3|1572899	Copph3|1321039	0.491731
Copph3	combo_143	Copph3|1338248	Copph3|744366	0.489327
Copph3	combo_60	Copph3|1445319	Copph3|1375327	0.481616
Copph3	combo_194	Copph3|1107923	Copph3|1379461	0.473578
Copph3	combo_67	Copph3|1445319	Copph3|1437785	0.472393
Copph3	combo_130	Copph3|1338248	Copph3|1491814	0.468374
Copph3	combo_69	Copph3|1445319	Copph3|1407644	0.460864
Copph3	combo_107	Copph3|129356	Copph3|1198542	0.45516
Copph3	combo_74	Copph3|1445319	Copph3|114148	0.454102
Copph3	combo_147	Copph3|1338248	Copph3|1407644	0.450246
Copph3	combo_184	Copph3|1107923	Copph3|1437785	0.437927
Copph3	combo_52	Copph3|1445319	Copph3|1491814	0.425153
Copph3	combo_21	Copph3|1572899	Copph3|1375327	0.422776
Copph3	combo_32	Copph3|1572899	Copph3|1118164	0.415637
Copph3	combo_68	Copph3|1445319	Copph3|1198542	0.409718
Copph3	combo_23	Copph3|1572899	Copph3|744240	0.405387
Copph3	combo_188	Copph3|1107923	Copph3|1118164	0.399205
Copph3	combo_36	Copph3|1572899	Copph3|170707	0.392578
Copph3	combo_146	Copph3|1338248	Copph3|1198542	0.392427
Copph3	combo_95	Copph3|129356	Copph3|1110852	0.386009
Copph3	combo_62	Copph3|1445319	Copph3|744240	0.382526
Copph3	combo_114	Copph3|129356	Copph3|170707	0.365617
Copph3	combo_179	Copph3|1107923	Copph3|744240	0.357933
Copph3	combo_177	Copph3|1107923	Copph3|1375327	0.354549
Copph3	combo_101	Copph3|129356	Copph3|744240	0.345467
Copph3	combo_169	Copph3|1107923	Copph3|1491814	0.321852
Copph3	combo_110	Copph3|129356	Copph3|1118164	0.317037
Copph3	combo_185	Copph3|1107923	Copph3|1198542	0.313776
Copph3	combo_71	Copph3|1445319	Copph3|1118164	0.311065
Copph3	combo_76	Copph3|1445319	Copph3|1206395	0.306246
Copph3	combo_149	Copph3|1338248	Copph3|1118164	0.303981
Copph3	combo_153	Copph3|1338248	Copph3|170707	0.294371
Copph3	combo_141	Copph3|1338248	Copph3|1314922	0.293973
Copph3	combo_25	Copph3|1572899	Copph3|1115902	0.284473
Copph3	combo_105	Copph3|129356	Copph3|1314947	0.275099
Copph3	combo_102	Copph3|129356	Copph3|1314922	0.272988
Copph3	combo_63	Copph3|1445319	Copph3|1314922	0.272519
Copph3	combo_183	Copph3|1107923	Copph3|1314947	0.268308
Copph3	combo_173	Copph3|1107923	Copph3|1110852	0.26538
Copph3	combo_144	Copph3|1338248	Copph3|1314947	0.263825
Copph3	combo_134	Copph3|1338248	Copph3|1110852	0.249712
Copph3	combo_66	Copph3|1445319	Copph3|1314947	0.247316
Copph3	combo_70	Copph3|1445319	Copph3|1321039	0.24283
Copph3	combo_178	Copph3|1107923	Copph3|1198517	0.237783
Copph3	combo_78	Copph3|1445319	Copph3|1132989	0.237394
Copph3	combo_193	Copph3|1107923	Copph3|1206395	0.236299
Copph3	combo_156	Copph3|1338248	Copph3|1132989	0.234685
Copph3	combo_56	Copph3|1445319	Copph3|1110852	0.227901
Copph3	combo_75	Copph3|1445319	Copph3|170707	0.227237
Copph3	combo_22	Copph3|1572899	Copph3|1198517	0.224646
Copph3	combo_100	Copph3|129356	Copph3|1198517	0.218637
Copph3	combo_174	Copph3|1107923	Copph3|1291792	0.217095
Copph3	combo_57	Copph3|1445319	Copph3|1291792	0.216842
Copph3	combo_139	Copph3|1338248	Copph3|1198517	0.216373
Copph3	combo_148	Copph3|1338248	Copph3|1321039	0.213081
Copph3	combo_61	Copph3|1445319	Copph3|1198517	0.210524
Copph3	combo_109	Copph3|129356	Copph3|1321039	0.204387
Copph3	combo_96	Copph3|129356	Copph3|1291792	0.202906
Copph3	combo_64	Copph3|1445319	Copph3|1115902	0.202598
Copph3	combo_154	Copph3|1338248	Copph3|1206395	0.202466
Copph3	combo_135	Copph3|1338248	Copph3|1291792	0.201969
Copph3	combo_117	Copph3|129356	Copph3|1132989	0.20171
Copph3	combo_115	Copph3|129356	Copph3|1206395	0.198346
Copph3	combo_181	Copph3|1107923	Copph3|1115902	0.19746
Copph3	combo_187	Copph3|1107923	Copph3|1321039	0.196321
Copph3	combo_103	Copph3|129356	Copph3|1115902	0.193978
Copph3	combo_39	Copph3|1572899	Copph3|1132989	0.193159
Copph3	combo_142	Copph3|1338248	Copph3|1115902	0.192798
Copph3	combo_195	Copph3|1107923	Copph3|1132989	0.186285
Corgl3	combo_6	Corgl3|7182180	Corgl3|7255402	0.697666
Corgl3	combo_76	Corgl3|7156633	Corgl3|7255402	0.688031
Corgl3	combo_34	Corgl3|7188302	Corgl3|7255402	0.685899
Corgl3	combo_62	Corgl3|6694260	Corgl3|7255402	0.684304
Corgl3	combo_52	Corgl3|7095594	Corgl3|6695823	0.683088
Corgl3	combo_38	Corgl3|7188302	Corgl3|6695823	0.659915
Corgl3	combo_15	Corgl3|7188295	Corgl3|6953040	0.641371
Corgl3	combo_19	Corgl3|7188295	Corgl3|7085097	0.640992
Corgl3	combo_33	Corgl3|7188302	Corgl3|7085097	0.629674
Corgl3	combo_20	Corgl3|7188295	Corgl3|7255402	0.625407
Corgl3	combo_26	Corgl3|7188295	Corgl3|7226291	0.619056
Corgl3	combo_56	Corgl3|7095594	Corgl3|7203955	0.619024
Corgl3	combo_41	Corgl3|7188302	Corgl3|6899731	0.614661
Corgl3	combo_80	Corgl3|7156633	Corgl3|6695823	0.609099
[truncated: 4,380 more rows]

## Sheet: Table S7
Table S7: Alphafold Multimer results for all GPCR - G protein heterotrimer combinations in 10 species (combinations with a confidence score of at least 0.5 are shown in bold)
Combo: A specific GPCR and G-protein (α,β,γ) interaction pair. Each combo contains [Protein GPCR ID], [Protein G-alpha ID], [Protein G-beta ID] and [Protein G-gamma ID]
Each protein ID follows the [MycoCosm portal ID]|[Protein ID] format.
GPCR G protein heterotrimer combinations	Detailed filename	Potential novel GPCR SeqID	G-alpha SeqID	G-beta SeqID	G-gamma SeqID	avg_plddt	ptm	iptm	confidence score (0.8*ptm + 0.2*iptm)
Galma1_combo_50	Galma1_combo_50_scores_rank_001_alphafold2_multimer_v3_model_4_seed_000.json	Galma1|283049	Galma1|227215	Galma1|218719	Galma1|72116	85.1996	0.82	0.78	0.812
Galma1_combo_49	Galma1_combo_49_scores_rank_001_alphafold2_multimer_v3_model_5_seed_000.json	Galma1|283049	Galma1|227215	Galma1|218719	Galma1|251337	85.1597	0.82	0.77	0.81
Fibsp1_combo_99	Fibsp1_combo_99_scores_rank_001_alphafold2_multimer_v3_model_4_seed_000.json	Fibsp1|1045307	Fibsp1|839446	Fibsp1|1039297	Fibsp1|788604	82.9162	0.81	0.78	0.804
Galma1_combo_14	Galma1_combo_14_scores_rank_001_alphafold2_multimer_v3_model_5_seed_000.json	Galma1|160977	Galma1|227215	Galma1|218719	Galma1|72116	83.7365	0.81	0.77	0.802
Galma1_combo_37	Galma1_combo_37_scores_rank_001_alphafold2_multimer_v3_model_4_seed_000.json	Galma1|283049	Galma1|157398	Galma1|218719	Galma1|251337	85.7306	0.81	0.76	0.8
Galma1_combo_1	Galma1_combo_1_scores_rank_001_alphafold2_multimer_v3_model_1_seed_000.json	Galma1|160977	Galma1|157398	Galma1|218719	Galma1|251337	85.5857	0.8	0.77	0.794
Galma1_combo_2	Galma1_combo_2_scores_rank_001_alphafold2_multimer_v3_model_4_seed_000.json	Galma1|160977	Galma1|157398	Galma1|218719	Galma1|72116	84.4234	0.8	0.76	0.792
Pisti2_combo_8	Pisti2_combo_8_scores_rank_001_alphafold2_multimer_v3_model_2_seed_000.json	Pisti2|996529	Pisti2|7809	Pisti2|998299	Pisti2|121897	86.9618	0.8	0.75	0.79
Galma1_combo_26	Galma1_combo_26_scores_rank_001_alphafold2_multimer_v3_model_2_seed_000.json	Galma1|160977	Galma1|80223	Galma1|218719	Galma1|72116	85.6687	0.8	0.75	0.79
Galma1_combo_38	Galma1_combo_38_scores_rank_003_alphafold2_multimer_v3_model_5_seed_000.json	Galma1|283049	Galma1|157398	Galma1|218719	Galma1|72116	84.4133	0.8	0.75	0.79
Galma1_combo_13	Galma1_combo_13_scores_rank_001_alphafold2_multimer_v3_model_5_seed_000.json	Galma1|160977	Galma1|227215	Galma1|218719	Galma1|251337	83.4867	0.8	0.75	0.79
Pisti2_combo_31	Pisti2_combo_31_scores_rank_001_alphafold2_multimer_v3_model_1_seed_000.json	Pisti2|4067515	Pisti2|7809	Pisti2|998299	Pisti2|993004	87.5898	0.79	0.74	0.78
Pisti2_combo_56	Pisti2_combo_56_scores_rank_001_alphafold2_multimer_v3_model_1_seed_000.json	Pisti2|996667	Pisti2|7809	Pisti2|998299	Pisti2|121897	86.9103	0.79	0.74	0.78
Pisti2_combo_7	Pisti2_combo_7_scores_rank_001_alphafold2_multimer_v3_model_2_seed_000.json	Pisti2|996529	Pisti2|7809	Pisti2|998299	Pisti2|993004	86.6417	0.79	0.74	0.78
Galma1_combo_62	Galma1_combo_62_scores_rank_002_alphafold2_multimer_v3_model_1_seed_000.json	Galma1|283049	Galma1|80223	Galma1|218719	Galma1|72116	86.6097	0.79	0.74	0.78
Cananz1_combo_60	Cananz1_combo_60_scores_rank_001_alphafold2_multimer_v3_model_4_seed_000.json	Cananz1|449653	Cananz1|2964645	Cananz1|3134312	Cananz1|3051495	82.9756	0.79	0.74	0.78
Galma1_combo_61	Galma1_combo_61_scores_rank_004_alphafold2_multimer_v3_model_4_seed_000.json	Galma1|283049	Galma1|80223	Galma1|218719	Galma1|251337	86.0328	0.79	0.73	0.778
Cananz1_combo_52	Cananz1_combo_52_scores_rank_001_alphafold2_multimer_v3_model_4_seed_000.json	Cananz1|449653	Cananz1|2964645	Cananz1|3134312	Cananz1|3051495	82.6667	0.79	0.73	0.778
Gyman1_combo_1	Gyman1_combo_1_scores_rank_001_alphafold2_multimer_v3_model_1_seed_000.json	Gyman1|859329	Gyman1|923789	Gyman1|970181	Gyman1|886802	88.0365	0.78	0.74	0.772
Gyman1_combo_2	Gyman1_combo_2_scores_rank_001_alphafold2_multimer_v3_model_4_seed_000.json	Gyman1|859329	Gyman1|923789	Gyman1|970181	Gyman1|967050	87.6842	0.78	0.74	0.772
Pisti2_combo_55	Pisti2_combo_55_scores_rank_001_alphafold2_multimer_v3_model_1_seed_000.json	Pisti2|996667	Pisti2|7809	Pisti2|998299	Pisti2|993004	87.1011	0.78	0.74	0.772
Cananz1_combo_59	Cananz1_combo_59_scores_rank_001_alphafold2_multimer_v3_model_5_seed_000.json	Cananz1|449653	Cananz1|2964645	Cananz1|3134312	Cananz1|3051495	81.7511	0.78	0.74	0.772
Cananz1_combo_53	Cananz1_combo_53_scores_rank_001_alphafold2_multimer_v3_model_5_seed_000.json	Cananz1|449653	Cananz1|2964645	Cananz1|3134312	Cananz1|3051495	81.7511	0.78	0.74	0.772
Pisti2_combo_32	Pisti2_combo_32_scores_alphafold2_multimer_v3_model_1_seed_000.json	Pisti2|4067515	Pisti2|7809	Pisti2|998299	Pisti2|121897	87.4393	0.78	0.73	0.77
Glocon1_combo_4	Glocon1_combo_4_scores_rank_001_alphafold2_multimer_v3_model_2_seed_000.json	Glocon1|663044	Glocon1|823048	Glocon1|850326	Glocon1|827693	85.7829	0.78	0.73	0.77
Galma1_combo_25	Galma1_combo_25_scores_rank_001_alphafold2_multimer_v3_model_2_seed_000.json	Galma1|160977	Galma1|80223	Galma1|218719	Galma1|251337	84.9105	0.78	0.73	0.77
Cananz1_combo_39	Cananz1_combo_39_scores_rank_001_alphafold2_multimer_v3_model_3_seed_000.json	Cananz1|418906	Cananz1|2964645	Cananz1|3134312	Cananz1|3051495	83.6589	0.78	0.73	0.77
Cananz1_combo_32	Cananz1_combo_32_scores_rank_001_alphafold2_multimer_v3_model_3_seed_000.json	Cananz1|418906	Cananz1|2964645	Cananz1|3134312	Cananz1|3051495	83.5526	0.78	0.73	0.77
Cananz1_combo_38	Cananz1_combo_38_scores_rank_001_alphafold2_multimer_v3_model_3_seed_000.json	Cananz1|418906	Cananz1|2964645	Cananz1|3134312	Cananz1|3051495	83.5411	0.78	0.73	0.77
Aurde3_1_combo	Aurde3_1_combo_17_scores_rank_003_alphafold2_multimer_v3_model_5_seed_000.json	Aurde3_1|1180124	Aurde3_1|1278292	Aurde3_1|1357117	Aurde3_1|1017117	85.4723	0.78	0.72	0.768
Cananz1_combo_4	Cananz1_combo_4_scores_rank_001_alphafold2_multimer_v3_model_3_seed_000.json	Cananz1|417603	Cananz1|2176223	Cananz1|3134312	Cananz1|3051495	83.4983	0.78	0.72	0.768
Cananz1_combo_31	Cananz1_combo_31_scores_rank_001_alphafold2_multimer_v3_model_3_seed_000.json	Cananz1|418906	Cananz1|2964645	Cananz1|3134312	Cananz1|3051495	83.2686	0.78	0.72	0.768
Fibsp1_combo_120	Fibsp1_combo_120_scores_rank_001_alphafold2_multimer_v3_model_3_seed_000.json	Fibsp1|1045307	Fibsp1|819503	Fibsp1|1039297	Fibsp1|860912	85.2459	0.78	0.71	0.766
Gyman1_combo_10	Gyman1_combo_10_scores_rank_001_alphafold2_multimer_v3_model_2_seed_000.json	Gyman1|859329	Gyman1|960389	Gyman1|970181	Gyman1|967050	85.3295	0.77	0.73	0.762
Pisti2_combo_20	Pisti2_combo_20_scores_rank_001_alphafold2_multimer_v3_model_1_seed_000.json	Pisti2|996529	Pisti2|129162	Pisti2|998299	Pisti2|121897	85.6865	0.77	0.72	0.76
Bjead1_1_combo_61	Bjead1_1_combo_61_scores_rank_001_alphafold2_multimer_v3_model_2_seed_000.json	Bjead1_1|187108	Bjead1_1|118696	Bjead1_1|33597	Bjead1_1|116120	85.3002	0.77	0.72	0.76
Cananz1_combo_45	Cananz1_combo_45_scores_rank_001_alphafold2_multimer_v3_model_4_seed_000.json	Cananz1|449653	Cananz1|2176223	Cananz1|3134312	Cananz1|3051495	82.501	0.77	0.72	0.76
Cananz1_combo_46	Cananz1_combo_46_scores_rank_001_alphafold2_multimer_v3_model_4_seed_000.json	Cananz1|449653	Cananz1|2176223	Cananz1|3134312	Cananz1|3051495	82.1376	0.77	0.72	0.76
Bjead1_1_combo_22	Bjead1_1_combo_22_scores_rank_001_alphafold2_multimer_v3_model_3_seed_000.json	Bjead1_1|183944	Bjead1_1|118696	Bjead1_1|33597	Bjead1_1|53402	83.5156	0.77	0.71	0.758
Bjead1_1_combo_41	Bjead1_1_combo_41_scores_rank_003_alphafold2_multimer_v3_model_3_seed_000.json	Bjead1_1|44739	Bjead1_1|118696	Bjead1_1|33597	Bjead1_1|116120	82.5333	0.77	0.71	0.758
Fibsp1_combo_80	Fibsp1_combo_80_scores_rank_001_alphafold2_multimer_v3_model_4_seed_000.json	Fibsp1|1045307	Fibsp1|877427	Fibsp1|1039297	Fibsp1|860912	79.8046	0.77	0.71	0.758
Cananz1_combo_3	Cananz1_combo_3_scores_rank_002_alphafold2_multimer_v3_model_3_seed_000.json	Cananz1|417603	Cananz1|2176223	Cananz1|3134312	Cananz1|3051495	83.18	0.77	0.71	0.758
Pisti2_combo_44	Pisti2_combo_44_scores_alphafold2_multimer_v3_model_2_seed_000.json	Pisti2|4067515	Pisti2|129162	Pisti2|998299	Pisti2|121897	86.8509	0.76	0.72	0.752
Copph3_combo_30	Copph3_combo_30_scores_alphafold2_multimer_v3_model_2_seed_000.json	Copph3|1572899	Copph3|1204693	Copph3|1381814	Copph3|1246852	83.8702	0.76	0.72	0.752
Copph3_combo_32	Copph3_combo_32_scores_rank_001_alphafold2_multimer_v3_model_2_seed_000.json	Copph3|1572899	Copph3|1204693	Copph3|1381814	Copph3|168653	83.6656	0.76	0.72	0.752
Pisti2_combo_67	Pisti2_combo_67_scores_rank_001_alphafold2_multimer_v3_model_1_seed_000.json	Pisti2|996667	Pisti2|129162	Pisti2|998299	Pisti2|993004	85.9474	0.76	0.71	0.75
Pisti2_combo_68	Pisti2_combo_68_scores_alphafold2_multimer_v3_model_1_seed_000.json	Pisti2|996667	Pisti2|129162	Pisti2|998299	Pisti2|121897	85.8496	0.76	0.71	0.75
Bjead1_1_combo_2	Bjead1_1_combo_2_scores_rank_002_alphafold2_multimer_v3_model_1_seed_000.json	Bjead1_1|230220	Bjead1_1|118696	Bjead1_1|33597	Bjead1_1|53402	85.0869	0.76	0.71	0.75
Fibsp1_combo_59	Fibsp1_combo_59_scores_rank_001_alphafold2_multimer_v3_model_2_seed_000.json	Fibsp1|1052257	Fibsp1|819503	Fibsp1|1039297	Fibsp1|788604	83.1595	0.76	0.71	0.75
Cananz1_combo_18	Cananz1_combo_18_scores_rank_002_alphafold2_multimer_v3_model_1_seed_000.json	Cananz1|417603	Cananz1|2964645	Cananz1|3134312	Cananz1|3051495	83.0326	0.76	0.71	0.75
Cananz1_combo_17	Cananz1_combo_17_scores_rank_002_alphafold2_multimer_v3_model_1_seed_000.json	Cananz1|417603	Cananz1|2964645	Cananz1|3134312	Cananz1|3051495	83.0326	0.76	0.71	0.75
Cananz1_combo_73	Cananz1_combo_73_scores_rank_001_alphafold2_multimer_v3_model_1_seed_000.json	Cananz1|3289783	Cananz1|2964645	Cananz1|3134312	Cananz1|3051495	82.8974	0.76	0.71	0.75
Bjead1_1_combo_42	Bjead1_1_combo_42_scores_rank_001_alphafold2_multimer_v3_model_2_seed_000.json	Bjead1_1|44739	Bjead1_1|118696	Bjead1_1|33597	Bjead1_1|53402	82.8915	0.76	0.71	0.75
Cananz1_combo_81	Cananz1_combo_81_scores_rank_001_alphafold2_multimer_v3_model_1_seed_000.json	Cananz1|3289783	Cananz1|2964645	Cananz1|3134312	Cananz1|3051495	82.7833	0.76	0.71	0.75
Cananz1_combo_80	Cananz1_combo_80_scores_rank_001_alphafold2_multimer_v3_model_1_seed_000.json	Cananz1|3289783	Cananz1|2964645	Cananz1|3134312	Cananz1|3051495	82.7833	0.76	0.71	0.75
Cananz1_combo_74	Cananz1_combo_74_scores_rank_001_alphafold2_multimer_v3_model_1_seed_000.json	Cananz1|3289783	Cananz1|2964645	Cananz1|3134312	Cananz1|3051495	82.7219	0.76	0.71	0.75
Glocon1_combo_9	Glocon1_combo_9_scores_rank_001_alphafold2_multimer_v3_model_4_seed_000.json	Glocon1|663044	Glocon1|1043249	Glocon1|850326	Glocon1|827693	80.7305	0.76	0.71	0.75
Pisti2_combo_19	Pisti2_combo_19_scores_rank_002_alphafold2_multimer_v3_model_1_seed_000.json	Pisti2|996529	Pisti2|129162	Pisti2|998299	Pisti2|993004	85.7861	0.76	0.7	0.748
Cananz1_combo_25	Cananz1_combo_25_scores_rank_002_alphafold2_multimer_v3_model_3_seed_000.json	Cananz1|418906	Cananz1|2176223	Cananz1|3134312	Cananz1|3051495	83.4036	0.76	0.7	0.748
Cananz1_combo_66	Cananz1_combo_66_scores_rank_002_alphafold2_multimer_v3_model_3_seed_000.json	Cananz1|3289783	Cananz1|2176223	Cananz1|3134312	Cananz1|3051495	82.6268	0.76	0.7	0.748
Cananz1_combo_67	Cananz1_combo_67_scores_rank_002_alphafold2_multimer_v3_model_3_seed_000.json	Cananz1|3289783	Cananz1|2176223	Cananz1|3134312	Cananz1|3051495	82.6268	0.76	0.7	0.748
Pisti2_combo_43	Pisti2_combo_43_scores_rank_001_alphafold2_multimer_v3_model_2_seed_000.json	Pisti2|4067515	Pisti2|129162	Pisti2|998299	Pisti2|993004	86.326	0.75	0.71	0.742
Gyman1_combo_9	Gyman1_combo_9_scores_rank_001_alphafold2_multimer_v3_model_2_seed_000.json	Gyman1|859329	Gyman1|960389	Gyman1|970181	Gyman1|886802	84.5093	0.75	0.71	0.742
Cananz1_combo_11	Cananz1_combo_11_scores_rank_001_alphafold2_multimer_v3_model_2_seed_000.json	Cananz1|417603	Cananz1|2964645	Cananz1|3134312	Cananz1|3051495	82.6805	0.75	0.71	0.742
Galma1_combo_70	Galma1_combo_70_scores_alphafold2_multimer_v3_model_1_seed_000.json	Galma1|283049	Galma1|80223	Galma1|79615	Galma1|72116	80.4464	0.75	0.69	0.738
Copph3_combo_82	Copph3_combo_82_scores_rank_001_alphafold2_multimer_v3_model_4_seed_000.json	Copph3|1107923	Copph3|1204693	Copph3|1140448	Copph3|1246852	81.5411	0.74	0.67	0.726
Galma1_combo_34	Galma1_combo_34_scores_rank_001_alphafold2_multimer_v3_model_1_seed_000.json	Galma1|160977	Galma1|80223	Galma1|79615	Galma1|72116	79.1507	0.74	0.67	0.726
Fibsp1_combo_19	Fibsp1_combo_19_scores_rank_001_alphafold2_multimer_v3_model_5_seed_000.json	Fibsp1|1052257	Fibsp1|877427	Fibsp1|1039297	Fibsp1|788604	76.5121	0.73	0.68	0.72
Copph3_combo_111	Copph3_combo_111_scores_rank_002_alphafold2_multimer_v3_model_2_seed_000.json	Copph3|1107923	Copph3|114148	Copph3|1381814	Copph3|113829	81.2977	0.72	0.7	0.716
Galma1_combo_69	Galma1_combo_69_scores_alphafold2_multimer_v3_model_1_seed_000.json	Galma1|283049	Galma1|80223	Galma1|79615	Galma1|251337	79.6567	0.73	0.66	0.716
Fibsp1_combo_42	Fibsp1_combo_42_scores_rank_001_alphafold2_multimer_v3_model_4_seed_000.json	Fibsp1|1052257	Fibsp1|819503	Fibsp1|998945	Fibsp1|860912	78.9557	0.73	0.66	0.716
Glocon1_combo_14	Glocon1_combo_14_scores_rank_001_alphafold2_multimer_v3_model_4_seed_000.json	Glocon1|663044	Glocon1|924740	Glocon1|850326	Glocon1|827693	84.1828	0.72	0.67	0.71
Aurde3_1_combo_6	Aurde3_1_combo_6_scores_rank_001_alphafold2_multimer_v3_model_2_seed_000.json	Aurde3_1|1180124	Aurde3_1|1275550	Aurde3_1|1357117	Aurde3_1|1017117	81.5295	0.72	0.67	0.71
Fibsp1_combo_39	Fibsp1_combo_39_scores_rank_001_alphafold2_multimer_v3_model_2_seed_000.json	Fibsp1|1052257	Fibsp1|839446	Fibsp1|1039297	Fibsp1|788604	78.1383	0.72	0.67	0.71
Fibsp1_combo_41	Fibsp1_combo_41_scores_rank_001_alphafold2_multimer_v3_model_4_seed_000.json	Fibsp1|1052257	Fibsp1|819503	Fibsp1|998945	Fibsp1|788604	78.9516	0.72	0.65	0.706
Fibsp1_combo_102	Fibsp1_combo_102_scores_rank_001_alphafold2_multimer_v3_model_4_seed_000.json	Fibsp1|1045307	Fibsp1|819503	Fibsp1|998945	Fibsp1|860912	80.697	0.72	0.64	0.704
Bjead1_1_combo_10	Bjead1_1_combo_10_scores_alphafold2_multimer_v3_model_3_seed_000.json	Bjead1_1|230220	Bjead1_1|118696	Bjead1_1|108787	Bjead1_1|53402	79.4187	0.72	0.64	0.704
Galma1_combo_33	Galma1_combo_33_scores_rank_001_alphafold2_multimer_v3_model_1_seed_000.json	Galma1|160977	Galma1|80223	Galma1|79615	Galma1|251337	78.4076	0.72	0.64	0.704
Fibsp1_combo_20	Fibsp1_combo_20_scores_alphafold2_multimer_v3_model_2_seed_000.json	Fibsp1|1052257	Fibsp1|877427	Fibsp1|1039297	Fibsp1|860912	76.0918	0.71	0.67	0.702
Aurde3_1_combo_28	Aurde3_1_combo_28_scores_rank_002_alphafold2_multimer_v3_model_4_seed_000.json	Aurde3_1|1180124	Aurde3_1|1274223	Aurde3_1|1357117	Aurde3_1|1017117	80.3733	0.71	0.65	0.698
Fibsp1_combo_55	Fibsp1_combo_55_scores_rank_002_alphafold2_multimer_v3_model_3_seed_000.json	Fibsp1|1052257	Fibsp1|819503	Fibsp1|921695	Fibsp1|788604	77.018	0.71	0.63	0.694
Galma1_combo_19	Galma1_combo_19_scores_rank_001_alphafold2_multimer_v3_model_5_seed_000.json	Galma1|160977	Galma1|227215	Galma1|213058	Galma1|251337	76.2301	0.7	0.63	0.686
Galma1_combo_22	Galma1_combo_22_scores_rank_001_alphafold2_multimer_v3_model_5_seed_000.json	Galma1|160977	Galma1|227215	Galma1|79615	Galma1|72116	75.9902	0.7	0.63	0.686
Copph3_combo_22	Copph3_combo_22_scores_rank_001_alphafold2_multimer_v3_model_3_seed_000.json	Copph3|1572899	Copph3|1204693	Copph3|1140448	Copph3|1246852	77.8999	0.7	0.62	0.684
Fibsp1_combo_56	Fibsp1_combo_56_scores_rank_001_alphafold2_multimer_v3_model_3_seed_000.json	Fibsp1|1052257	Fibsp1|819503	Fibsp1|921695	Fibsp1|860912	76.0747	0.7	0.62	0.684
Gyman1_combo_42	Gyman1_combo_42_scores_alphafold2_multimer_v3_model_2_seed_000.json	Gyman1|935755	Gyman1|1039194	Gyman1|970181	Gyman1|967050	78.8441	0.69	0.65	0.682
Copph3_combo_11	Copph3_combo_11_scores_rank_001_alphafold2_multimer_v3_model_5_seed_000.json	Copph3|1572899	Copph3|1379461	Copph3|1381814	Copph3|113829	77.5491	0.69	0.64	0.68
Galma1_combo_20	Galma1_combo_20_scores_rank_001_alphafold2_multimer_v3_model_5_seed_000.json	Galma1|160977	Galma1|227215	Galma1|213058	Galma1|72116	75.8118	0.69	0.62	0.676
[truncated: 323 more rows]

## Sheet: Table S8
Table S8: pDockQ2 score for all GPCR - G-heterotrimer combinations in 10 species
[truncated: 227 more rows]
