# Supplementary material for: Identification and Classification of Fungal GPCR Gene Families
Source: J Fungi (Basel). 2025 Dec 30;12(1):30. doi: 10.3390/jof12010030 (PMC12842992; doi:10.3390/jof12010030)
Supplement: Supplementary file 1 [file jof-12-00030-s001.zip › Supplementary file S2.xlsx]

## Sheet: all_valid_NC_fungal_gpcr_with_c
Identified GPCR sequences from 17 classes, with annotations for sequence ID and GPCR class
SeqID format: [MycoCosm portal ID]|[Protein ID]
SeqID	GPCR Class	Sequence
Aaoar1|410731	1	MPASVQPTIDVYQQTFTLLAPNGEKFDVHMNDLNYFRTQGIRLAINYGSQIGASATLLLVLLVLTRREKRKSSIFIMNALCLAFNTIRSILQSLYLTGNYFIPYAMLSYDFSRVTWHDRANTVASNTMTLLLVICIMISLSMQVWVVCITTPKLQRVLILGSTGVMALVAIGYRFAVTVISSSLAMEDKGMEEYETLMTTMTIVQALAIWSYCVVFTFKLGYALVQRRKLGMTQFGAMQIIFIMGCQNMIIPAIFSVLQFYPKVPELGSQTLTMVCIFLPLSAIWAGVIASDSNLGSSGADGHHRLLQGQFGGSTLLSTTNASGTGKGSTIGSIIYPTNNGKDPATPTTVSSYGRRGPVCDGEIHVDREWTVEKVDASTAYSV
Acastr1|123816	1	MSSSNVTVASSPAFDPFSQIFTLLLSDGTPFNVSIPDLDDFILYNVQICINYSAQLGASVVLLVILLLLTKSEKRRAPIFILNSLSLALNTIRNVLQCLYFTGPFSETYAYLAQDYTRVPQSAYATSIAGNVLTLMLLICLELSLVLQTRVVCVTLREIYRHCILGCSISITLLAVGFRFALVVENSKFILAAENFSSFEWLGSATNITASISICFFCIIFVTKLGLALNARRKLGLQQFGPMQIIFIMGCQTLIIPAIFSILQYFTNIPEMGSNVLTLVAIFLPLSSIWASSTVDTQQPSPSNPSFRRKLFGSYTSASSGPLGSARRPQSFRWPAQPLLRHRHYTCQQWLPAEPHKVRSPARLFGSRGSRPSGSDASAMSVAVRAASTEAQTNRM
Acema1|383268	1	MSSSTASFDPISQNVTVLMADGVTPVNMTIADLDAFFLYNCRITISYGAQVGACLIMLFVTAILTKESKRRKPVFILNILALVLGFLRALLFALYSVSAWVELWTYITLDFSRVPRSAYATSIAGSVIPLLMTATVDASLVLQAHTVSKVMQRKHYYAITGLSCAVYLLAVGFRFAETITNSKTIMSAGFYFSQAWITTGVLATETIAIWYFSIIFTSKLVWTIYTRKNLGFQKWSYMQVLAAMGGCTMVIPSIFACLEYVTPSGFPEAGSLAMTMVALLLPLSSLWASMVTTEPASSFNLSSLWASRNSQNGSEYRRKAFGGHSSVIHDGTQYSTERKGSTAPFSPTTNNAIIEKAPSNSNRDSTEIDLEMMGVRVDRSYIVHSDRMESH
Aciri1_iso|400696	1	MGDWSANNTFNPYTQPFLLVAPDGTTPVTAFMSQLLSLQYLATTQGIIFGVQTGLTGLLFVILVLMTKRDKRRSMVYTLNVTALGLLFIRGVLACVELNTIIYNYYNWQLHWYPDGPALRKSQGVSTATEVLNWFVDAAIYGSLVLQVHIVCCTLRRTYKLAVLSVCGIVSLVALGVRLYLAVYNIKYVIIGLQTTTYAEQIRFNYIGSVDNIVSVTTIAIFSAIFVTKLGFAIHLRRKLNMKQFGPMQIIFVMGCQTLCIPLIFAIITYYTLIGAQINSMVPTVVAIFLPLSGMWASVQTNQSRLVRSNDHNHRAIPLGATQLSNSKGYNSRMGKSTANTSDTADTLIGGNSKDDLEMGYGADMIGRASSGHTRGAGANSADESLEIHELKNDIVVDR…
Aciri1_meta|26630	1	MGDWSANNTFNPYTQPFLLVAPDGTTPVTAFMSQLLSLQYLATTQGIIFGVQTGLTGLLFVILVLMTKRDKRRSMVYTLNVTALGLLFIRGVLACVELNTIIYNYYNWQLHWYPDGPALRKSQGVSTATEVLNWFVDAAIYGSLVLQVHIVCCTLRRTYKLAVLSVCGIVSLVALGVRLYLAVYNIKYVIIGLQTTTYAEQIRFNYIGSVDNIVSVTTIAIFSAIFVTKLGFAIHLRRKLNMKQFGPMQIIFVMGCQTLCIPLIFAIITYYTLIGAQINSMVPTVVAIFLPLSGMWASVQTNQSRLVRSNDHNHRAIPLGATQLSNSKGYNSRMGKSTANTSDTADTLIGGNSKDDLEMGYGADMIGRASSGHTRGAGANSADESLEIHELKNDIVVDR…
AcreTS7_1|678410	1	MGAFNPYTQSVRFFETDGQTEIQIPIPLIDAFNEESVSISINYGTQLGACVIMLLVLLIMTPMDKIRRPSTVLYIIALVTCTIRMALLCSFFPSPFNEFYNYWAGDYSSVGQRHFNVSVAGNCFSALLVISIEAALMNQAWTMVRLWPKVAKYCLAILSAVVTLFTIVWRLVYTVVLTQSVFAAESARPYRWVVQWAIITNAVSICWFCALFNLKLILHLISHRSILPSARSLNPMDVLVMTNGLLMIIPVIFTGLEWGHWANFESASLTLTSVTLILPLGTLAAQRFTQSYGLEYGPSADNSHIIVPMSTHGSHRPLKDASSITNSSRAGTTPQISVSSRCEGGMAGNSRFIEPVDVELGQIDDASAYNTASRVRVDREFEQREERL
Altal1|1009275	1	MDGIAQSIQVPPNFDPWNQNFTLAVSDGYGEWLAVPVNMKSLDDYRIYGFRLAISYGTGFGVSLMLLVVLLLLTKAEKRKSFIFFLNAACLLTNTIRCLLFCTWVTGNFYDPYTVLSGNRSRLTSADFASFITINIFGVIVTILVFMSLSLQVWIVCVTTPPLQRSIIMGTTTVMACIALGFRLAAVYLSTKLTLNALDTDSILVLIAVSYILQAVSIWMFSCVFTYKLGHAIIQRRRLNMPQFGPMQIVFIMGCQTMFVPAIFASLQFANILPEIVAHVLTMICIFLPFSAIWAGVVNDQNLATRGPDAHQRLIRSDFHDKSAPSTLSESSTVCEKSRQMSSWSDMKSKDHESLITTPTSHIHNKSIDENCIRVDRKFGFSREDATDQV
Altalt1|391578	1	MDGIAQSIQVPPNFDPWNQNFTLAVSDGYGEWLAVPVNMKSLDDYRIYGFRLAISYGTGFGVSLMLLVVLLLLTKAEKRKSFIFFLNAACLLTNTIRCLLFCTWVTGNFYDPYTVLSGNRSRLTSADFASFITINIFGVIVTILVFMSLSLQVWIVCVTTPPLQRSIIMGTTTVMACIALGFRLAAVYLSTKLTLNALDTDSILVLIAVSYILQAVSIWMFSCVFTYKLGHAIIQRRRLNMPQFGPMQIVFIMGCQTMFVPAIFASLQFANILPEIVAHVLTMICIFLPFSAIWAGVVNDQNLATRGPDAHQRLIRSDFHDKSAPSTLSESSTVCEKSRQMSSWSDMKSKDHESLITTPTSHIHNKSIDENCIRVDRKFGFSREDATDQV
Altbr1|831	1	MDSIVQSVQVPPNFDPWNQDLSLTVPDGNGGWVAVAINMKAINDYRIYGFRLGISYGAGVGVSLMLLIVLLLLTKAEKRKSFIFLLNAACLLTNTIRCLLFCSWVTGNFYDPYTVLAADRGRLTRGDFASFITTNIFGVIVTALVFMSLSLQVWIVCVTTPPLQRSIIMCTTTVMSCIAFGFRLVAVYWNTKLTLEDTGADSILRLIGISYILQSVSIWMFSFVFTYKLGHAIVQRRRLNMPQFGPMQIVFIMGCQTMFVPAIFATLQFANILPEIVAHVLTVVCVFLPFSAIWAGIINDQNLATRGPDAHQRLIRSNFYDKSMPSTLSDSSTVCEKSRQMSSWSDMKSKDHESLVAIPTSHVHNKSIDENCIRVDRKFGFSRDDAAVQV
Altro1|304965	1	MSGYLDFVPLPSNVHVPPSFEPWSQNFTLIIPGDEIEWGVATFNMRDVNYWSVNTARVATSNGVGLGVSIMLLVVLLLLTKAEKRKSFIFFLNVASLFTNTIRCLLLAMFLTSGFNDPYIYLAEDAVSLTRADIAGYVAINVFSLIVAALVYASLSLQVWIVCVTTPPLQRTIIMSVTTTVACAAFGTKVALAYLNTKMTLEHTDFGSITVLNDITSIMQTVSIWLFSCVFTWKLGHAILQRRRLNMPKFGPMQIVFIMGCQTMSIPAIFTSLQFVESIPTEVVSHVLTIVCIFLPLSAMWAGVAHDQNTAPRGQPLTKNKLHGKSAASTSTESSTVCGNNCQMSSWSDTMNNDHVSSAITPTSHDHHTSVEDNCIRVDRKFGFSHEDAADRV
Ambph1|6020	1	MSSDSSSYDYYSSIDTTLPEGLDPSTIVLNYTSPYGDTELTFNDLDVFKNSTLRLAAIFGVRIGLSAIAIPVTYFITKKKRPVFFLNITCLFALLLHSILFICTLANTYNSMTYHFSGYLYINQNASRLSAATNSLYVLLIALVEASLTFQVFGIFRAIKSGGIILGYIATAFAGTLGLLTTGFYFTYCCMSNKALFDNSYSVPNWIVNAPIICFATSSCLIMLMLLSKLAVDIRQRRKMGVKQFNFQHIAFIMSCQTMLVPTIIILLSFYGIGTQSHFFQSLSALGTALIAISLPVTTMWATSVNNSVIPTSTAGSYVTKIFSNYSGYTDRTAYHDYDDGDDEEGKFGKVSTPTSEKTVSNVADFKFKQYENMDTLEDDSFTPTTAVTGETPFNWDEV…
Amnli1|570966	1	MSGPIFNNNNNIVPPDFDPLSQTFTLLLPDGTPFNASMADVQYLVTSSVRTSINYGTQIGTSIILLLVLLLLTRRDKRRSALFIMNALCLAINAIRSILQVVYFDSNWWNVYTLLSGDYSRVTSMDRANSIASNTLTLLLVICILISLSMQVWVVCTTTPMIQRIAIMSMTTAIALIAIGYRFALVIINNARIADNSGIADKVGLQKTVVIVQTVAIWVYCAIFTFKLGHALIQRRRLGMTQFGPMQIIFIMGCQTMIIPAIFSILQFCYSDLEFSTQTLTMVCIFLPLSAIWAGVVVNDATLGSSGADSHQMLLRGQFGRSPHSSPTPSRLRHAYGHGEKYTTATSMYSHAGKEPESPATQSSFVRAKQEVDGGIMVDRAWQVEKGEASNAV
Amore1|74627	1	STFNPYTQPITFYKADGVTTVTVLLSDINAGNFYNTACSINYSAQMGACFVMFFVVFVLTKESKRRSAIFILNILSLLLGFLRALLLALYFVGPWSNIYPSYSLDFSYIPRSAYATSIAGVVIPLLMTTTVNMSLILQAYIVCKNMSTVYRHIVVGLSCSVFLLAVGFRFAEMVTNSISIMSSESYYAKEWIQTGTLATETSSIWFFSIIFTGKLVWTLVTRRIMGWKQWSGVRILAAMGGCTMVIPAIFAILEYVTVDSFPEAGTLAVTMVALLLPLSSLWASMAIDQEASTLNLSQL
Ampqui1|495473	1	MDSMELPPDFDAWKQPITMLFPDGSNFTTSVEYFNLMRIYGSRLSIVNGAQIGATLTLLLVLFLLTRSEKRKSSIFIINAACLLFNLVRCILASCYTTSTLWNPYAQLIKDFTYVTKGDLATTVAANTFTLIVTVLIMISLSLQVWVVCITTAPVHRAIIMFATTLMAMVAVGWKAAYVIINTRETLALRPFDPYAHVLLGSYITQAVAIWFYSLIFTYKLGYAIIQRRKLKMPQFGPMQIVFIMGCQTMIIPAIFTLLQFRAEVPEFGAVVSTIVCIFLPLSAIWAGVANETVTATAGPNSQRRLIQGEFYRTAPNSTCASTSSNTMMDRSRQLSVCTCATHAKGVESVATTPSPRKKSVVDYDDDDTPIGRDFGLSRGDASERV
Annbov1|432841	1	MASSPSPSPSFDPRNQTFYIAGVANGTNPAPLIAISMAAIDAQRIRLANTSINYGVQLGLCLTSLLTTLLLLPSRKLRRPIHLAQTGLLVVAITRLALLVLYFPGPLTEYYVAWTQDASVLRPAEYRLTTAASALSAVQVALVETALALQSRVLVRTWGRRRSPQSSAAGRRQQIGKCWWRMPVLIFAVVLALAAIVVRVMWVVRHTQALKGHLLPLPVDSVGAAAVVLAAISVFYFCGVFFAHLALHLAATRRILRGRGAGRKFSITLTLRGGGDGAGGRRGLTSLEILAVGNGVLMLAPCLFAGLDIAAGPLNTHVLPFDAGSWVGTLVAAGLPLISVAAFYRGSDSGNSRLRRSNQGKWSHRGGRGSRHRASSFFASNDTTLPFPPSSHSYLRGSS…
Annmin1|193736	1	MDLPFDPRNQTFFILGLPNSSSPSNTTAPTIPISMPIIDAQRVRLANTSINYGVQLGLCLFSLLTTLLLLPTRKLRRPVHLTQTLCLVVSITRLVLLVLYFPGPLTEYYVAWTRDASVVRPDEYNVSTASSALSVLQLALVEAALALQSRVLVRTWGACRPKYNAGNSYAVKGGIRIGKCWWRPPVLIFAIALATAAVAVRAIWVAHYTLALKGHTLPVPLDSVGMAAVVLAAASVFYFCGVFFAHLAIHLVATRRLLRGKMAGRKFSITLTLRDSSGGGRGLTSLEILAVGNGILMLAPCLFAGLDIAAGPGNNHILPFDAGSWVGTLVTAGLPLISVAAFYRGSDSANSRLRQSHQEKWTDQGRRESRRGGSSFFASDDTTLPFPASFHQHSPKSSK…
Aplpr1|319617	1	MADQSTSTKSTGIDPFNQQITIVTEHGESVELFMSDIHNLTQYAIKVCINYASQLGASFVFLLLLLVLTKREKRRSPIFVFNILALAVNVVRSVLQCLYYTSPWYHPYAVFANDYSRVTRGDYATSATTVILQLVLCICIEISLVMQVHVVCITMERTRRSAVMILSSLVALTTIGLRFALTVVNVQYILRDEGMAFQQRISSAANISTSVSIWFFSIIFCAKLAFAIRNRRRLGLIQFGPMQIIFVMGCQTLIVPSIFSALQYGTTTPYLGSQVPTVVAIFLPLSAIWASVSTNDRNRASRGHDAHHKLLGNYSSDSGMSDTRNNSSSSTRPLTARLSPASHKTSETYTTFSEKREDNLA
Artbe1|4841	1	MAPHFDPFQQSVTFLRSDGSSFPISMADFNKFVLYAVRTSIAAASQLGASVVMAVLLALLTAPDKRRSIVFYLNITTLLVNVCRTLSTTIFFTSSWVEIYTYFSGDYSRITTGAYANSVMGTIATGIMVILIELSLLIQTHVLCSTLRDLYRNIVLAWSCLVAAVPIAFRIAFMVANVKAIMSQSSLGNNVWIQSSSNISITVSICYFSLVFLAKLGYAIYTRRLLGMKGFGVMQIIFIMACQTMILPAIMSILQYFIPEFEVNTNILTLLALSLPLTTLWSAAAVRHGHNKNHGSGRHFWGGSSEKSLFDHNKTSGGSFSHPTSTLIGSMPGPEKVKSADHFDRLYPELHDTGNITIERNFSVTSNRV
Artol1|3885	1	MAQIDSFRQDQLFTNGIFATQVGAATATLFVMICITAAEKRKTPIFKANFINIVLVILRGILFMHYFMSSLARTYTIFAWDVSGVPISDINASIVSSVLSLLLMIGTQISLLLQVRICWALNPRSKARILATCCSVSSVATAAYLSLGVYIIQLQGRPPDLRITKWANPLVNALVALSIIVFSATFTWRMYQSVRNRRRMGFVGLGSLESLLVSGVQTLLFPAIFCIVENFVKFGGSASLAQAIIAIALPISHVWASTVQANSRPSMAKIEKLASQKPFWDRMVAARDARVQAFSKFVKSTISTIQRPFRGVSFRRKRDQMQPPEGTVLASQPPGVSNIDIEAGETSFRSSEYSKDFSGFGKDLEAGHGL
Arxad1|3193	1	MAAVYTDNTNLLDQVFKVDTIYNVTVSVDFPSMETLRTYSVGTAVIYGVRIGTASILMLVQFLLSSDWKKPVFILNQICLALLVAQSSLYTAYLLGPFQSLGSMITGSYREVTDADVNVSVASSILQTLLVIAIEASLCTQCFSLFLGTLSYFGKYVPWVMTILVALPTSVIWLVQTVSSVRQIMYYPYSDLIMKTWIPKMFLAISIAVFCCLATIKLLYTVRRRWTMGLKRFGPFQIVFIMSAQTMIIPSIFTIVNAVTDSTVASLSNLTNLMVVLFLPLSSLWARYQSTQESSHNWTIPVLSNSSWSSSSSASSSKLPMSELSTPTTGLGQSFRTTLTPQDDALDYNHIILRVDQRSPSHSYV
Ascap1|4011	1	MSLINYETSSLPYVKDKLIFFPPGPNAGLPGTPLSYVAVDDLGRFFRQQCLYETVYGVQLGATFIVFLMLVFLTRRSQRETWLFRFNALALLMNIARVISLLVPYFTALADPYAMASTDLSLVRPGTIAALVLEVWFNLFLVICCYSSLFLQAQSLTSTLWGRKRVVFICMNWSMAIIPPLARFIAAIPYSMDIVNRTRKLPAWVNTFVMGVFAFGTSYHALLFVGKLGYSMHTRKKLGLRQFGPIQVVFIMLCQTMFLPAFFMILEFGVPEGNLYNSISLTLLACFLPLSSFWAEVMSQMEQEELGLLTPKSKTPKKVEDTTIIKLLQHTRDHMDFLDRDRSPEAPGTVGPSALGQETMGARLLAGSDTRDLEQGAPSPGSRRDNQTFLSSLAAVNRG…
Ascim1|90943	1	MLPKASMEALAKVGITDPVEQLLHQTFNVTYYDHDLKELVQLPVSMAAVDAHNRIYNMRTGSFGVQFGGALMLLILLFIVTSSQRRKRAVFMINVVGLILLAVRGILQMNFVNSAWASFYAIFTDDYQFVAQHNTNTSMFMNIVNILIILVIELGLVFQIRTIFFTSPTYRRVFTLIGVVIGLGVMASQCLIAALQMMNTLHDMTFSYFNRSMRWTRVTFAASVMYYTALLVGKLGYTLWIQRRMSLQKFGPLQIIFIMSCQAMVVPGVLVSLEAGNFEKFAGIGTLGQAAVIFSLPLSAIWAASVQDLTPLGSADSKGRAIPLDQSFLNPTTQGSTMNGSIDRMEREKNAAQSTFAEKNV
Ascni1|363691	1	MEAFNSTNFNPHTQPLVLTYPDGSVTTFGADEITYELQYGIRITAIFASQIGACGVLAVLMYILGRTQGRQLPLRLLNLLALTLVIVRSCLQISYWTGEYTDFYNYFAYDNTDVPDSERAKSVAAAVLAGLLQLTVLVSLILQLRAIFITPGFWKEFITTFNIGMSALSLGFFFTAVYENSRAIIRDEGYLRDWKHDTAQIIFTMCICAFSFTLFWKLAASIRKRAILNVRQFGPLQILCIGSFQTMLIPAIFCILESTTSFEGLGSLTSTLTAMSLPFSSIWAALDTMAQEAAAVSKWGIMPESLNAVSTGARTQSDSDPSNRFTHKSTFSSSSRARSETVGSEQSDDSEKGY
Ascra1|5030	1	MEDAVQSMAVDPAKQPVTLRYPDGSTFEVDMELINRYRLYSARLAISYGTQLGSTVLLLVVLLLLTRPEKRKSSIFILNALCLTGNSVRCILTCCFVTGNLLHPYTQLSGDPSLTTASDLAVSITSTTLSFIVTALVMASLSLQVWVVCVTTGKLHRILIMGTTTTVALISVGYKFAFMITSNRATMSLMSLTPDDRIGSGSYITQAIAILLYSCVFIWKLGYAIAQRRRLKMLQFGPMQIVFIMGCQTMVIPGIFSTLQFHRLVLEAVPEIGTMVLTVVCIFLPLSAIWAGVANDSALAYRGRNGHQHLMNSQSGRGSSTLATSDSTTAFEKSRQMSCSACTHPKKREEFDTPEPSPTGKRSAAGDNGIHVGREFTVRHEDIALEHF
Ascru1|74917	1	MSNISPEDIYLNFTSPDYGEVFIQFKDLDSYLVEVSTSAIIFGVRFGAAFIVMVLLALLMNKKKRASPMFILNQLALLFLIVHTCLYYHYLLGRSASITTIFSGVYIYNATDINMTIATNSINIILVTIIQGTLLYQMYLIYLHGNILHQKKLYKNVAKGFFALSILTALTDVAFYLNVVIKRALHVKGKGHINPESWETTLPTTLFTVSIALMSLILILKLAYQVMERKKNGLKQFSIFHILTIMLGQSMVIPIILQIIALATPNSNNLGLSVLPHISILIVTICLPLSSMWATSIHNRNENPSSVGCFNVNNSASSVFTDSTAQTFVDHNKEKGSDLQNNMESFDELRKIETYNSPLNIETPTTLFGMADNNDIENQSIRTKSIHSSSYKVNISNKN…
Ascsa1|6451	1	MSSTNSSFDPTLQNITLLMADGITPVNVGVPDIDAWIFYSTRVCMNFGAQMGSCIVMLFVVALLTKPTKRRTPVYFLNLVSLVLGALRALLYAWFFWSPWDEFYAYFSSDYSKVPRGSYATSVAGSVIPLLMTITVTFSLMIQAQTVCKVMTRKWYILISIISALVFLFGVGFRLAETITNSRAILQATTYYAQAWIQRGALICNTISIWWFSAIFMSKLLWTLYARRAMGFTPWSPMQILMVMGGCTMIIPSLFAVLEYVTQTNFPEAGTLCLTLVALLLPLSSLWASMVTTEPTSNFYISQLWSSSAGSNISSNRKTFGSDSSGRPETTKDRKGSEAQCTMTTVESAIEPPPRRDSTELDLERLGVRVDRSYIIQGGA
Ashgo1_1|3744	1	MGEEVSSFVEQYYDPNYDPSQSMLTYMSKFSNESTIKFEDLQEYINENVMLGVFTGAKIAAAALALIILWMVTKRKRTPIYIVNQISLLLTVIHGILVLSGLLGGFSSSIFTLTLFPQCVNRSDIRLFVATNISMVSLIASIQVSLVLQVHVIFRAGTHRRLGIFLTAVSAIIGFTTVCFYLVSAVLSVMAVYQDIDNIGDTFFLSIAYICMAISVNFIFLLLSVKLLLAIRLRRFLGLKQFDGLHILFIMSTQTIICPSILFILAFACEKNITDSLVYIAVLLVSLSLPLSSVWATAANNATVPPFLNAHSLTSRYKAESWYTDSKNDAGSFSSSENCGSGYRHGRYSNNGGSSPHQCTGGDNTVIDIEKCQYRVNPTPHTSGQFAFNQDSLETEFSE…
Aspac1|1860055	1	MSPEFEPFTQNITFHAADGTPFNVPVEAVDQFIQYCIRICINYGAQLGASIVLLVILLLLTRPEKRRSSVYLLNCSALLLNIGLLLCQALYFTSPFVHVYAYFGSDYSRVPQSTYANSVLGVVLATLLLISIEISLVLQVQVVCANLRRRYRRLLLGVSIVVALVPTGFRLGLMVENCKTIIQALTSAPLIWIQSAANITLTISICFFCTVFVTKLGYAIRQRRRLGVADFGPMKVIFVMGCQTLVVPALFSILHYAVNVPELSSNVLTLVTISLPLSSIWAGVALDHRSGNSNTNSNNLASSTSSRRNLWQVLSFSYFEDEKQPSHSACTTSTSTSASLPRGNKPGTGTGTGTGTTCYADPNQSCQQKHHQDLEMGYGIAVEHDISVRSVKREKVVL
Aspacu1|404429	1	MSPEFDPFTQNVTFHAADGTPFNVPVEAVDQFIQYCIRICINYGAQLGASIVLLVILLLLTRPEKRRSSVYLLNCSALLLNIGLLLCQALYFTSPFVHVYAYFGSDYSRVPQSTYANSVLGVVLATLLLISIEISLVLQVQVVCANLRRRYRRLLLGVSIVVALVPTGFRLGLMVENCKTIIQAVTSAPLIWIQSAANITLTISICFFCTVFVAKLGYAIRQRRRLGVADFGPMKVIFVMGCQTLVVPALFSILHYAVNVPELSSNVLTLVTISLPLSSIWAGVALDHRSGNSNTNSNNLASSTSSRRNLWQVLSFSYFGDEKHPSHSACTTSTSTSASLPRGNKPGTGTGTGTTCYADPNQSRQQQQQQQQDLEMGYGIAVEHDISVRSVKREKDVL
Aspalbe1|191453	1	MSSDFDPYTQNLTFHEADGTPFFVPVVVLDDFYQYCIQICINYGAQFGASVIIFIVLLLLTRPEKRASSVFFLNGGALLLNMARLLCNMIYFTTGFVKAYPFFSGDHSRASTSAYANSILGVVFTSLLLICIEASLVLQVQVVCANLQRRYRTMVLCVSILVALIPIGFRLVYMVGNCKTIAKADTPQSLVWLESAASIVTTISVCFFCAIFITKLGVAIHQRRRLGVRDFGPMKVIFVVGCQTMIVPAMLSILHHAIVVPELNSNILTLVTISLPLSSIWAGITLSNSSSSGTSPSRCALWSRLAVSNSMGSNQTSSTDTAIAMSYPNNKSSTVCYADQGSARRQPDLEQGNGISVEHGVSVHSYQRL
Aspalli1|212834	1	MSSDFDPYTQNLTFHEADGTPFFVPVVVLDDFYQYCIQICINYGAQFGASVIIFIVLLLLTRPEKRASSVFFLNGGALLLNMARLLCNMIYFTTGFVKAYPFFSGDHSRVSTSAYANSILGVVFTSLLLICIEASLVLQVQVVCANLQRRYRTMVLCVSILVALIPIGFRLVYMVGNCKTIAKADTPQSLVWLESAASIVTTISVCFFCAIFITKLGVAIHQRRRLGVRDFGPMKVIFVVGCQTMIVPAMLSILHHAIVVPELNSNILTLVTISLPLSSIWAGITLSNSSSSGTSPSRCALWSRLAVSNSMGSNQTSSTDTAIAMSYPNNKSSTVCYADQGSARRQPDLEQGNGISVEHGVSVHSYQRL
Aspara19utr|60359	1	MAIMDSKFDPYSQNLTFHAADGAPFQVPVMTLNDFYQYCIQICINYGAQFGASVIIFIILLLLTRPDKRASSVFFLNGGALLLNMGRLLCHMIYFTTDFVKAYQYFSSDYSRAPTSAYANSILGVVLTTLLLVCIETSLVLQVQVVCANLRRRYRTVLLCVSILVALIPVGLRLGYMVENCKTIVQTDTPLPLLWLESATNIVITISICFFCSIFIVKLGFAIHQRRRLGVRDFGPMKVIFVMGCQTLTVPALLSILQYVVSVPELNSNIMTLVTISLPLSSIWAGVSLTHSSSTENSPSRGALWNRLTDSNGTRSNQTSSTDTAVAMTYPSNKSSTVCYADQSSVRRHYDLEQGHGISVEHDVSVHSCQRL
Aspave1|91922	1	MSSVNFDPYTQNLTFRHANGTPFNVTVELLRDDWYQYSLQTCINYAAQLGASIAVFIILMLLTRPEKRGSSVFFLNSGALLLNISRLLCNIIYFRTDFVGPYQWFSGDQSRTPASAYANSILGVVFLTLLIVCIEVSLVLQVQVVCANLRRRYRTILVYVSLLVALTPIGFRMAYMVKNCMTIMKAISPDQLHWLESATNIVLTISICFFSTVFIIKLGLAIYHRRRLGVRDFGPMKVIFIMGCQTLIVPALFSTMQYAVDVPQLASNVITLVTISLPLSSIWAGITLRQSSTRSSTSRGALWDRLALTSSMKSKQTTITSSTAIIDVSNKPSTFCYADQPSGQSQHDLRHGPGISVERDITVHSYHRDEPKV
Aspber1|305397	1	MNPEFDPYSQNLTFHAADGAPFQVPVVTLDDFYQYCIQICINYGAQFGASVIVFVILLLLTRPDKRASSVFFLNGGALLLNTGRLLCHMIYFTTDFVKAYQYFSGDHARTPASAYANSILGVVFTTLLLVCIETSLVLQVQVVCANLRHRYRTVLLCTSILTALVPAGLRLGYMVENCKTILQADTPLSLVWLESATNIAITISICFFCGIFITKLGFAIHQRRMLGVRDFGPMKVIFVMGCQTLFIPALLSILQYTVTVPELNSNIMTLVTISLPLSSIWAGVSLTRSSSTEDTSSRRALWNGLIDSNSTRSNQTSFSDTAVAMTYPSHKSSTVCYADQSSVRRRDDPEQGYGISVEHDVSVHSFQRP
Aspbom1|8074	1	MDSKFDPYSQNLTFHAADGTPFQVPVMMLDEFYQYCIQICINYGAQFGASVIIFIILLLLTRPDKRGSSVFFLNSGALLLNMGRLLCHMIYFTTDFVKAYQYFAGDHSRAPTSAYANSILGVIFTTLLLICIETSLVLQVQVVCANLRRRYRTILLCVSILVALIPVGFRLGYMVENCKTIVEADNPLSLVWLESATNILITISICFFCSIFIIKLGFAIRQRRRLGVRDFGPMKVIFVMGCQTLTIPALLSILQYAITVPELNSNIMTLVTISLPLSSIWAGVSLTRSSSTEDSPSRGALWNRLNDSDGTRSNQTSSTDTTVAMTYPSNKSRTVCYADQSSIRRQHDPEQGHGISVEHDVSVQSCHRL
Aspbr1|657476	1	MASTFNPFTQNVTLHTADGTPFEVNVQDIDTLLQYCIQICTNYGAQLGASIVLFVILLLLTRPEKRSSSVFILNCTALLSNVARLFCQILYFTSDFVRVYAYFSGDFSRVPTSAYANSVIAVVFYTILVICIEASLVLQVQVICANLGRVYRQVLLTLSIVVALVPVGFRMAMMVQNAITIMAAESSLPLIWLQSAENITATISICFFCAIFVAKLGFAIRQRRRLGVRDFGPMKVIFVMGCQTLVIPAIFSIIHYIVAVPALSSNVATLVTISLPLSSIWAGVALTKVSSGAGSGSNTGTGSGSSRRNLWTKLSFPVWDSRNTSSTATSSSMPTMNPVSTCYADIGSSKQLKQQATTEEIGITVEHEISVHSFKRESDMV
Aspbru1|468559	1	MSPEFDPFTQNVTFHAADGTPFNVPVEAVDQFIQYCIRICINYGAQLGASIVLLVILLLLTRPEKRRSSVYLLNCSALLLNIGLLLCQALYFTSPFVHVYAYFGSDYSRVPQSTYANSVLGVVLATLLLISIEISLVLQVQVVCANLRRRYRLLLLGVSIVVALVPTGFRLGLMVENCKTIIQAVTSAPLIWIQSAANITLTISICFFCTVFVAKLGYAIRQRRRLGVADFGPMKVIFVMGCQTLFVPALFSILHYAVNVPELSSNVLTLVTISLPLSSIWAGVALDHRSGNSNTNSNNLASSTSSRRNLWQVLSFSYFGDEKHPSHSACTTSTFTSASLPRGNKPGTGTGTGTTCYADPNQSRQQQQQQQDLEMGYGIAVEHDISVRSVKREKDVL
Aspca3|508024	1	MASNLNPFTQNVTMHTADGTPFEVNVQAIDDELMQYCIRGGINYSAQLGASIVLFVILVLLTRPEKRRSSVFILNSLALLSNVGRLVCQTLYFTSDFVRVYTYFSGDYSHVPTSAYANSIIAVVFYTLLVICIEASLVLQVQVICANLGRLYRHILLAFSIIVALIPIGFRMAMMIENAKSIMGAKSNIPLIWLQSTENIVFTISICFFCAVFVSKLGFAIRQRRRLGVRDFGPMRVIFVMGCQTLVIPAFFSIIHYIVSVPMLSSNVATLVTISLPLSSLWAGVTLHKSSSGSGTTSATATGSDSSRRNLWNKLSFPIWDSRNTTTLSSTPTIKQTATCYADNTPAKQAQQQQQHNADELGIAVEHDISVHSYKRERDMV
Aspcae1|39977	1	MDSNFDPYSQNLTFHAADGTPFQVPVMTLDDFYQYCIQICINYGAQFGASVIIFIVLLLLTRSDKRASSVFFLNGGALLLNMGRLLCHMIYFTTDFVKAYQSFSGDYSRVPTSAYANSILGVILTSLLLVCIEVSLVLQVQVVCANLRRRYRTALLCVSILVALIPVGFRLGYMVENCKTIVETDNPLSLSWLESATNIVITISICFFCSIFITKLGFAIRQRRRLGVRDFGPMKVVFVMGCQTLTIPAVLSILQYAVSVPELNSNILTLVTISLPLSSIWAGVSLTRSSSTEESPSRGALWNRLTDSNGTRSNQTSSTDTAVAMTYPSNKSSTVCYADQSSVRRQHDPEHGHGISVAHDVSVHSCQKL
Aspcal1|772819	1	MASDFDPWTQNVTFYLANGDPLPVPIQAVDDFAQYPVRICINYGAQLGATVVLLVILLLLTKSEKRRSYVFCLNCLALLLNFARLLCQIIFFTSPFTHPYAYFSGDYAHVPDSAYANSILSVIFYSILLTLIEASLVLQVQAVCVNLRRMYRHTLLGVSIIVALVPIAFRYWYAVENIKSIIGAVTTQPVNWIESISQISITVSICCFCAVFVTKLAFAIRLRRKLGITDFGPMKVIFIMGCQTMVIPAIFSIIHYSTDVPELSSNVISLVTLSLPLSSIWAGTTLNKANAMSAYGRNIWQILSFSGSKGTRQGSCTSASVTGAKQCTKCYSDSDPLTEKGKSTTASTASDAKYGIAVAHDISVESVRRDSFGEV
Aspcam1|275214	1	MSFDPFNQAFTIYTTDGIPINITVPMVDEYAQYAIRISINYGAQLGASLVLFLILLLLTRPEKRTSSVFILNAAALLLNAGRLLCQSVFFTTPFAHFYPYFAGDFSRVPTSAYAESILGVVLATLLLICVETSLVLQTQVVCATIRRRYRHLLLAVSIAVALTPVGFRFGFMVENCKAIVDASTAHHVQWLESTTNIVTTVSICFFCSVFIGKLGVAIRMRKSLGVREFGPMKAIFVMGCQTLVIPGLSPPSLFSILQYFVGVPELASNVLTLVTLSLPLSSIWAGVTLDYHRSSTDSNSSRRNLWNLLSISPNATASRSHAAQSKQDISLSSSFTASTAATAASKQNTTCYAGQYEDFPSGRAGEDPVGYGISVARDISVEESYRGGRAGAAGV
Aspcand1|134004	1	MSFDPFNQSFTLYTADGIPINITVPMVDEYAQYAIRISINYGAQLGASLVLFLILLLLTRPEKRTSSVFILNAAALLLNAGRLLCQSVFFTTPFAHFYPYFAGDFSRVPTSAYAESILGVVLATLLLTCVETSLVLQTQVVCATVRRRYRHLLLAVSVAVALTPVGFRFGFMIENCKAIVDASTAHHVQWLESTTNIVTTVSICFFCSVFIGKLGVAIRMRKSLGVREFGPMKAIFVMGCQTLVIPALFSILQYFVGVPELASNVLTLVTLSLPLSSIWAGVALDYHRSSTDSNSSRRNLWNLLSISPNATASRSHAAQSKQDISLSSSFTASTAATAASKQNTTCYAGQYEDFPSGRAGEEPVGYGISVARDISVEESYRGGRAGAAGV
Aspcl1|6161	1	MNSTFDPFEQSFTLQRSDGKTFNTSLVIADHNMEYMLRLSINYGTQLGASIVLLLILMLLTRPEKRLSSVFLLNVAALASNIVRLVCQISYFSSGFAKTYALLAHDFSRVAQATYASQVMASVFFTLVLVCVEISLVLQVQVVCSNLRRRYRHLLLGASILVTLIPIGFRLAFMVENCIVIVRSGNMKNYHWLESATNIVATVSICFFCAIFVVKLGFAIKMRRRLGVKDFGPMKVIFIMGCQTMIIPALFSICQYWVNIPEFSHNLLTLVTISLPLSSIWAGFTLDSSNNTANSTASRRNLWNVLSSNGTVQDKPNLSACSPVASPNTTCYSDPYSGKPHHQDLEAGFGISVEHDISIHSYRKDAHSDV
Aspcor1|130359	1	MSSNFDPYTQNVTFHTADGSPFLVPVTAVDEYYQYCIKICINYGAQFGASVIILIILLLLTRPEKRVSSVFFLNGGALLFNMGRLLCQMIYFTTPFVKAYAYFSGDQSGTPTSAYANSVLGVVLTSLLVICVEASLVLQVQVVCANLRHRYRTVLLGLSILVALIPIGFRLGYMVENCKTIVKADTPRSIIWLESATNIVITISTCFFCAIFIAKLGFAIRQRKRLGVREFGPMRVIFIMGCQTMIIPAIFSILQYVVDVPELNSNVPTLVTIFLPLSSIWAGVTLSHSSPTESSTSHGGLWNRLTVSSGVRSNPASSTDTTIAMSYPSNKSSTVCYAEQTATRRQPDPEQGHGISVEHGVSVHTCQKL
Aspcos1|134582	1	MASLDPFTQNVTFHTGDGTPFEVNVQDIDTFLQYCIQICTNYGAQLGASIVLFVILLLLTRPEKRSSSVFILNCAALLSNVGRLFCQIVYFTTDFVRVYAYFSGDFSQVPTSAYANSVIAVVFYTILVICIEASLVLQVQVICANLGRVYRQVLLSLSIVVALIPVGFRMGMMVENAITIMAAESSIHLVWLQSAENITATISICFFCAIFVGKLGFAIRQRRRLGVRDFGPMKVIFVMGCQTLVIPAIFSIIHYIAAVPALSSNVVTLVTISLPLSSIWAGVTLTKASTGAGSSPATGSGSGSSGRNLWNVLSFPVLDSRNTTSITTSSMPTMNPVSTCYADNGSSKQLKQQTNTEEIGITVEHEISVQSFKRERDMV
Aspcri1|5396	1	MASETAQSFDSNGFDPFEQNITMHQADGTPFLVPVDSVDAWLQYCIRICINYGCQMGASAVLLIVLILLTRAEKRSSAIFWLNALALVTNVARLLCQLIYFTGPLVRLYPIFASDYSRVPQSAYADSIVGAAFAFLAVVFMEVSLVLQVQVVCATLRRWYRRVLLVASALVAMIPIGFRFALLVINSMSIMDLEVISSVWLENAANVVVTVSICFFCTVFVVKLGFAIKLRKKLGVREYGPMKVIFVMGCQTMIIPAIFSILQYFVHVPELYSNVLTVVIISLPLSSIWAGSTFEQKSRVASRTSDSHRHLMNLNSYNSMRTKMLSTSLSTDATARNSIDANATCYAALSPTRQVDPELSKYGILVKHDYSVQSHQKDGGEV
Aspell1|322127	1	MPSNFDPFTQNLTFLAATGTPFEVTVTALDEFLQYDVRICINYGAQLGASIVLFVILLLLTRPEKRRSSVFLLNCFALLSNVGRLVCQAVYFTTPFVQIYAIFAGDFSRVPASAYANSIIAEVFITILMLCLEASLVLQVQVICANLRRRYRHALLAVSAAVALIPIGFRMALMVKNCQTIMAAMPSGSLSSLQSDENIAITISICFFCAIFVGKLGYAIQQRRRLGVREFGPMKVIFVMGCQTLVVPAFFSILHYIVEVPQLASNVLTLVTISLPLSSIWAGVTLDNPSHSGSGSSPRRNLCNLLSFSNFLDTRQTASSSMTASLKPGTTCYTDQTSSKQPQRDIQEFGISVEHDISVQSFTREKDIV
Aspeuc1|388169	1	MSSLDPFTQNVTFHTGDGTAFEVNVQDIDTFLQYCIQICTNYGAQLGASIVLFVILLLLTRPEKRSSSVFILNCAALLSNVGRLFCQIVYFTTGFVRVYAYFSGDFSQVPTSAYANSVIAVVFYTILVICIEASLVLQVQVICANLGRVYRQILLSLSILIALIPVGFRMGMMVENAITIMAAESSIHLVWLQSAENITAAISICFFCAIFVGKLGFAIRQRRRLGVRDFGPMKVIFVMGCQTLVIPAIFSIIHYIAAVPALSSNVVTLVTISLPLSSIWAGVTLTKASTGAGSSPATGSGSGSSGRNLWNVLSFPVLDSRNTTSATTSSMPTMNPVSTSYADNGSSKQLKQQTNTEEIGITVEHEISVQSFKREKDMV
Aspfij1|472140	1	MSPEFDPFTQNVTFHAADGTPFNVPVEAVDQFIQYCIRICINYGAQLGASIVLLVILLLLTRPEKRRSSVYLLNCSALLLNIGLLLCQALYFTSPFVHVYAYFGSDYSRVPQSTYANSVLGVVLATLLLISIEISLVLQVQVVCANLRRRYRLLLLGVSIVVALVPTGFRLGLMVENCKTIIQAVTSAPLIWIQSAANITLTISICFFCTVFVAKLGYAIRQRRRLGVADFGPMKVIFVMGCQTLVVPALFSILHYAVNVPELSSNVLTLVTISLPLSSIWAGVALDHRSGNSNTNSNNLASSTSSRRNLWQVLSFSYFGDEKHPSHSACTTSTSTSASLPRGNKPGTGTGTGTTCYADPNQSRQQQQQQQQDLEMGYGIAVEHDISVRSVKREKDVL
Aspfl2_3|6683	1	MTMAIMDSKFDPYSQNLTFHAADGTPFQVPVMTLNDFYQYCIQICINYGAQFGASVIIFIILLLLTRPDKRASSVFFLNGGALLLNMGRLLCHMIYFTTDFVKAYQYFSSDYSRAPTSAYANSILGVVLTTLLLVCIETSLVLQVQVVCANLRRRYRTVLLCVSILVALIPVGLRLGYMVENCKTIVQTDTPLSLVWLESATNIVITISICFFCSIFIIKLGFAIHQRRRLGVRDFGPMKVIFVMGCQTLTVPALLSILQYAVSVPELNSNIMTLVTISLPLSSIWAGVSLTRSSSTENSPSRGALWNRLTDSTGTRSNQTSSTDTAVAMTYPSNKSSTVCYADQSSVKRQYDPEQGHGISVEHDVSVHSCQRL
Aspfo1|197156	1	MASLDPFTQNVTFHTGDGTPFEVNVQEIDTFLQYCIQICTNYGAQLGASIVLFVILLLLTRPEKRSSSVFILNCAALLSNAGRLFCQIVYFTTDFVRVYAYFSGDFSQVPTSAYANSVIAVVFYTILVICIEASLVLQVQVICANLGRAYRQVLLSLSIVVALIPVGFRMGMMVENAITIMAAESSIHLVWLQSAENITATISICFFCAIFVGKLGFAIRQRRRLGVRDFGPMKVIFVMGCQTLVIPAIFSIIHYIAAVPALSSNVVTLVTISLPLSSIWAGVTLTKASTGAGSSPATGSGSGSSGRNLWNVLSFPVLDSRNTTSTTASSMPTMNPVSTCYADNGSSKQLKQQTNTEEIGITVEHEISVQSFKREKDMV
Aspfu1|4564	1	MNSTFDPWTQNITLTQSDGTTVVSSLALADDYLHYMIRLGINYGAQLGACAVLFLVLLLLTRPEKRVSSVFVLNVSALLANIIRLGCQLSYFSTGFARMYALLAGDFSRVSRGAYAGQVMASVFFTIVLICVEASLVLQVQVVCSNLLRQYRILLLGASTLAALVPIGVRLTYSVMNCMVIMHAGTMDHLDWLESATNIVTTVSICFFCAVFVVKLGLAIKMRKRLGVKKFGPMRVIFIMGCQTMTIPAVFAICQYFSRIPEFSHNVLTLVIISLPLSSIWAGFALDQANSTARSTESRHHLWNILSSDGATRDKPSQCANSPMTSPNTTCYSEQSTSKPQQDPENGFGISVAHDISIHSFQKGGHGDI
Aspfu_A1163_1|102570	1	MNSTFDPWTQNITLTQSDGTTVVSSLALADDYLHYMIRLGINYGAQLGACAVLFLVLLLLTRPEKRVSSVFVLNVSALLANIIRLGCQLSYFSTGFARMYALLAGDFSRVSRGAYAGQVMASVFFTIVLICVEASLVLQVQVVCSNLLRQYRILLLGASTLAALVPIGVRLTYSVMNCMVIMHAGTMDHLDWLESATNIVTTVSICFFCAVFVVKLGLAIKMRKRLGVKKFGPMRVIFIMGCQTMTIPAVFAICQYFSRIPEFSHNVLTLVIISLPLSSIWAGFALDQANSTARSTESRHHLWNILSSDGATRDKPSQCANSPMTSPNTTCYSEQSTSKPQQDPENGFGISVAHDISIHSFQKGGHGDI
Aspgl1|39363	1	MASDTAQSFDSNNFDPFEQNIIMHEADGTPFLVSVNSVDAWLQYCIRICINYGCQMGASAVLLIVLILLTRAEKRSSTAFWLNSLALVSNVARLLCQLIYFTGPLVRLYPIFAGDYSRVPRSAYADSIVGAAFSFLAVVFMEVSLVLQVQVVCVTLRNWYRQVLLAVSVLVAMIPIGFRFALLVINSMSIMDLEVISSTWLENATNVVVTVSICFFCTIFVVKLGFVIKLRKKLGVREYGPMNVIFVMGCQTMIIPALFSILQYFVHVPELYSNVLTLVIISLPLSSIWASSTVEQKSRVTSRTSDSHRHLMNLNSYNPMRTKNLSTSFSTDTTTKNSMAANATCYAALSSTRQVDPELSKYGISVEHDYSVQSHQKDGGEV
Asphet1|378109	1	MASDFDPYTQNVTFHSVAGNLFEVNVQDIDMYMQYGIRICINYGAQLGASIILFVILLLLTRPEKRRSCVFILNCCALLFNVGQLVCQVLYFTSPFMRVYSYFAGDFSQVPLSAYINSVTATVFTTLLMISIETSLVLQVQVVCANFRRRYRHILLTISLAIATIPVGFRMALMVENDILIMGAQPSLSTMALQSNENITVTTSICFFCAIFIAKLGYAIRQRRKLGVRDFGPMKVIFIMGCQTLVIPAFLSILQYILVVPALSSNVITIVTISLPLSSIWAGVTLDNPHDRSGSASSPRRNLWNMLSFSNFLDTRQTSSTTHSMKPAVSCYADRTQPKLERDNNAYGISVEHDISVHSVRQEKDIV
Asphom1|189619	1	MSSESEFDPFTQNVTFHAADGTPFDVPVEAVDFFIQYCIRICINYGAQLGASVVLLVILLLLTRPEKRRSGVYILNCSALLLNISMLFCQTLYFTSPFVRVYAYFGSDYSRVPQSTYANSVLAVVLRTLLLICIEISLVLQVQVVCANLRRRYRRPLLGLSIIIALIPIGFRLGLMVENCKAITEAASSAPLIWLQSAENITITISICFFCAVFVAKLGFAIHQRRRLGVADFGPMKVIFVMGCQTLVVPALFSILHYAVNVPELSFNVLTLVTISLPLSSLWAGVALDHPSSTHTTSTSSRRNLWHFLSFSHPSDATASSASTATNPLASKTGTATGTGTTCYADPPKSHHHDLEMGYNIAVEHDIAVRSVKREKEAM
Aspibe1|44324	1	MASQFDPFTQNVTMRTADGTPFEVNVQAIDDLLQYCIRICINYSAQLGASIVLFVILLLLTRPEKRRSSVFVLNSSALLSNIARLICQILYFTSAFVRVYPSFAGDFSRVPTSAYANSIIAVVFYTLLVICIEASLVLQVQVICANFGRVYRHILLTFSIVVALIPIGFRMALMVENAISIMNAESNKLLIWLSSTENIVFTISICFFCAVFVTKLGFAIRQRRRLGVRDFGPMKVIFVMGCQTLVIPAFFSILHYIVTVPELFSNVATLVTISLPLSSIWAGVSLTNTSSSASGSGTGTGSDSSRRNLWNKLSFPTWESRNTTTLSSTQTMKQVATCYTDNTPFRQQQHNVEELGISVEHDISVQSFKRERDMV
Aspind1|71992	1	MSPEFDPFTQNVTFHAADGAPFNVPVEAVDQFIQYCIRICINYGAQLGASIVLLVILLLLTRPEKRRSSVYLLNCSALLLNIGLLLCQALYFTSPFVHVYAYFGSDYSRVPQSTYANSVLGVVLATLLLISIEISLVLQVQVVCANLRRRYRRLLLGVSIVVALVPTGFRLGLMVENCKTIIQAVTSAPLIWIQSAANITLTISICFFCTVFVAKLGYAIRQRRRLGVADFGPMKVIFVMGCQTLVVPALFSILHYAVNVPELSSNVLTLVTISLPLSSIWAGVALDHRPGNSNTNSNNLASSTSSRRNLWQVLSFSYFGDEKHPSHSACTTSTSTSTSLPRGNKPGTGTTCYADPNQNRQQQQQQDLEMGYGIAVEHDISVRSVKREKDVL
Aspjap1|419948	1	MSPEFDPFTQNITFHAADGAPFNVPVEAVDQFIQYCIRICINYGAQLGASIVLLVILLLLTRPEKRRSSVYLLNCSALLLNIGLLLCQALYFSSPFVHVYAYFGSDYSRVPQSTYANSVLGVVLATLLLISIEISLVLQVQVVCANLRRRYRRLLLGVSIVVALVPTGFRLGLMVENCKTIIQAVTSAPLIWIQSAANITLTISICFFCTVFVAKLGYAIRQRRRLGVADFGPMKVIFVMGCQTLVVPALFSILHYAVNVPELSSNVLTLVTISLPLSSIWAGVALDHRPGNSNTNSNNLASSTSSRRNLWQVLSFSYFGDEKHPSHSACTTSTSTSTSLPRGNKPSTGTGTTCYADPNQNRQQQHQQDLEMGYGIAVEHDISVRSVKREKDVL
Aspka1_1|17905	1	MASLDPFTQNVTFHTGDGTPFEVNVQDIDTFLQYCIQICTNYGAQLGASIVLFVILLLLTRPEKRSSSVFILNCAALLSNVGRLFCQIVYFTTDFVRVYAYFSGDFSQVPTSAYANSVIAVVFYTILVICIEASLVLQVQVICANLGRAYRQVLLSLSIVVALIPVGFRMGMMVENAITIMAAESSIHLVWLQSAENITATISICFFCAIFVGKLGFAIRQRRRLGVRDFGPMKVIFVMGCQTLVIPAIFSIIHYIAAVPALSSNVVTLVTISLPLSSIWAGVTLTKASTGAGSSPATGSGSGSSGRNLWNVLSFPVLDSRNTTSTTTSSMPTMNPVSTCYADNGSSQQLKQQTNTEEIGITVEHEISVQSFKREKDMV
Asplac1|478405	1	MASTDPFAQNVTFHTGDGTPFEVNVQEIDTFLQYCIQICTNYGAQLGASIVLFVILLLLTRPEKRSSSVFILNCAALLSNVGRLFCQILYFTTDFVRVYAYFSGDFSRVPTSAYANSVIAVVFYTILVICIEASLVLQVQVICANLGRVYRQVLLSLSIVVALIPVGFRMAMMVENAIAIMAAESSIPLIWLQSAENITATISICFFCAVFVAKLGFAIRQRRRLGVRDFGPMKVIFIMGCQTLVIPATFSIIHYIAAVPALSSNVATLVTISLPLSSIWAGVALTKVSSGAGTGSGTGSGSSGRNLWNVLSFPVWDSRNTTSTTTSSSTPTVNPVSTCYADNGSSKQCKQQTNTEEIGITVEHEISVQSFKREKDMV
Asplep1|141359	1	MSSNFDPYKQSVIFYSSDGAPFEVPIKVVNDFYLYCFISCINFGAQFGASLIIFIVLLLLTRPEKRASSVFFLNCGALLVNIGRMLSQFIYFTSDYLQAYQYFASDSSRASTSTRANSILRVVLAFLLLVCIEISLVLQVQVVCANLRRRYRVVLLCVSILVALILFGFRMGLMIVNCKEIISPQSANPLLVWLESNTNIVVNISICFFCIIFNAKLGHAIHQRKILGMGCFGPMKVIFIMGCQTLVIPALVAILQYIVTVPALSTNVMTIVAIFPPLSSLWAGVTLTQTSTTGSSTSRRALWDRLTFSNILKSKQTSSPDINIASMSYPSHKSSTVYYAAQDSARKQHDMEQGHGISVEHDVSVHRYPRVQPRG
Aspmin1|27518	1	MAIMDSKFDPYSQNLTFHAADGTPFQVPVMTLNDFYQYCIQICINYGAQFGASVIIFIILLLLTRPDKRASSVFFLNGGALLLNMGRLLCHMIYFTTDFVKAYQYFASDYSRAPTSAYANSILGVVLTTLLLVCIETSLVLQVQVVCANLRRRYRTVLLCVSILVALIPVGLRLGYMVENCKTIVQTDTPLSLVWLESATNIVITISICFFCSIFIIKLGFAIHQRRRLGVRDFGPMKVIFVMGCQTLTVPALLSILQYAVSVPELNSNIMTLVTISLPLSSIWAGVSLTRSSSTENSPSRGALWNRLTDSTGTRSNQTSSTDTAVAMTYPSNKSSTVCYADQSSVKRQYDPEQGHGISVEHDVSVHSCQRL
Aspneo1|451862	1	MASLDPFTQNVTFHTGDGTPFEVNVQDIDTFLQYCIQICTNYGVQLGASIVLFVILLLLTRPEKRSSSVFILNCAALLSNVGRLFCQIVYFTTDFVRVYAYFSGDFSQVPTSAYANSVIAVVFYTILVICIEASLVLQVQVICANLGRVYRQILFSLSIVIALIPVGFRMGMMVENAITIMAAESSIHLVWLQSAENITATISICFFCAIFVGKLGFAIRQRRRLGVRDFGPMKVIFVMGCQTLVIPAIFSIIHYIAAVPALSSNVVTLVTISLPLSSIWAGVTLTKASTGAGSSPATGSGSGSSGRNLWNVLSFPVLDSRNTTSITTSSMPTMNPVSTCYADNGSSKQLKQQTNTGEVGITVEHEISVQSFKREKDMV
Aspni7|1169614	1	MASTDPFAQNVTFHTGDGTPFEVNVQEIDTFLQYCIQICTNYGAQLGASIVLFVILLLLTRPEKRSSSVFILNCAALLSNVGRLFCQILYFTTDFVRVYAYFSGDFSRVPTSAYANSVIAVVFYTILVICIEASLVLQVQVICANLGRVYRQVLLSLSIVVALIPVGFRMAMMVENAIAIMAAESSIPLIWLQSAENITATISICFFCAVFVAKLGFAIRQRRRLGVRDFGPMKVIFIMGCQTLVIPATFSIIHYIAAVPALSSNVATLVTISLPLSSIWAGVALTKVSSGAGTGSGTGSGSSGRNLWNVLSFPVWDSRNTTSTTTSSSTPTVNPVSTCYADNGSSKQCKQQTNTEEIGITVEHEISVQSFKREKDMV
Aspni_bvT_1|318239	1	MASTDPFAQNVTFHTGDGTPFEVNVQEIDTFLQYCIQICTNYGAQLGASIVLFVILLLLTRPEKRSSSVFILNCAALLSNVGRLFCQILYFTTDFVRVYAYFSGDFSRVPTSAYANSVIAVVFYTILVICIEASLVLQVQVICANLGRVYRQVLLSLSIVVALIPVGFRMAMMVENAIAIMAAESSIPLIWLQSAENITATISICFFCAVFVAKLGFAIRQRRRLGVRDFGPMKVIFIMGCQTLVIPATFSIIHYIAAVPALSSNVATLVTISLPLSSIWAGVALTKVSSGAGTGSGTGSGSSGRNLWNVLSFPVWDSRNTTSTTTSSSTPTVNPVSTCYADNGSSKQCKQQTNTEEIGITVEHEISVQSFKREKDMV
Aspnid1|8294	1	MASNFDPWNQTITFRLEDGTPFDISVDYLDGILQYSIRACVNYAAQLGASVILFVILVLLTRAEKRASCLFWLNSLALLLNFARLLCDVLFFTGNFVRIYTLISADESRVTASDLATSIVGAIMTALLLTTIEISLVLQVQVVCSNLRRIYRRALLCVSAVVATATIAIRYSLLAVNIRAILEFSDPTTYNWLESLATVALTISICYFCVIFVTKLGFAIRLRRKLGLSELGPMKVVFIMGCQTLVIPVIVSITHYVSDVPELQTNVLTIVALSLPLSSIWAGTTIDKPVTHSNVRNLWQILSFSGYRPKQSTYIATTTTATTNAKQCTHCYSESRLLTEKESGRNNDTSSKSSSQYGIAVEHDISVRSARRESFDV
Aspni_DSM_1|162880	1	MASTDPFAQNVTFHTGDGTPFEVNVQEIDTFLQYCIQICTNYGAQLGASIVLFVILLLLTRPEKRSSSVFILNCAALLSNVGRLFCQILYFTTDFVRVYAYFSGDFSRVPTSAYANSVIAVVFYTILVICIEASLVLQVQVICANLGRVYRQVLLSLSIVVALIPVGFRMAMMVENAIAIMAAESSIPLIWLQSAENITATISICFFCAVFVAKLGFAIRQRRRLGVRDFGPMKVIFIMGCQTLVIPATFSIIHYIAAVPALSSNVATLVTISLPLSSIWAGVALTKVSSGAGTGSGTGSGSSGRNLWNVLSFPVWDSRNTTSTTTSSSTPTVNPVSTCYADNGSSKQCKQQTNTEEIGITVEHEISVQSFKREKDMV
Aspni_NRRL3_1|344	1	MASTDPFAQNVTFHTGDGTPFEVNVQEIDTFLQYCIQICTNYGAQLGASIVLFVILLLLTRPEKRSSSVFILNCAALLSNVGRLFCQILYFTTDFVRVYAYFSGDFSRVPTSAYANSVIAVVFYTILVICIEASLVLQVQVICANLGRVYRQVLLSLSIVVALIPVGFRMAMMVENAIAIMAAESSIPLIWLQSAENITATISICFFCAVFVAKLGFAIRQRRRLGVRDFGPMKVIFIMGCQTLVIPATFSIIHYIAAVPALSSNVATLVTISLPLSSIWAGVALTKVSSGAGTGSGTGSGSSGRNLWNVLSFPVWDSRNTTSTTTSSSTPTVNPVSTCYADNGSSKQCKQQTNTEEIGITVEHEISVQSFKREKDMV
Aspnom13137_1|1759	1	MDSKFNPYYQNLTFHAADGTPFQVPVMMLDDFYQYCIQICINYGAQFGASVIIFIILLLLTRPDKRGSSVFFLNSGALLLNMGRLLCHMIYFTTDFVKAYQYFSGDYSRAPTSAYANSILGVILTTLLLICIETSLVLQVQVVCANLRRRYRTVLLCVSILVALIPVGFRLGYMVENCKTIVGADNPLSLVWLESATNIVITISICFFCSIFITKLGFAIRQRRRLGVRDFGPMKVIFVMGCQTLIIPALLSILQYVVTVPELNSNILTLVTISLPLSSIWAGVSLTRSSSTEDSPSRGALWNRLHDSDGTRSNQTSSTDTAVAMTYPSNKSRTVCYADQSAVRRQRDPEQGHGISVEHDVTPCTSSISSFDMAAVPQRTLNWLYSVLIRDHYDPRQTY…
Aspnom1|134901	1	MDSKFNPYYQNLTFHAADGTPFQVPVMMLDDFYQYCIQICINYGAQFGASVIIFIILLLLTRPDKRGSSVFFLNSGALLLNMGRLLCHMIYFTTDFVKAYQYFSGDYSRAPTSAYANSILGVILTTLLLICIETSLVLQVQVVCANLRRRYRTVLLCVSILVELIPVGFRLGYMVENCKTIVGADNPLSLVWLESATNIVITISICFFCSIFITKLGFAIRQRRRLGVRDFGPMKVIFVMGCQTLIIPALLSILQYAVTVPELNSNILTLVTISLPLSSIWAGVSLTRSSSTEDSPSRGALWNRLHDSDGTRSNQTSSTDTAVAMTYPSNKSRTVCYADQSSIRRQRDPEQGHGISVEHDVSVISCHRL
Aspnov1|65489	1	MNSTFDPWTQNITLTQSDGTTVISSLALADDYLHYMIRLSINYGAQLGACAVLLLVLLLLTRPEKRISSVFVLNVTALLANIIRLGCQLSYFSTGFARMYALLAGDFSRVSRGAYAGQVMASVSFTIVLICVEASLVLQVQVVCSNLRRRYRILLLGASTLAALVPIGVRLTYSVLNCMVIMHAGTMDHLDWLESATNIVTTVSICFFCAVFVIKLGLAIKMRKRLGVKQFGPMRVIFIMGCQTMTIPAIFAICQYFSRIPEFSHNVLTLVIISLPLSSIWAGFALDQANSTARSTESRHHLWNILSSDGATRDKPTQCVSSPMTSPNTTCYSEQSTSKPQQDPENGFGISVAHDISIHSFRKGANGIFEQSLHLRNA
Aspnovo1|17678	1	MAIMDSKFDPYSQNLTFHAADGTPFQVPVMTLNDFYQYCIQICINYGAQFGASVIIFIILLLLTRPDKRASSVFFLNGGALLLNMGRLLCHMIYFTTDFVKAYQYFSSDYSRAPTSAYANSILGVVLTTLLLVCIETSLVLQVQVVCANLRRWYRTVLLCVSIFVALIPVGLRLGYMVENCKTIVQTDTPLSLLWLESATNIVITISICFFCSIFIIKLGFAIHQRRRLGVRDFGPMKVIFVMGCQTLTVPALLSILQYVVSVPELNSNIMTLVTISLPLSSIWAGVSVTRSSSTENYPSRGALWNRLADSNGTRSNQTSSTDTAVAMTYPSNKSSTVCYADQSSVRRQYDLEQEHGISVEHDVSVHSCQRL
Aspoch1432_1|3509	1	MTSTFDPYTQNVTFHLADGTPFDVPITAIDDFLQYAIRICINYSSQLGASVVLLVILLLLTMPEKRSSFVFCLNCLALLLNIGRLLDEIIFFTTPFVGAYQYFSGDYSSVPASAYGNSVLGVVLTSLLLTFIETSLLLQIQVVCANLRRQYRRILLGISVLVALIPVALRLWFMVENARNIIDTSNPHSVAWLESATNIVITVSICFFCAIFVTKLGFAIRLRRQLGFNDFGPMKVIFVMGCQTMVIPAVFSIVHYATTVPELSSNVLTLVTLSLPLSSIWAGTTLDRSSSTSARRNLWQVLSFSDTSRSKQTSSSSSSSGVKSCTKCYSDSHPADKKGSGLTSPYEIAVEHDILVSSTTRNYSLV
Aspoch1|515670	1	MTSTFDPYTQNVTFHLADGTPFDVPITAIDDFLQYAIRICINYSSQLGASVVLLVILLLLTMPEKRSSFVFCLNCLALLLNIGRLLDEIIFFTTPFVGAYQYFSGDYSSVPASAYGNSVLGVVLTSLLLTFIETSLLLQIQVVCANLRRQYRRILLGISVLVALIPVALRLWFMVENARNIIDTSNPHSVAWLESATNIVITVSICFFCAIFVTKLGFAIRLRRQLGFNDFGPMKVIFVMGCQTMVIPAVFSIVHYATTVPELSSNVLTLVTLSLPLSSIWAGTTLDRSSSTSARRNLWQVLSFSDTSRSKQTSSSSSSSGVKSCTKCYSDSHPADKKGSGLTSPYEIAVEHDILVSSTTRNYSLV
Aspor1|7466	1	MDSKFDPYSQNLTFHAADGTPFQVPVMTLNDFYQYCIQICINYGAQFGASVIIFIILLLLTRPDKRASSVFFLNGGALLLNMGRLLCHMIYFTTDFVKAYQYFSSDYSRAPTSAYANSILGVVLTTLLLVCIETSLVLQVQVVCANLRRRYRTVLLCVSILVALIPVGLRLGYMVENCKTIVQTDTPLSLVWLESATNIVITISICFFCSIFIIKLGFAIHQRRRLGVRDFGPMKVIFVMGCQTLTVPALLSILQYAVSVPELNSNIMTLVTISLPLSSIWAGVSLTRSSSTENSPSRGALWNRLTDSTGTRSNQTSSTDTAVAMTYPSNKSSTVCYADQSSVKRQYDPEQGHGISVEHDVSVHSCQRL
Asppar1|213321	1	MDSKFNPYSQNLTFHAADGTPFQVPVMTLNDFYQYCIQICINYGAQFGASVIIFIILLLLTRPDKRASSVFFLNGGALLLNMGRLLCHMIYFTTDFVKAYQYFSSDYSRAPTSAYANSILGVVLTTLLLVCIETSLVLQVQVVCANLRRRYRAVLLCVSISVALIPVGLRLGYMVENCKTIVQTDTPLSLLWLESATNIVITISICFFCSIFIIKLGFAIHQRRRLGVRDFGPMKVIFVMGCQTLAVPALLSILQYVVSVPELNSNIMTLVTISLPLSSIWAGVSLTHSSSTENSPSRGALWNRLTDSNGTRSNQTSSTDTAVAMTYPSNKSSTVCYADQSSVRRQYDLEQGLGISVEHDVSVHSCQRL
Asppari1|380322	1	MDSKFDPYSQNLTFHAADGTPFQVPVMTLNDFYQYCIQICINYGAQFGASVIIFIILLLLTRPDKRASSVFFLNGGALLLNMGRLLCHMIYFTTDFVKAYQYFSSDYSRAPTSAYANSILGVVLTTLLLVCIETSLVLQVQVVCANLRRRYRTVLLCVSILVALIPVGLRLGYMVENCKTIVQTDTPLSLVWLESATNIVITISICFFCSIFIIKLGFAIHQRRRLGVRDFGPMKVIFVMGCQTLTVPALLSILQYAVSVPELNSNIMTLVTISLPLSSIWAGVSLTRSSSTENSPSRGALWNRLTDSTGTRSNQTSSTDTAVAMTYPSNKSSTVCYADQSSVKRQYDPEQGHGISVEHDVSVHSCQRL
Aspph1|301742	1	MASTDPFAQNITFHTGDGTPFEVNVQEIDTFLQYCIQICTNYGAQLGASIVLFVILLLLTRPEKRSSSVFILNCAALLSNVGRLFCQILYFTTDFVRVYAYFSGDFSRVPTSAYANSVIAVVFYTILVICIEASLVLQVQVICANLGRVYRQILLSLSIVVALIPVGFRMAMMVENAITIMAAESSIPLIWLQSAENITATISICFFCAIFVAKLGFAIRQRRRLGVRDFGPMKVIFIMGCQTLVIPATFSIIHYIAAVPALSSNVATLVTISLPLSSIWAGVALTKVSSGAGAGSGTGSGSSGRNLWNVLSFPVWDSRNTTSTTTTSSSTPTVNPVSTCYADNGSSKQCKQQTNTEEIGITVEHEISVQSFKREKDMV
Asppip1|388097	1	MASLDPFTQNVTFHTGDGTAFEVNVQDIDTFLQYCIQICTNYGAQLGASIVLFVILLLLTRPEKRSSSVFILNCAALLSNVGRLFCQIVYFTTDFVRVYAYFSGDFFQVPTSAYANSVIAVIFYTILVICIEASLVLQVQVICANLGRVYRQVLLSLSIAIALIPVGFRMGMMVENAITIMAAESSIHLVWLQSAENITATISICFFCAIFVGKLGFAIRQRRRLGVRDFGPMKVIFVMGCQTLVIPAIFSIIHYVAAVPALSSNVVTLVTISLPLSSIWAGVTLTKASTSASSSPATGSGSGSSGRNLWNVLSFPVLDSRNTTSTTTSSMPTMNPVSTCYADNGSSKQLKQQTNTEEIGITVEHEISVQSFKREKDMV
Asppsec1|122486	1	MDSNFDPYSQNLTFHAADGTPFQVPVMTLDDFYQYCIQICINYGAQFGASVIIFIVLLLLTRSDKRASSVFFLNGGALLLNMGRLLCHMIYFTTDFVKAYQFFSGDYSRVPTSAYANSILGVIFTSLLLVCIEVSLVLQVQVVCANLRRRYRTALLCVSILVALIPVGFRLGYMVENCKTIVETDNPLSLSWLESATNIVITISICFFCSIFITKLGFAIRQRRRLGVRDFGPMKVVFVMGCQTLTIPAVLSILQYAVSVPELNSNILTLVTISLPLSSIWAGVSLTRSSSTEESPSRGALWNRLTDSNGTRSNQTSSTDTAVAMTYPSNKSSTVCYADQSSVRRQHDPEHGHGISVAHDVSVHSCQKL
Asppsen1|201117	1	MDSKFNPYYQNLTFHAADGTPFQVPVMMLDDFYQYCIQICINYGAQFGASVIIFIILLLLTRPDKRGSSVFFLNSGALLLNMGRLLCHMIYFTTDFVKAYQYFSGDYSRAPTSAYANSILGVILTTLLLICIETSLVLQVQVVCANLRRRYRTVLLCVSILVELIPVGFRLGYMVENCKTIVGADNPLSLVWLESATNIVITISICFFCSIFITKLGFAIRQRRRLGVRDFGPMKVIFVMGCQTLIIPALLSILQYAVTVPELNSNILTLVTISLPLSSIWAGVSLTRSSSTEDSPSRGALWNRLHDSDGTRSNQTSSTDTAVAMTYPSNKSRTVCYADQSSIRRQRDPEQGHGISVEHDVSVISCHRL
Asppset1|120282	1	MGSKFDPYSQNLTFHAADGTPFQVPVMTLDDFYQYCIQICINYGAQFGASVIIFIVLLLLTRSDKRASSVFFLNGGALLLNMGRLLCHMIYFTTDFVKAYQFFSGDYSGVPTSAYANSILGVILTSLLVVCIETSLVVQVQVVCANLRRRYRTALLCVSILVALIPVGFRLGYMVENCKTIVDTDNPLSLSWLESATNIVITISICFFCSIFVTKLGFAIRQRRRLGVRDFGPMKVVFVMGCQTLTIPAVLSILQYVVSVPELNSNILTLVTISLPLSSIWAGVSLTRSSSTEDFPSRGALWNRLTDSNGTRSNQASSTDTAVAMTYPSNKSSTVCYADQSAARKQHDPEHGQGISVAHDVSVHSCQKL
Asppseute1|190559	1	MGSTFDPFSQTITLRGPAENEITIPIEMVDFFYQYCIRICINYGAQLGASIVLFIILLLLTRPEKRRSSVFVLNITALLLNVSRLICQLIYFTSEFVRLYAYFGNDFSRVPPSAYADSILGVVLVTLLIVCIEASLVLQAQVVCANLRRGYRRTLLAVSVVMALVPIIFRFVYMVQNCWHIMHAAETIRLNWLESATNVVITISICFFSAVFITKLGFAMHLRKRLGMTDFGPMKVIFVMGCQTMAIPAIFSILQYIVNVPELASNIFSLVTISLPLSSIWAGFTIDQRARDSGMSSSRNNLFQALSFSNEAKIRQSSTVTYASQPSSKSHTLCYAELSPAKQQSDPDAAYGIAVERDISIRSCRKDGKAPNV
Aspram1|5367	1	MTSTFDPYTQNVTFHLADGTPFDVPITAIDDFLQYAIRICINYSSQLGASVVLLVILLLLTMPEKRSSFVFCLNCLALLLNIGRLLDEIIFFTTPFVGAYQYFSGDYSSVPASAYGNSVLGVVLTSLLLTFIETSLLLQIQVVCANLRRQYRRILLGISVLVALIPVALRLWFMVENARNIIDTSNPHSVAWLESATNIVITVSICFFCAIFVTKLGFAIRLRRQLGFNDFGPMKVIFVMGCQTMVIPAVFSIVHYATTVPELSSNVLTLVTLSLPLSSIWAGTTLDRSSSTSARRNLWQVLSFSDTSRSKQTSSSSSSSGVKSCTKCYSDSHPADKKGSGLTSPYEIAVEHDILVSSTTRNYSLV
Aspsac1|334189	1	MSSQFDPFTQNITFHAVDGSPFNVPVEAVDSFMQYCIRICINYGAQLGASIILLVVLLLLTRPEKRRSSVYLLNCTALFLNIGLLICQALYFTSPFVEVYAYFGHDYSRVSQSTYANSVLGVVLATLLLISIEISLVLQVQVVCANLRRRYRRLLLGLSIVVALVPTGFRLGLMVENSKTIIKAVGTAYLIWLQSATNITLTISICFFCTVFVAKLGYAIHQRRRLGVADFGPMKVIFVMGCQTLVVPSFFSILHYIVNVPALSANVLTLVTLSLPLSSIWAGVALDHRASNNSNSPTNNLTSSTSSRRNLWQVLSLSHVGDEKQLSSHTIGSTATSASGQHKTGAGTTCFAGPAQQHRKDVELGYGIAVEHDISVRSVKRENDVL
Aspscl1|556993	1	MASHFDPFTQNVTMHTANGTPFEVNVQAIDDELMQYCIRAGINYSAQLGASIVLFVILVLLTRPEKRRSSVFILNSSALLSNVGRLVCQTLYFTSDFVRVYTYFSGDYSHVPTSAYANSVIAVVFYTLLVICIEASLVLQVQVICANLGRLYRHILLAFSTVVALIPIGFRMAMMVENAKSIMGAKSNIPLIWLQSTENIVFTISICFFCAIFVSKLGFAIRQRRRLGMRDFGPMRVIFVMGCQTLVIPAFFSIIHYIVSVPMLSSNVATLVTIFLPLSSGPDKNTSNLSSTPTIKQVATRYTDNIPSRQAQQQHNAEELGIAVEHDISVPSFKRERDMV
Aspscle1|81561	1	MASHFDPFTQNVTMHTADGTPFEVNVQAIDEFLQYCIRICINYSAQLGASIVLLVILLLLTRPEKRRSSVFILNSSALLSNIARLVCQILYFTSDFVRVYPTFAGDYSRVPTSAYANSIIAVVFYTLLVICIEASLVLQVQVICANLGHVYRHILLTFSIVVALIPVGFRMALMVQNAISIMSAESNKLLIWLSSTENIVFTISICFFCAVFVTKLGFAIRQRRRLGVRDFGPMKVIFVMGCQTLVIPAFFSILHYIVTVPELFSNVATLVTISLPLSSIWAGVSLTNTSSAFGTGFGSDSSRRNLWNKLSFPMWDSRNTTTNLSSTQTVKQVATCYADNTPSKQTQQPHNAEELGISVEHDISVQSFKRERDMV
Aspser1|47621	1	MAIMDSKFDPYSQNLTFHAADGTPFQVPVMTLNDFYQYCIQICINYGAQFGASVIIFIILLLLTRPDKRASSVFFLNGGALLLNMGRLLCHMIYFTTDFVKAYQYFSSDYSRAPTSAYANSILGVVLTTLLLVCIETSLVLQVQVVCANLRRRYRTVLLCVSILVALIPVGFRLGYMVENCKTIVQTVTPLSLLWLESATNIVITISICFFCSIFIIKLGFAIHQRRRLGVRDFGPMKVIFVMGCQTLTVPALLSILQYVVSVPELNSNIMTLVTISLPLSSIWAGVSLTRSSSTDNSPSRGALWNRLTDSNGTRSNQTSSTDTAVAMTYPSNKSSTVCYADQSSVRRQYDLEQGHGISVEHDVSVHSCQRL
Aspsy1|731872	1	MSSGFDPWTQNVTFHLADGTPFDVPIGMVDDFAQYPIRVCINYGSQLGATVVLLVILLLLTRAEKRASYVFWLNCLALLLNFARLLCSIIVFTSGFLKAYAVFTGDYSQVPTSDYANSVLGVIFAALLLTVIEISLVLQTQVVCSNLRRIYRRALLCVSVVVALIPTGFRYWLSVENIKSIILSANSPVPLNWLESTANIVLTVSICFFCTVFITKLGFAIRLRRKLGLTEFGPMKVIFVMGCQTMIIPAIFSIVNYSTDVPELSTNILTLVTLSLPLSSIWAGTTLDKPNQTSSNARNLWQILSFSGYRGRHQHYTVTSSTSTARQCTHCYSDSRPLTEKEDKNKKKGFKNDTTSFSSEQSGIAVEHDISVRSARRDSLGIV
Asptaic1|162071	1	MSFDPFNQSFTLYTADGVPFNITVPMVDEYAQYAIRISINYGAQLGASLVLFLILLLLTRPEKRTSSVFFLNAAALLLNAGRLLCQSVFFTTPFAHFYPYFAGDFSHVPTSAYAESILGVVLATLLLICVETSLVLQTQVVCATIRRRSRHLLLAVSAAVALTPVGFRFGFMVENCKAIINASTAHHVQWLESTTNIVTTVSICFFCSVFTAKLGVAIRMRKSLGVREFGPMKAIFVMGCQTLVIPGYSPPLPPHLPVSFILKLLLINRPDQLTPATALFSILQYFVGVPELASNVLTLVTLSLPLSSIWAGVILDYHRSSNDSNSSRRNLWNLLSIPPTATASRSHAAQSKQDISLSSSFTASTAATTASRQNTTCYAGQGQYEDSPGRAGNEPVGYG…
Asptam1|3044	1	MDSKFDPYSQNLTFHAADGTPFQVSVVTLDDFYQYCIQICINYGAQFGASVIIFIVLLLLTRPDKRASSVFFLNGGALLLNMGRLLCHMIYFTTDFVKAYQFFSGDYSRAPTSAYANSILGVILTSLLLVGIETSLVLQVQVVCANLRRRYRTALLCVSILVALIPVGFRLGYMVENCKTIVQTDNPLSLSWLESATNIVITISICFFCSIFVTKLGFAIRQRRRLGVRDFGPMKVVFVMGCQTLTIPAVLSILQYVVTVPELNSNILTLVTISLPLSSIWAGVSLIRSSSTDDSPSRGALWNRLTDSNGTRSYQTSSTDTAVAMTYPSNKSSTVCYADQNSVRRQHDPEHGHGISVAHDVSVHSCQKL
Aspte1|7063	1	MGSTFDPFSQSITLRGPAENEITIPIETVDFFYQYCIRICINYGAQLGASIVLFIILLLLTRPEKRRSSVFVLNITALLLNVSRLICQLIYFTSEFVRLYAYFGNDFSRVPPSAYADSILGVVLVTLLIVCIEASLVLQAQVVCANLRRGYRRILLAVSIVMALVPIIFRFVYMVQNCWHIMHAAETIRLNWLESATNVVITISICFFSAVFITKLGFAMHLRKRLGMTDFGPMKVIFVMGCQTMAIPAIFSILQYIVSVPELASNIFSLVTISLPLSSIWAGFTIDQRARDSGMSSSRNNLFQALSFSKEAKTRQSSTVTYASQPSSKSHTLCYAELSPAKQQSDAEAAYGIAVERDISIHSCRKDGKAPNV
Asptra1|565217	1	MDSKFDPYSQNLTFHAADGTPFQVPVMTLNDFYQYCIQICINYGAQFGASVIIFIILLLLTRPDKRASSVFFLNGGALLLNMGRLLCHMIYFTTDFVKAYQYFSSDYSRAPTSAYANSILGVVLTTLLLVCIETSLVLQVQVVCANLRRWYRAVLLCVSILVALIPVGLRLGYMVENCKTIVQTDTPLSLLWLESATNIVITISICFFCSIFIIKLGFAIHQRRRLGVRDFGPMKVIFVMGCQTLAVPALLSILQYVVSVPELNSNIMTLVTISLPLSSIWAGVSLTHSSSTENSPSRGALWNRLTDSNGTRSNQTSSTDTAVAMTYPSNKSSTVCYADQSSVRRQYDLEQGLGISVEHDVSVHSCQRL
Asptu1|135593	1	MASLDPFTQNVTFHTGDGTPFEVNMQDIDTFLQYCIQICTNYGAQLGASIVLFVILLLLTRPEKRSSSVFILNCAALLSNVGRLFCQIVYFTTDFVRVYAYFSGDFSQVPTSAYANSVIAVVFYTILVICIEASLVLQVQVICANLGRVYRQVLLSLSIVVALIPVGFRMGMMVENAITIMAAESSIHLVWLQSAENITATISICFFCAIFVGKLGFAIRQRRRLGVRDFGPMKVIFVMGCQTLVIPAIFSIIHYIAAVPALSSNVVTLVTISLPLSSIWAGVTLTKASTSAGSGPATGTGSGSSGRNLWNVLSFPVLESRNTTTTSSMPTMNPVSTCYADNGSSKQLKQQTDTEEIGITVEHEITVQSFKRERDMV
Aspuda1|7869	1	MNSTFDPWTQNITLTRSDGTTVISSLALADEFLRYMIRLSINYGAQLGASVVLLLVLMLLTRPEKRVSSVFMLNVAALLANIIRLGCQLSYFSTGFAKMYALLAGDFSRVSRGAYAGQVMASVFFTLVLICVEVSLVLQVQVVCSNLRRQYRILLLTASTFAALVPIAVRLTYSVQNCMVIMHAGTMDHLDWLESATNIVTTVSICFFCAVFVVKLGLAIKMRKRLGVKQFGPMRVIFIMGCQTMTIPAIFAICQYFSKIPEFSHNVLTLVIISLPLSSIWAGFALEQANPTARSTESRHNLWNVLSSDGAARDKPSQCISSSLTSPNATCYSEQSTSKSEQDPANRFGISVAHDISIRSYQKDAHGDV
Aspuva1|342960	1	MSPEFDPFTQNVTFHAADGAPFNVPVEAVDQFIQYCIRICINYGAQLGASIVLLVILLLLTRPEKRRSSVYLLNCSALLLNIGLLLCQALYFTSPFVHVYAYFGSDYSRVPQSTYANSVLGVVLATLLLISIEISLVLQVQVVFANLRRRYRHLLLGVSIVVALVPTGFRLGLMVENCKTIIQAVTSAPLIWIQSAANITLTISICFFCTVFVAKLGYAIRQRRRLGVADFGPMKVIFVMGCQTLVVPALFSILHYAVNVPELSSIVLTLVTISLPLSSIWAGVALDHRPGNSNANSNNLASSTSSRRNLWQVLSFSYFGDGKHLSYSACTTSTSTSTSLQRGNKPGTSTGTTCYADPNQNRQQQQQQDLEMGYGIAVEHDISVRSVKREKDVL
Aspvad1|425539	1	MASLDPFTQNVTFHIGDGTPFEVNVQDIDTFLQYCIQICTNYGAQLGASIVLFVILLLLTRPEKRSSSVFILNCAALLSNVGRLFCQIVYFTTDFVRVYAYFSGDFSQVPTSAYANSVIAVVFYTILVICVEASLVLQVQVICANLGRVYRQILLSLSIVIALIPVGFRMAMMVENAITIMAAESSIHLVWLQSAENITATISICFFCAIFVGKLGFAIRQRRRLGVRDFGPMKVIFVMGCQTLVIPAIFSIIHYIAAVPALSSNVVTLVTISLPLSSIWAGVTLIKVSTGAGSGPATGSGSGSSGRNLWNVLSFPVLDSRNTTTTTTSSTPTMNPVSTCYADNGSSKQLKQQTNTEEIGITVEHEISVQSFKRERDMV
Aspve1|81374	1	MSSDFDPWAQNVTFHLADGTPFDVPIAMVDDFAQYPIRVCINYGSQLGATVVLLVILLLLTRAEKRASYVFWLNCLALLLNFARLLCSIIVFTSGFLKAYAVFTGDYSQVPTSDYANSALGVIFAALLLTIIEVSLVLQTQVVCSNLRRIYRRALLCVSVVVALVPTGFRYWLSVENVKSIIISANSPVPLNWLESTANIVLTVSICFFCMVFITKLGFAIRLRRKLGITEFGPMKVIFVMGCQTLIIPAIFSIVNYSTDVPELSTNVLTLVTLSLPLSSLWAGTTLDKPNQASSNGRNLWQILSFSGYKGRHQQYTMASSNSTAKQCTHCYSESRPLTEKEDKNKKKGFRNESTSVSSEQSGIAVEHDISVRSARRDSLGIV
Aspvio1|325098	1	MSPEFDPFTQNITFHAADGAPFNVPVEAVDQFIQYCIRICINYGAQLGASIVLLVILLLLTRPEKRRSSVYLLNCSALLLNIGLLFCQALYFSSPFVHVYAYFGSDYSRVPQSTYANSVLGVVLATLLLISIEISLVLQVQVVCANLRRRYRRLLLGVSIVVALVPTGFRLGLMVENCKTIIQAVTSAPLIWIQSAANITLTISICFFCTVFVAKLGYAIRQRRRLGVADFGPMKVIFVMGCQTLVVPALFSILHYAVNVPELSSNVLTLVTISLPLSSIWAGVALDHHPGNSNTNSNNLASSTSSRRNLWQVLSFFYFGDEKHPSHSACTTSTSTSTSLPRGNKPSTGTGTTCYADPNQNRQQQHQQDLEMGYGIAVEHDISVRSVKREKDVL
Aspwe1|108900	1	MAPKFDPFTQSFTLHTDDGTPFEVTLAAIDALLQYCIRICINYGAQLGASVVLLIILLLLTRSEKRGSAVFYLNSFALAINIGRLVSQSLYFTTEFLRVYAVFSLDYSRVPQSAYANSVISTVFTTILFICVHVSLVLQVQVVCATFRRRYRHLLLFVSVIVALVPIGFRMAYMIENSMRIMNATTIVSIQWLESSTNIVSTISICFFCTIFVAKLGFAIKLRHRLGVREFGPMKVIFVMGCQTMVIPALFSILQYAVTVPELSSNVLTLVTISLPLSSIWAGTTLDHPNNTAGLPQHRSFWQALSFGNNNTTTTNTNTTRSKQISIPSPLKTPNTVCYADSTRQQEDLECGYGISVEHDISVHSYRKDLYPEV
Aspwel1|171022	1	MASTDPFAQNVTFHTGDGTPFEVNVQEIDTFLQYCIQICTNYGAQLGASIVLFVILLLLTRPEKRSSSVFILNCAALLSNVGRLFCQILYFTTDFVRVYAYFSGDFSRVPTSAYANSVIAVVFYTILVICIEASLVLQVQVICANLGRVYRQILLSLSIVVALIPVGFRMAMMGENAIAIMAAESSIPLIWLQSAENITATISICFFCAIFVAKLGFAIRQRRRLGVRDFGPMKVIFIMGCQTLVIPATFSIIHYIAAVPALSSNVATLVTISLPLSSIWAGVALTKVSSGAGAGSGTGSGSSGRNLWNVLSFPVWDSRNTTSTTTTSSSTPTVNPVSTCYADNGSSKQCKQQTNTEEIGITVEHEISVQSFKREKDMV
Aspzo1|153857	1	MASDFDPFTQNLIFHHADGTPFPVPLASLNDFIQYGIRICINYGAQLGASIILFVILMLLTRPEKRGSHVFILNSLSLFFNIGRLLCQVIYFTTGFENPYALFAEDYSRVGASAYADSILGVVLTFLMLLCIEGSLVLQVQLICVTLRRMYRRAILGSSILMALIPIGFRLAYTVENSMQILGKRVLDDIQWLESATNIVITVSICFFCAIFVTKLGFAIKQRERLGVRDFGPMKVIFVMGCQTLVIPALFSILQYATTTPELSSNVLTLVSISLPLSSIWAGFSLTKKGPAFHSSSSSSARNLWNMLSFQTSGRGETTIASQAARTHCFSDSRPIKEHFDLESGGGISVEHDISVHSYHKSTTSEAEGV
Aulhe2|447902	1	MSSKFLPTPLTILVPGGEDFNITMSDVAAYTDYGIKVVANYSAQVGATIIVLIFLLLLTKSDKRRSPIFILNGLALVFNIIRTCINIAFFTSAWYYPYAIFAGDYSRITSGDVATQMTSPVMTLLLHLCITLSLVLQVHAVTATIHTTQRYVMLIGTTFVGAVALAFRFALVVVNMEAIQKMEGMYQWQWLASATNITTTISISLFCVAFLSKLGVAQFGPMQIIFIMGCQTLIIPALFSIFQYTSSIPELVHTVLTLVAIFLPLSSLWAGISLPNTHHQQHSGPNIIINNRNISAASAASRAKLLKDTKKSLSPFEKFSSLSAAVALARECDESFGGSTRTGSDGGLGSVGGDDGGMSPGGAGGKEVFGDELV
AurpulNBB1|72367	1	MEASSEFVATKSQVYEQYITITDRHGQDSRFPLWYVDTLIKDAVVHGIIPAVQFGACLILFLVLMLLSKHDKRRSPVFLFNTAALFFNIILAILQCCVVTSSFWDIYPVLVGDYGVATPAAYRLTAAVSVFLTLVSICIEVSLVLQVHVVSVTLKTWQKMSILAISAFVAVVAMGFRIAQSAISVKCIFHPDEFCSSTTWLAKAKDITLTISICFFSAIFCAKLGWSLRERRKLGMKQFGSMQIIFIGGFQTMIIPAIFSLIQFINAENIPNIGSNILTATCISLPLTSLWASSHAASPSKAARGHDFHRKFLVDSSTADSTLRKPSDTPQWSPSQLTSKSTPRDRLGVLNSVDSRSDASSWGKLSPGPRQTVSVRDVDRDLEMQQLKERD
Aurpu_var_mel1|21830	1	YNQLISVTDRHGQQSQFPLWYVDNLIVDAVIHGIIPGVQFGASLILFLVLVLLSKHDKRRSPVFIFNTTALFFNMIYAILQCCIVTSSWWDIYPILVGDYGVVTPAAQRLTVAVAIFVTLVSLCIEVSLVLQVHVVSVTLQTWQKMSILAISSFVAVISMGFRIAQSVVSVRCNNKADAFCSDTTWLAKAKDISLTVSICFFSAIFCAKLGWSLRERRKLGMKQFGSMQIIWIGGFQTMFIPAIFSLIQFIKAENIPNIGTNILTATCISLPLTSIWAAA
Aurpu_var_nam1|32883	1	YNQSFTIVDRHGQQTQFPLWYVDTLIVDAVIHGIIPGVQFGASLILFLVLLLLSKHDKRRSPVFIFNTAALFFNLIYAILQCCIVTSSWWDIYPILVGDYGVVTPAAQRLTVAVSIFATLVALCIEISLVLQVHVVSVTMRTWQKLSVLAISSFVAVVAMGFRVAQSVVSVRCNTKADAFCSSTTWLAKAKDISLTLSICFFSAIFCAKLGWSLRERRKLGMNQFGSMQIIFIGGFQTMFIPAIFSLIQFIKAENIPNIGTNILTATCISLPLTSIWAAS
Aurpu_var_pul1|272236	1	MEASSEFVATKSQVYEQYITITDRHGQDSQFPLWYVDTLIKDAVVHGIIPAVQFGACLILFLVLMLLSKHDKRRSPVFLFNTAALFFNIILAILQCCVVTSSFWDIYPVLVGDYGVATPAAYRLTAAVSVFLTLVSICIEVSLVLQVHVVSVTLKTWQKMSILAISAFVAVVAMGFRIAQSAISVKCIFHPDEFCSSTTWLAKAKDITLTISICFFSAIFCTKLGWSLRERRKLGMKQFGSMQIIFIGGFQTMIIPAIFSLIQFINAENIPNIGSNILTATCISLPLTSLWASSHAASPSKAARGHDFHRKFLVDSSTADSTLRKPSDTPQWSPSQLTSKSTPRDRLGVLNSVDSRSDASSWGKLSPGPRQTVSVRDVDRDLEMQQLKERD
Aurpu_var_sub1|49812	1	YQQTISITDRLGEQSSFPLWYIDTLIKNAVVRGIIPGVQFGASLLLLLILVLLSKHDKRRSPVFIFNTAALLFNAMYALLQCCVVTSSFWDIYPILVGDYGVVTPGARRLTVAVSVFVTLVATCIEVSLVLQVHVVSITLRTWQKMSVLVVSAFVAVVATGFRIAQSAISVRCLYKAEEFCSTTSWLAKAKDITLTLSICFFSAIFCAKLGWSLRERHKLGMKQFGSMQVIFIGGFQTMFIPAIISLIQFINAENVHNIGTNVLTATCISLPLTSLWASS
Babin1|26620	1	ITFEDLDDFFNAQMKYMAAYGARVGAGGMAFVVLWLVSKNRKTPIFILNQLSLLCFLVQSVLYIAYLLGGSANMTAVFTGYIQNSTTQFNITAASNVFQVLLIAFIEASLVFQVRMIFRSNNNQLAARILMGTCGLLGLTTVVFYLVACIRSISITFGSNAGVWGSMSKWIVNTPIILFASSVNVMSLVLVVKLLLAIRTRRYLGLKQLDSLHILFIMSGQTMIIPSVITIVDYARSNLSFILSPLGTFIVVLSLPLSAMWASASHNESAPQS
Bimnz1|160788	1	MSTLPRPDNPYTQDFVLYGPDGNQFNASMAQVDYFRQYGIRVAINWATQIGASVTLLLVLLLLTRREKRNSSIFIINGLCLVLNTIRSILQCVWLTSPFYEPYALLSSDFSHVTNTERGTMVVSSTITLLLVIAIMASLSFQVWVACVTASPLQKLIIMGITSVVALVAVGYRFAITVISNAQTMKDGDMTEYSPIVKHATITFAVAVWVYCAVFTCKLGHALLERKRLRMTQFGPMQIIFIMGCQTMVIPAIFTSLTFTERVPEISSQSMTIICIFLPLSAMWAGLFASDTNVASGGPDAHQRLFKDEFFRSSTASTNPYADKCHPQHGTFGNGKGRESPMGHHYHQRDSTDHGIYMQKDWHVETGEPSEPSRQV
Biscog1|594623	1	MEPPLTPPTFPPPPPAPPFDPRNQTFYIASGPDGTVPLAIWMAAIENQRVRLANTSINYGVQLGLCLLTLVVVLVLLPSHRLRRAVNLVQVGALVVAVVRLVLLVLYFPGPLSGYYVAWTGDAGVLRPADYTTNTVSNGFGVVQLALVEAALTLQSRALVRTWPRSRQLPTTLLAAALAAAAVVLKAVWVVHHTMLVRGRTLPVPLDAVGEASVVLGAVSIFYFCGLFFVHLSLHVIVTRGVLTRPDRGLTSLEILAIGNGVLMLMPSLFAGLDIAAGPGNTKVLPFDAGSWVQTLVAIGLPLIGLVAFYRGSDSRASSRRVSLFANDPFRGDLSSKTEVASSNMGMAGDGYSGSGSNPVSNLVVGRATGDVAGGRTSQGPTEDYYTMFYIPGISPFPH…
Bisme1|36775	1	MDLPLPAFDPRNQTFYIASGPDGADPVAIWMATIEKQRVRLANTSINYGVQLGLCLATLIVVLMLLPPHRLRRAVNIVQVGALAVAVMRLALLVLYFPGPLSGYYVAWTGDAGVLRPRDYATNTVANGFSVVQLALIEAALTLQSRALVRTWPRAWQLPTTLLAAALAAGAVVLKAVWVAHHTVLVRGRTLPVPLDAVGEASVVLGAVSIFYFCGLFFVHLSLHVVATRGVLARPDRGLTSVEILAIGNGILMLMPSLFAGLDIAAGPGNTKVLPFDAGSWVQTLVATGLPLIGLVAFYRGSDSRTSSRRVSLFANGPFRGDLSSKMEVASSSLGVVGGGYSGSGSNPVSSLVVGQATGDVARASTEDYYTVSLEDDEEASSHARITPLLYNRGRKPTS
Bismed1|30141	1	MDLPPPAFDPRNQTFYIASGPDGADLVAIWMATIEKQRVRLANTSINYGVQLGLCLATLIVVLMLLPPHRLRRAVNIVQVGALAVAVMRLALLVVYFPGPLSGYYVAWTGDAGVLRPRDYATNTVANGFSVVQLALIETALTLQSRALVRTWPRAWQLPTTLLAAALAAGAVVLRAVWVAHHTVLVRGRTLPVPLDAVGEASVVLGAVSIFYFCGLFFVHLSLHVVATRGVLARPDRGLTSLEILAIGNGVLMLMPSLFAGLDIAAGPGNTKVLPFDAGSWVQTLVATGLPLIGLVAFYRGSDSRTSSRRVSLFANGPFRGDLSSKIEVASSSLGVVGGGYSGSGSNPVSSLVVGQATGDVAWASTEDYYTVSLEDDEEASSHARITPLLYNRGRKPTS
Blade1|184121	1	MASSFDPFDQNVVFHQADMTPFNVSIHDLDDFVQYGTRVCINYASQLGASVIAIIMLALLTQSEKRRLPVFSLNISALIMNFARLLCMTIYFTTGFNNPYAFFSGDYSRVPGSAYADSILGIVFTTILVICMETSLVIQTQVVCATLPEIQRYLLLGVSLVIALLAIGFRMGLMVENCIAIMNASNFAPFIWLQSASNITITMSTCFFSAIFVAKLGYALVTRRRLGMTRFGAMQVMFIMSCQTMVIPAIFSIIQYPFPGYEMNSNLLTLVAVFLPLSSLWAAAATKSSFETLNSGPHQYLWSSERSNSTSSATRHPGSFSQNQATLRSGGSVATTLSPDQLDRLYTDLDVSVKA
Blade1|184122	1	MASSFDPFDQNVVFHQADMTPFNVSIHDLDDFVQYGTRVCINYASQLGASVIAIIMLALLTQSEKRRLPVFSLNISALIMNFARLLCMTIYFTTGFNNPYAFFSGDYSRVPGSAYADSILGIVFTTILVICMETSLVIQTQVVCATLPEIQRYLLLGVSLVIALLAIGFRMGLMVENCIAIMNASNFAPFIWLQSASNITITMSTCFFSAIFVAKLGYALVTRRRLGMTRFGAMQVMFIMSCQTMVIPAIFSIIQYPFPGYEMNSNLLTLVAVFLPLSSLWAAAATKSSFETLNSGPHQYLWSSERSNSTSSATRHPGSFSQNQATLRSGGSVATTLSPDQLDRLYTDLDVSVKA
Blader1|9243	1	MASSFDPFDQNVVFHQADMTPFNVSIHDLDDFVQYGTRVCINYASQLGASVIAIIMLALLTQSEKRRLPVFSLNISALIMNFARLLCMTIYFTTGFNNPYAFFSGDYSRVPGSAYADSILGIVFTTILVICMETSLVIQTQVVCATLPEIQRYLLLGVSLVIALLAIGFRMGLMVENCIAIMNASNFAPFIWLQSASNITITMSTCFFSAIFVAKLGYALVTRRRLGMTRFGAMQVMFIMSCQTMVIPAIFSIIQYPFPGYEMNSNLLTLVAVFLPLSSLWAAAATKSSFETLNSGPHQYLWSSERSNSTSSATRHPGSFSQNQATLRSGGSVATTLSPDQLDRLYTDLDVSVKA
Blader1|9244	1	MASSFDPFDQNVVFHQADMTPFNVSIHDLDDFVQYGTRVCINYASQLGASVIAIIMLALLTQSEKRRLPVFSLNISALIMNFARLLCMTIYFTTGFNNPYAFFSGDYSRVPGSAYADSILGIVFTTILVICMETSLVIQTQVVCATLPEIQRYLLLGVSLVIALLAIGFRMGLMVENCIAIMNASNFAPFIWLQSASNITITMSTCFFSAIFVAKLGYALVTRRRLGMTRFGAMQVMFIMSCQTMVIPAIFSIIQYPFPGYEMNSNLLTLVAVFLPLSSLWAAAATKSSFETLNSGPHQYLWSSERSNSTSSATRHPGSFSQNQATLRSGGSVATTLSPDQLDRLYTDLDVSVKA
Blape1|9962	1	MASSFDPFDQNVVFHQADGTPFNVSIHDLDDFVQYGTRVCINYASQLGASVIAIIMLALLTQSERRQLPVFSLNLSALIMNFARLLCMTIYFTTGFNNPYAFFSGDYSRVPGSAYADSILGIVFTTILVICMETSLVIQTQVVCATLPEIQRYLLLAVSLVIALLAVGFRIGLMVENCIAIVNASNFAPYIWLQSASNVTITISTCFFSAIFVSKLGYALVTRRRLGMTRFGALQVMFIMSCQTMVIPDYEMNSNLLTLVAIFLPLSSLWATAATKSSFETLNSGPHQYLWSSERSNSTSSATRHPDSFSQSQPTLRSRGSVATTISPDQLDRLYTDLDASVKA
Blara1|2719	1	MAAVYADNTNLLDQVFKVDTIYNVTVSVDFPSMDSLRAYSIGTAIIYGVRIGTATILMLVQFLLSSDWKKPVFILNQICLMLLVAQSSLYTAYLLGPFQSFGSMITGSYREVTDADVNVSVASSILQALLVIAIEASLCMQCFSLFLGTLSYFGKYIPWIMTILVALPTSVIWLVQTVSSVRQIMYSPYSNLLMKTWIPKMFLAISIAVFCCLSTIKLFYTVRRRWTMGLKRFGPFQIVFIMSAQTMIIPSIFTIVNAVTDSTVASVSNLTSLMVVLFLPLSSLWARYQSTQESSHNWTVPVLSNSSWSSASSASSSKLPTSELSTPTTGLEQSFRTTLTPQDDTLDYNHIILRVDQRSPTQSYV
Blugr2|3207	1	MSSQAQLFDYRMQGMSFVMVDGTTPVMFSLNDIEVWSLYNINASISYGVQAGACGLMFITTAILTRNNKRGTPVHILNLLSLLFGFIRAFLQALYFTSSWNEFYTYFSEEFSQISTKDYLISVLSTISQLFFAASVTCSLLLQAHIVTKLLSRRWHLVITSLSILVLLLGVGFRFANAVLNCIAIINKKSYYSFHWLEVLVLATETLTIWFFSIIFTGKLIYTIWSRKKLGLNRWGYFQILSIMGTCTMIIPSIFAVLDYVDFPTFPSIGAWPLTIVALLLPLSSLWASTVINEPSSNLGIAELLSGKPCTVCKNCACGPLEATSTASRLNPMSNRTSANTVGTCRTATSNSQTIGVRDSLESDLRRMGINS
Blugra3_16|2480	1	MSSQAQIFDYKIQGMSFVMADGTTPVMFNLNDIEVWSLYNINASISYGVQAGACGLLFITTAILTRNNKRGTPVHILNLLSLLFGFIRAFLQALYFTSSWNEFYTYFSGEFSQISTQDYLISILSTISQLFFAASVTCSLLLQAHIVTKLLSRIWHLVITSLSILVLLLGVGFRFANAVLNCIAIINKKSYYSFHWLEVLVLATETLTIWFFSFIFTGKLFYTIWSRKKLGLNRWGYFQILSIMGTCTMIIPSIFAILDYVDFPTFPSIGAWPLTIVALLLPLSSLWASTVINEPSSNLGIAELLTGKPCTICKSCACGPLEASSTASRLNPISNRASANTVGTSRSATSNSQTIGVRDSLEGDLRRMGINS
BlugrR1_1|75881	1	MSSQAQLFDYRMQGMSFVMVDGTTPVMFSLNDIEVWSLYNINASISYGVQAGACGLMFITTAILTRNNKRGTPVHILNLLSLLFGFIRAFLQALYFTSSWNEFYTYFSEEFSQISTKDYLISVLSTISQLFFAASVTCSLLLQAHIVTKLLSRRWHLVITSLSILVLLLGVGFRFANAVLNCIAIINKKSYYSFHWLEVLVLATETLTIWFFSIIFTGKLIYTIWSRKKLGLNRWGYFQILSIMGTCTMIIPSIFAVLDYVDFPTFPSIGAWPLTIVALLLPLSSLWASTVINEPSSNLGIAELLSGKPCTVCKNCACGPLEATSTASRLNPMSNRTSANTVGTCRTATSNSQTIGVRDSLESDLRRMGINS
Boeex1|376840	1	MAEVAPAPPAPFDPTTFDPWLQNVTMYAPDGSILVVNMEMVNFYRLYTARRGISFGSQIGSSFMLLLVLVLLTRTEKRKSLIFILNALCLFTNTARTIFSACYLTGNIMHPYGLLSGAFRATTTDLAVSITTNTLSFIVLALVMGSLSLQVWVACVTTGPIQRVVIMGATTAMALISLGFKFAFMVATHIATVQLVDRGQDRLSAWSWITQAVAILLYSCVFTWKLGCAIVQRRRLNMLQFGPMQIVFIMGCQTMFIPALISVIQFYEPLQEKVPEFGNMVLTVVCIFLPLSAIWAGVANDSPVADRSRDAHHRLINSEFGRGSSPNTTVNSTATFEKSRQMSCSTCAYTKKGDGLDTLRSNPAGTHSKVEDDVILVDHEYAVHREAIPMDRV
Botci1|2312	1	MADGITTVSFTPLDIDFFYYYNVACCINYGAQAGACLLMFFVVVVLTKAVKRKTLLFVLNFLSLIFGFLRAMLYAIYFLQGFNDFYAAFTFDFSRVPRSSYASSVAGSVIPLCMTITVNMSLYLQAYTVCKNLDDIKRIILTTLSAIVALLAIGFRFAATVVNSVAILATSASSVPMQWLVKGTLVTETISIWFFSLIFTGKLVWTLYNRRRNGWRQWSAVRILAAMGGCTMVIPSIFAILEYVTPVSFPEAGSIALTSVALLLPISSLWAGMVTDEETSAIDVSNLTGSRTMLGSQSGNFSRKAHASDITAQSSHLDFSSRKGSNATMMRKGSNAMDQVTTIDCVVEDNQANRGLRDSTEMDLEAMGVRVNKSYGVQKA
Botcin1|11231	1	MASNSSNFDPLTQSITILMADGITTVSFTPLDIDFFYYYNVACCINYGAQAGACLLMFFVVVVLTKAVKRKTLLFVLNVLSLIFGFLRAMLYAIYFLQGFNDFYAAFTFDFSRVPRSSYASSVAGSVIPLCMTITVNMSLYLQAYTVCKNLDDIKRIILTTLSAIVALLAIGFRFAATVVNSVAILATSASSVPMQWLVKGTLVTETISIWFFSLIFTGKLVWTLYNRRRNGWRQWSAVRILAAMGGCTMVIPSIFAILEYVTPVSFPEAGSIALTSVALLLPISSLWAGMVTDEETSAIDVSNLTGSRTMLGSQSGNFSRKTHASDITAQSSHLDFSSRKGSNATMMRKGSNAMDQVTTIDCVVEDNQANRGLRDSTEMDLEAMGVRVNKSYGVQKA
Botdo1_1|296671	1	MASPPDSPITGNGTPTPPFDPFHQSIVLLDSHGEQTPPITLDMIDYWAQFAIRTAIVWGSQIGAAFITLIMLLILTKREKRRSMLFILNGIILFLCIFRAITNVLIYTTSWYSFYVLMVGDFSRIPQSDYANSILATTTTQLMVICIQVSLVMQANIICGTARRPLRFAIMTLSVLFALAVILVRIWQTVVNNKQTMGYQTPQLPWLADFSTILLCSSLCFFSLMFCAKLGLAIRNRRKLGLKQFGPMQIVFIMATQTLIIPTILAIIDFTSLIFAELGSLMMTTVAICLPLTSLWAAANVDDGGRRTLPRPHARPKFMAGFGWKKHKAEHNSTRSSSTACFHEPISPTSKATNSTYHTSFTNDTDKTCMDLEKGDGDKLVGTHLCQTIFEEREQELTP…
Bysci1|158812	1	MLDVTVDPNLDRWTQNFTLIGSDGEPFTTNMGEIDFMRKWGIRLAINWASQIGASVILLLVLLLLTRREKRKSAIFIINGLCVVLNTIRSILQCVWLTTEFYHPYAVVSNDYSRATSLNYGNTIASNIIIVVLIVGIMVSLSLQVWVVCVTLSPLHRILVMGGTTVVATVAVGFRFAVSVLTNIQTLKHETMDEYVDIIMDMHITQAVAVWLYCCVFTFKLGQAILQRRKMNMDQFGPMQIIFIMGCQTMIVPAIFTSLQVCQEVPELASQSTTIICIFLPLSAIWAGLVANEAGVASRSADGHQRLLKDQFYRAPTSSTNNSTAGEKKNSLTCSTYASSGKEPLSPISARHAKTPSDNAIHVGRDWSVTEGEASTAHKAEA
Bysni1|60554	1	MERSFDPFTQNVTFYLANESPLEVSVGDLDDFIQYGIKISTVYSSQLGASLALLVLLLLLTKRDKRESPVFLLNSSALILNACHLICSCVDFTTEFSKVYPYFSGDYSRVPASAYANSILAVVFQVLLLIVIECSLILQTQAIYVTIRDVQKHILLGVSVLIALLAIGFRLALAVENSIAIVQAASFNAVWLESATNITTIISICFFCVLFIFKLGHAIRRRKMLGIKQFGGMQVIFIMSCQTLIVPSIFAILQYCVDVPEMESFVLTFVAISLPLTSLWATSFTTNRSEPGSESSRRYRLWKPLSNGSSEKNGRSSTTESSASGALNTTSVGSSSATIAQMNTLYPDLEAALRSVSSRM
Byssp1|5044	1	MQKSFDPFTQSVTFHLADGSPLPVSVGELDDFVQYGIKICIVYSSQLGASLALLVLVLLLTKRDKRLSPVFLLNGSALIFNACRLICNSVYFTTEFSKVYPYFSGDYSRVPASAYANSILAVVFQVLLLVAIECSLILQTQVICVTLRQLYKNILLGISVVISLLAVGFRLALAVENSIAIVQAANFDAVWLESATNITTIISICFFSCIFIAKLGHAIQRRKRMGIRRFGAMQVIFIMSCQTLIVPSIFAILQYCVEVPEIDSFVLTLVAISLPLTSLWATSLTSNGSQASSGSTERNRLWKPIRLGSAEKLKQSSTQGPSSLASVATSSPTGAAHMNSLCPDLEAGTAIGPRIRRGESGRAELQLNQHASSDSNHHVSIPRNGTSTMAAVPQSTLSW…
CadmalM221_1|660	1	MSSSTTNFDHKSQSVTFLMADGVTPVVLPIPDIDYWFYYNTAICINYGAQLGACFLMLIVTAVLTKESKRRTPVYILNLLSLALGFLRALLLALYSVSPWAEFYAYFSYDFFDVPRSAYANSIAGVVIPLLMTITVNMSLFLQAYTVCKAMQKKYVVMISFISGLVFLLAIGFRFTQVVTNCLAIMGASQYFHHAWITVGTLATETISIWYYSIIFTGKLLWTVYARKNLGFQKWSYIQILAAMGVCTMIIPSGFAILEYAAPDDFPEAGTLALTTVALLLPLSSLWASMVTTEANSSFNVSQLWGSGSSQNASTLERKTFGSVSTCPSTFSTERKGSTAPISPSTIDTIIEHASQRDSTELDLEMMGVRVDRSYSVHSGI
CadmalM34_1|16296	1	MSSLTSTFDHKSQSATFLMRDGVTPVAVPISDIDDWFYYNTALCINYGSQVGACFVMLVVTAVLTKESKRRTPVYILNLLSLIFGFLRALLLSLYSVSPWAEFYAYFAFDFDDVPRSAYATSVAGTVIPLLMTITVNMSLFMQAYTVCKAMQKKWVYIISFLSGLIFLLAVGFRFAQVVTNSLAIMSAGRYFHYAWITVGTLATETISIWYYSIIFTGKLLYTVYARKNLGFQKWSYIQILAAMGSCTMIIPSGFAVLEYASPDDFPEAGTLALTMVALLLPLSSLWASMITTEASSSFNVSQLWGSRSSQDASSLERKTFGSMSSCPSAFSTERKGSTAPISRTTIDTVIEHANARRDSTELDLEMMGVRVDRSYSIHSGI
Cadsp1|417713	1	MSSPTTTFDHKSQSVTFLMRDGVTPVVVPIPDIDDWFYYNTALCINYGSQAGACFVMLVVTAVLTKESKRRTPVYILNLLSLVFGFLRALLLSLYSVSPWAEFYAYFAFDFGDVPRSAYATSVAGAVIPLLMTITVNMSLFLQAYTVCKAMQKKWVYLISFFSGLVFLLAVGFRFAQVVTNSLAIMSAGQYFHHAWITVGTLATETISIWYYSIIFTGKLLYTVYARKNLGFQKWSYIQILAAMGGCTMIIPSGFAVLQYASPDDFPEAGTLALTMVALLLPLSSLWASMITTEASSSFNVSQLWGSRSSQDASSLERKTFGSMSSCPSAFSTERKGSTAPISPTTIDTVIEHANARRDSTELDLEMMGVRVDHSYSVHSGV
Canalb1|54947	1	MNINSTFIPDKPGDIIISYSIPGLDQPIQIPFHSLDSFQTDQAKIALVMGITIGSCSMTLIFLISIMYKTNKLTNLKLKLKLKYILQWINQKIFTKKRNDNKQQQQQQQQQIESSSYNNTTTTTSGSYKLFLFYLNSLILLIGIIRSGCYLNYNLGPLNSLSFVFTGWYDGSSFISSDVTNGFKCILYALVEISLGFQVYVMFKTSNLKIWGIMASLLSIGLGLIVVAFQINLTILSHIRFSRAISTNRSEEESSSSLSSDSVGYVINSIWMDLPTILFSISINIMTILLIGKLIIAIRTRRYLGLKQFDSFHILLIGFSQTLIIPSIILVVHYFYLSQNKDSLLQQISLLLIILMLPLSSLWAQTANNTHNINSSPSLSFISRHHSFDSSRSGGSNTI…
Canar1|177263	1	MSDDTSLAGMILPEGLDPTSIVLNYTSPYGDTQIHFYDLDEYLQTRIELAVVFGVRIGLAALAIPITYIISKNKKSALFILNECCLFTLFLHSILYASTMTKAYNSITAYFSLYIYIDKPASNSVAATNAIYILLIILVEMSMVYQVHIIFRSPSNKIKSLGFIATGVSGLLGLTTIGLYFGYASMANIALFDINYSQPGWIMNAALICFSCSSCIMTLLLSFKLFFAIRTRRFLGLKQFGIFHILLIMSCQTMIVPTLLIFLSFSDMGTHNHTYQSLSALGTTLITISLPVTTMWANSSMSDTVATSTSDTYFQKTITSSESSYSTSLGGDTPVEGRGRFFWKEVQYFANGLEPDDLEEEVDDNQYFK
Canca1|21396	1	MSDWTPMNQSVYYVLADGSLSVFSFLDADAFVHRSLYYSGSFASQIGAGILMAIVILFKIRNKFSLVFFLNELALVSLIIHCSLWLAYLTSNYTTFGVATAEYYEAITTSDKATSIASSVMQYLLVLTVLLSLLFQARVVFAGSKKLQVQVTSLMAAMAVVVMAFWTYALVRNIQSILSLLDSDEHAWYWLTASSLYAAAIFLFSLIFCAKLFFAIRQRRVLGLRQFSAMHILFIMSLQTMIIPAILTIIDVAAPSTEAGSRSSTSLFVCLSLPLSALWASSLNTSANPDSWASTNSFSSTGSGYTEKSYGTSSLASRFNNDVENSGSFSGASETVVRNEYRIEHS
Candu1|5494	1	MNSTIIPPNDSGDIIINYLIPGLNESIEIPFHLLDSFQTDQTKLALIMGITIGSCSMTLIFLISIMYKTNKLSNIFNNNINIKTIFQWINQMIFNEKINLNKHKQNDSYNNNIIVGKGFYKLFLFYLNSLILLIGIIRSGCYLNYNLGPLNSISFVFTGWYNESISTSKLSFISSDITNGFKCILYGLVEISLGFQVYIMFKTSNLKIWGLMASLLSISLGLIVVALQINLTILSHIRFVKATTTTTTTNNNETSTSIVTGGYVINSIWMDLPTILFSISINIMTILLIGKLIIAIRIRRYLGLKQFDSFHILLIGFSQTLIIPSIILIIHYFYLSKSKDSLLQQISLLLIILMLPLSSLWAQTANNIHNINSSPSLSFISRHHSSDNNSNINTIVNGN…
Canmem1|22945	1	MDPTFDARHITLNYTLPTTDDIYTITFGLLDQQSRKIINYSIVHGAAITASLTMLVLLFLIIKNKKTPIFILNQIILVASILRSGLFLGYQLGPLGSLTTNFTGLVAYDDRNAYQISIAGNAAVIILIALIQISFTYQIWIIFQSPEVRLYGYMAGLISFCLMATTFGLYVNNAIYSSTLYESTYSTPKAFQTGWINGVPQIMFSASVNFMSLILILKLFFAIKTRRYLGLKQFSYYHILIIMFSQTLLIPTILTILCYSPLNDLYLYGDIFTHISVALTALLLPFTSIWSTLANNSRNFTSSSLVYLTSSQTTGNASHYSNPSATSSPSDEKTLHSDNYSFFPDKLLKLASTASYETNSKNTLNNDLDSPLPNDILEILKTDEEILETNSLGRHLSTV…
Canor1|3461	1	MNQIVSKLNSGDIIVTFTISNEEDGTYEVPFYVLDEYHRSKMQNAIVLGATIGACSILLIMLIGILFKKFQKLKKSLLFNLNFAILLMLIMRSACYINYLMNNLSSIGFFFTGVFDGESFMSSDAANAFKVILVALIETSLTYQICIMFKTPTLKIWGILASFSAGALGLVTIATQIYTTVMSHRNFVNGTTGSPSQITFAWMDMPTILFSVSVNVLSLFLVCKLGLAIRTRRYLGLKQFDAFHILFIMSTQTMIIPSIILFVHYFYRDDSQTTLVNISLLLVVISLPLSSLWAQTANNVRRIDTSPSMSFISREISNRSGNETLHSSAKISKYNTSNTVNSTPGTLKDDSSFILDRPVSEQKMVDTGLPKDLEKFLNNDFNEGDDGMIAREVTMLKTN…
Canpa1|3061	1	MNKIVSKLSSSDVIVTVTIPNEEDGTYEVPFYAIDNYHYSRMENAVVLGATIGACSMLLIMLIGILFKNFQRLRKSLLFNINFAILLMLILRSACYINYLMNNLSSISFFFTGIFDDESFMSSDAANAFKVILVALIEVSLTYQIYVMFKTPMLKSWGIFASVLAGVLGLATLATQIYTTVMSHVNFVNGTTGSPSQVTSAWMDMPTILFSVSINVLSMFLVCKLGLAIRTRRYLGLKQFDAFHILFIMSTQTMIIPSIILFVHYFDQNDSQTTLVNISLLLVVISLPLSSLWAQTANNVRRIDTSPSMSFISREASNRSGNETLHSGATISKYNTSNTVNTTPGTSKDDSLFILDRSIPEQRIVDTGLPKDLEKFINNDFYEDDGGMIAREVTMLKTA…
Cante1|137362	1	MDSYLLNHPGDISLNFALPLSDEVYTITFNDLDSQSSFSIQYLVIHSCAITVCLTLLVLLNLFIRNKKTPVFVLNQVILFFAIVRSSLFIGFMKSPLSTITASFTGIISDDQKHFYKVSVAANAALIILVMLIQVSFTYQIYIIFRSPEVRKFGVFMTSALGVLMAVTFGFYVNSAVASTKQYQHIFYSTDPYIMDSWVTGLPPILYSASVIAMSLVLVLKLVAAVRTRRYLGLKQFSSYHILLIMFTQTLFVPTILTILAYAFYGYNDILIHISTTITVVLLPFTSIWASIANNSRSLMSAASLYFSGSNSSLSELSSPSPSDNDTLNENVFAFFPDKLQKMNSSEAVSAVDKVVVHDHFDTISQKSIPHDILEILQGNEGGQMKEHISVYSDDSFSK…
Cantro1|3024	1	MDINNTIQSSGDIIITYTIPGIEEPFELPFEVLNHFQSEQSKNCLVMGVMIGSCSVLLIFLVGILFKTNKFSTIGKSKNLSKNFLFYLNCLITFIGIIRAACFSNYLLGPLNSASFAFTGWYNGESYASSEAANGFRVILFALIETSMVFQVFVMFRGAGMKKLAYSVTILCTALALVVVGFQINSAVLSHRRFVNTVNEIGDTGLSSIWLDLPTILFSVSVNLMSVLLIGKLIMAIKTRRYLGLKQFDSFHVLLICSTQTLLVPSLILFVHYFLFFRNANVMLINISILLIVLMLPFSSLWAQTANTTQYINSSPSFSFISREPSANSTLHSSSGHYSEKSYGINKLNTQGSSPATLKDDHNSVILEATNPMSGFDAQLPPDIARFLQDDIRIEPSST…
Cenge3|495758	1	LPASFDPFAQTITLLLQDGTPFNISMYDLDVYRSYGIRICINYSSQIGASFMLLVILLTLSKREKRRSPIFFLNGLSLAVNTIRSLLQCLYFTGPFYYPYAYFSGDYSRVPQSQIGISIAADTLTLILVILIEISLILQVRVVCATTRETQRFWIMVTSVTVAMVAIGFRFALVVINSEAIRNIENFGSWLWLVTATTITQAISIWFFSLVFLIKLGYALVLRRRLGLRQFGPMQIIFIMGCQTMVIPALFTILQYIGSVPELVTQVLTMVAIFLPLSAMWA
Cerbe1|10894	1	MELAGLSPNATFDPYRQVFTIIMPDGTTDIAVHMEHIFRLQDTTVDTGIIYGVQLGISAILMLILATMTRPEKRRSIIFFLNLGCLVLLLVRAIMMSIALHGPFYNFYNWVVSYYHDIDGWIRLSVAAEVVNFLVVLGLELSLLFQVRIVCVTLKTRWRLVVTAVTTFVAVAVCAVRFATMVVNARLGIVKVAGKTDAEWALIDAMASASNICIIASIIFFSAIFIAKLGHAIWQRRSMGMKQFGPMQIIFVMGCQTMCIPAIFGILTYFVYGASQIYTLMPVVVGTFLPLSSMWAATNTNNINIAAPHQVKRNRDIALGPRTPGQTADNERSQSEKALVCDDTLIGDDSPKKVIHQDGTSVDVELGNGPGYIHVDRTYSVRSDWESRHYQDASKHDGA…
Cerzm1|20612	1	PNATFDPYRQVFTIIMPDGSTDIAVHMEHIFRLQDTTVDTGIIYGVQLGISAILMLILAIMTRPEKRRSVIFFLNLGCLVLLLVRAIMMSIALHGPFYNFYNWVVSYYHDIDGWIRLSVAAEVINFLVILGLELSLLFQVRIVCVTLKTRWRLVVTAVTTFVAVAVCAVRFATMVVNAELGIVKVAGKTDAEWALIDAMASASNICIIASIIFFSAVFIAKLGHAIWQRRSMGMKQFGPMQIIFVMGCQTMCIPAIFGILTYFVYGASQIYTLMPVVVGTFLPLSSMWAATNTNNIN
Chagl1|551959	1	MSNTTSPPPGLPPQAQPFNPLNQSAFLLYADGSTPIPFNTYNVTEIYLQATSLSILYGSQIGACFMMLAVVLGMTPRPRFQRLPTPISVAALALNTARMVLLAVFFTTSWVDLYVIVSQDASLVPRFDFNLSAAATVLSVPITVLILAALTVQAWSMLRLWRPVYKVPAGVLSLALVLLTVAFNMTTTVIQTRAILYADISQIADWVRQTYLGLITASICWFCFLFNIRLVMHMWTNRSILPSLKGLKAMDVLVITNGILMFVPVIFAALEFIQFDRFEPGSLTQISVIIVPPLGTLVAQRLANPAWFGTAAHTDSASSASGGPASANTTGTGRGSVLSRGVLSGITATSAASGRRPLLTSVRSNTSAELLFERAVQEAEVV
Chalo1|315264	1	NNFDPYSQNVTLILNDGVTPITFGVKDVDDWYFYAVKTSINFGAQLGACMVMFFATVFLTRESQRFKPVFILNLASLLLGALRALLLALWASSAWSEFYSYFSGDISHIHRDTIATSVAATVIPLLMTITVNMSLVLQAQTVCKVMEKKYHYTLSALACIILFLAVGWRFAECVTNSMAITSNYTYYSKQYITTGALASETISIWFFSMIFTWKLFWTVMTRRKHGWANLNAMQALMIMSGCTMIIPSIFAVLEYTTINSFPEAGTLALTMVALLLPLSSLWASMITTAQSSSFNLSSL
Chame1|417521	1	MSNTTFPPAGLPPQAQTPFDPLNQTSFLLYADGSTPIPFNTFNVTQTYLQATSLSILYGTQIGACFMTLAVVLGMTPRARFRRLPTLVSVVALALNTARMVLLAVFFVTSWVDLYVIVAQDAAVVPRSDFYLSAAATALSVPITVLILVALSIQAWSMLRLWRPMYKLPATALSLVLVLLTVALNMMTTVIQTRAILYADISQIADWVRQTYLGLITASICWFCFLFNIRLVMHMWTNRSILPSLKGLKAMDVLVITNGILMFVPVIFAALEFIQWDRFEPGSMTQTSVIIVLPLGTLIAQRLANPAWFGTGHGDTTSSSGSNNTNTTGTAASSVLSRGALSGVTAASARRPLLTSVRSNTSVGGGVHRGVGRVSTHIAAGSEVSVGEKGCAMHVDGDG…
Chathe1|5204	1	MSSGSLNTFNGRNQPVTIIGPDGSTEVVVPLSSFNYFHTAATSLSILYGTQLGACLIMLAVVLGMTPHKRLRRLSTVISILSLLLNSVRTLLFSLYFTSSWSDFYVIFTGDRSTVKQVDRNMSITATCLSIPMTVLIEAALIVQASLMIQLWQTFWKVAAMMLSVALVLTTIGFNLVQTVFQVRAALVVMDLVPYTWIRKTYVGLFTSSICWFCFLFNVRLIMHMWTNRSILPSMKGLKAMDVLVITNGVLMFIPVVFSGLEWGEWAKFEAASLTQTSVILVLPLGILIAQRLANPHWFGTEAASHPSTGLSGLGGSAGPSLGTNPSSTVHTPPAQTSTSSRRHLINRHGRKELTPTAGSDVLMYHQGFGTARGVITQIEKGPMAGYGHGHGNWNVEEE…
ChetHAW225_4|372817	1	MDVPMEHVQVPPDFDPWSQNLNITVSDGQGGWVIVTRNMQDLDQYRYFGFRLAISYGAGFGACLLLFLVLLITTKADRRKSSLFLLNAACVFTNCIRCLLFSTWLTGEFYNPYSVLSQDWRRITDGDFANHIAINIFGIVVNALVFTSLSLQVWTVCVTTPPLQRSIIMTVTIIMAGVSFGYRVAAVYYNTKLTLAYQPTDSIEYLVSISYMLQTVAIWLFSCVFTWKLGFAILQRRRLNMPQFGPIQVVFIMGCQTMLVPAIFSSLQFAAFLPEIVTHVLTVVCIFLPLSAIWAGVVNDQDLASRGPDAHQRLIRNDYFNSGSSATMVGGSTVCDKSRQMSVWSDTKSKDVESIPLTPTVPVHKSMNSNEIRVDRDFNVSCHDAASRV
ChetHm338_1|221241	1	MDVPMEHVQVPPDFDPWSQNLNITVSDGQGGWVIVTRNMQDLDQYRYFGFRLAISYGAGFGACLLLFLVLLITTKADRRKSSLFLLNAACVFTNCIRCLLFSTWLTGEFYNPYSVLSQDWRRITDGDFANHIAINIFGIVVNALVFTSLSLQVWTVCVTTPPLQRSIIMTVTIIMAGVSFGYRVAAVYYNTKLTLAYQPTDSIEYLVSISYMLQTVAIWLFSCVFTWKLGFAILQRRRLNMPQFGPIQVVFIMGCQTMLVPAIFSSLQFAAFLPEIVTHVLTVVCIFLPLSAIWAGVVNDQDLASRGPDAHQRLIRNDYFNSGSSATMVGGSTVCDKSRQMSVWSDTKSKDVESIPLTPTVPVHKSMNSNEIRVDRDFNVSCHDAASRV
ChetHm540_1|1771	1	MDVPMEHVQVPPDFDPWSQNLNITVSDGQGGWVIVTRNMQDLDQYRYFGFRLAISYGAGFGACLLLFLVLLITTKADRRKSSLFLLNAACVFTNCIRCLLFSTWLTGEFYNPYSVLSQDWRRITDGDFANHIAINIFGIVVNALVFTSLSLQVWTVCVTTPPLQRSIIMTVTIIMAGVSFGYRVAAVYYNTKLTLAYQPTDSIEYLVSISYMLQTVAIWLFSCVFTWKLGFAILQRRRLNMPQFGPIQVVFIMGCQTMLVPAIFSSLQFAAFLPEIVTHVLTVVCIFLPLSAIWAGVVNDQDLASRGPDAHQRLIRNDYFNSGSSATMVGGSTVCDKSRQMSVWSDTKSKDVESIPLTPTVPVHKSMNSNEIRVDRDFNVSCHDAASRV
ChetPR1x412_2|195835	1	MDVPMEHVQVPPDFDPWSQNLNITVSDGQGGWVIVTRNMQDLDQYRYFGFRLAISYGAGFGACLLLFLVLLITTKADRRKSSLFLLNAACVFTNCIRCLLFSTWLTGEFYNPYSVLSQDWRRITDGDFANHIAINIFGIVVNALVFTSLSLQVWTVCVTTPPLQRSIIMTVTIIMAGVSFGYRVAAVYYNTKLTLAYQPTDSIEYLVSISYMLQTVAIWLFSCVFTWKLGFAILQRRRLNMPQFGPIQVVFIMGCQTMLVPAIFSSLQFAAFLPEIVTHVLTVVCIFLPLSAIWAGVVNDQDLASRGPDAHQRLIRNDYFNSGSSATMVGGSTVCDKSRQMSVWSDTKSKDVESIPLTPTVPVHKSMNSNEIRVDRDFNVSCHDAASRV
ChetPR9b_4|344621	1	MDVPMEHVQVPPDFDPWSQNLNITVSDGQGGWVIVTRNMQDLDQYRYFGFRLAISYGAGFGACLLLFLVLLITTKADRRKSSLFLLNAACVFTNCIRCLLFSTWLTGEFYNPYSVLSQDWRRITDGDFANHIAINIFGIVVNALVFTSLSLQVWTVCVTTPPLQRSIIMTVTIIMAGVSFGYRVAAVYYNTKLTLAYQPTDSIEYLVSISYMLQTVAIWLFSCVFTWKLGFAILQRRRLNMPQFGPIQVVFIMGCQTMLVPAIFSSLQFAAFLPEIVTHVLTVVCIFLPLSAIWAGVVNDQDLASRGPDAHQRLIRNDYFNSGSSATMVGGSTVCDKSRQMSVWSDTKSKDVESIPLTPTVPVHKSMNSNEIRVDRDFNVSCHDAASRV
Chove1|1669266	1	MEQIPAYEIPGFNPHTQNISFFNSDGSIVTIGLQELDSMFAYNVRVAVVFASQIGACALLLVVMAMLSKPDKRRAPLFFLNFFSLVLVIIRSVLQILYFVGPWAETYNYVAYYYEDIPYSDKLISVWAGVIQLLLNICILLSLIMQVRVVYATTPKLNTIMTLISCVLASISIGFFFTVIVQISEAILHGVGYNGWVYKAHRGIFSATIAFFSFIFIFKLALAIRRRKMLGLQRFGPLQVIFIMGCQTMIVPAIFATLENGVGFEGMSSLTATLVVLSLPLSSMWAAAQTDSHSPQSTPREGFRKFNSKGSTLNNSKLSSGGKSVDMSTVDSTKHDSLALQVDKTFTVESCQAGSHRARI
Citma1|2442	1	MTNEASPDLFSPSDQQLNFTSIYGPTFITFKDIDDFSHQESRISAVHSSRLTAGLLSMLILWVISKNRKTPIFILNQMSLFLLSLHSILYLHYIVSPGSSSTLVFTGFNVPLGDAIGTLVATNIIQVMLIMCIEASLAFQVFTMFKSYGTGKRRTAFLALAVTLGAVVGAFYLLLCVSSIISAYQRSVTATWIVNVPLILFSASVVIVSLLLSVKLFLAVRTRRYLGLKQFDTFHILLIMSTQSLIAPAILVILSYSLKPYNFDQLSALAVMLVTLSLPLSSMWAASANSNKTPSSSATTIFSATSRTSEDTYRADHTPKEKLWFTERYAETPTSKDSKWWSASQDDASQSDIIARTTHELN
Claaq1|135139	1	MTESTNTMANSTALSPKFNPYNQTFTLHYPNGESFEADMELLNYLRLWSIRLGINYGTQIGASVLILFVLLVLTRREKRKSVIFVMNIVCLFVNACRSIIQCLFLTGNWMHPYAFISADYSAVNVQDMACTITATTLTLVLYICIMASLTLQVWVATITTPKLQRFVIICATSIVAMVAIGFRFAITIISVKQTLIYEGMIGYFNLLTATTIATTLAIWGYCCIFTFKLGFALLQRRRLGMTQFGPMQVIFIMGCQTMMIPAIFSCLQFYEKVPELGSFSPTVVCIFLPLSAIWAGVLASDGNSGSSGGDTHQRLLRGSRSGGSAKCSGSRSKTFKSLDKTLYESSVKDPETPSMVATTPTYKEKDLEDCAIQVNTVWSISNGEPSKNSD
Clael1|419050	1	MESSFDPRTQDFTLLDRNGLNFTASMAQIDDERLYGVRLALLLASQIGASAMLLLVLLLLTKAEKRRSFIFLTNAFCLFANTIRCILLSCYLTGNLWNPYAQLAGDYSGVTDSDLSTNIAARIFTLLVMMTVFVSLTVQVWTVCITTAPLQRGIIMATTTTMACIASGFRVAVIVYGIEELLTLQRSANVDDVTSMAYIVQAVAIWLFSCVFTWKLGHAIIQRRRLRMPQFGPMQIVFIMGCQTMFIPAIFATLKFEDTMPEFGTLVPTAVAIFLPLSAIWAGVVSDSNIASRGPDSHQRLIKDASYRSSASTTLSGSTIACDKSRQMSACTYTQAKDFESAASTPSSYKKSTNHEGIRVDHDFGFARDDAANRV
Clafu1|184071	1	MDTTPNNTLFDPYDQVITLINPDGVSGTKVSIATIFMLQEVVLETAAVYGVHLGITTVLILLLALLTKADKRRSVVFALNMAALMGFWIRSILLLVSAGGPLFNYYTWCLGLYYDVGNAFDISIAGEIISLLTLAAVELSLLFQVRIVCCTLQRRYRLCIAVGSVAVVFIVVAARIGLAVLNIMWSMTAQGISEHHVAQLNKAQMVSLICTLFSIFAFSTAFCAKLGHAIYQRRKMGMKQFGPMQIIFVMGCQTLLIPGLFGIISFFYLRHSQIYSMMPLLVAVFLPLSAIWASTNTNKNINIAAPYQWRNQNLRKSITAHSSNNNYSNEKGHLTSNSTVDGTLVDDRAESFSGASPSSKKAGMGHQATLSRDSIDLELQKGDQRIYVDRTYNVRSE
Clagr3|677	1	MASSTGFNPYQQSFILYEADGTPFNVTIPELDAFVFYNDQICITYGAEIGASIVLFIVLLLLTKRDKRTSIIFIINALALLLNIIRMVCASVYFTGPFIETYAYFSQDFSQVHAKDKAVTVVSATFTALMLLCVETSLCLQARVVCITLRPIYRNVIFLISILIALVAVAFRFALCIENNILIVQEAAEESLNWLANATDIATTVSICCFCAVFVTKLGFALYQRKKLGLVQFGPMQILFIMGCQTLVIPAIVAIFGILEFCVSSPNISSNVLTSTAIFLPLSSLWASASLDSRFADSKAQNFSRKMITSYTTGSSAPIASREIMNGQLSPANTDNTAASSRLSNVHYGNQQLGLRDLEAQGLAGTGEFLEKE
Clalu1_2|4783	1	MNPADINIEYTLGDTAFSSTFADFEAWKTRNTQFAIVNGVALACGIILMVVSWIIIVNKRAPIFAMNQTMLVIMVIKSAMYLKHIMGPLNSLTFRFTGLMEESWAPYNVYVTINVLHVLLVAAVESSLVFQIHVVFKSSRARVAGRAIVSAMSTLALLIVSLYLYSTVRHAQTLRAELSHGDTTTVEPWVDNVPLILFSASLNVLCLLLALKLVFAVRTRRHLGLRQFDSFHILIIMATQTFVIPSSLVIANYRYASSPLLSSISIIVAVCNLPLCSLWACSNNNSSYPTSSQNTILSRYETETSQATDASSTTCAGIAEKGFDKSPDSPTFGDQDSVSISHILDSLEKDVEGVTTHRLT
Clapu1|1893	1	MNDSTPFLDQSITLLSPNGPIVIPIPSIDAFNDESISVTLNYGFQLGACFLLLLVTLLVTKPHKILRPSSLLHLAGLSACLLRTAINQAFFHSPLNHFYPFWSGDYTSVPLSYMRTSVAGTCASLLLVMILEAALMHQAWTMVSLWPPSVKIPLVTLSALVSLLTVGWRFAFAVIQSNAVMGLAPARNLAWVVNGALVLNCLSICWYCALFNVKLALHLFVNRGILRSGSVGKALTPMEILVMTNGVLMIVPVIFAGLEWAHFPNFESASLTHTSVALILPLGTLVAQQVSQASGNNNNNNNNNLSYLSTTNPSHSHSHSHHTRASNTTREKPHHDLSHSMSTPSHIASISTTCRSGSGSGSGSGSPTRLLSSSSLFKRGPNSTNTMSKSMSMDRSSDS…
Clasph1|2261	1	MENATPITDVEDGMPTALPPDFNVFNQTFELMSSDGSGLQTVSTLDIDLIRLTAVRTAIVFGTQLGASAILLLVLLLMTPVAKRRSLSWIFNVLALVCNIIRTTIQCLEMTGPFLNFVLVVLQEYGTTDLTKHIRMSIANSVITTLVFVFIELALVTQVHVICAAAMVRLHRIITMTFCGVVATLAVSFRMVLMVINCQNIADLATGDGPSEETSKRQDWAQSNSNIMAIVSICVFSAVFCTKLGLAIRSRRSLGLKQFGAMQIVFIMGCQTLTIPVIFAILDYYAIRGAQLGSYVETLVAIFLPLSSMWATTNVKSKHIAMPMNEKAGHRAIPVGHSDFTTGGGSSHGGTKKQLLDDSTSDTLINRTPSSSCNKSPTKYEARNEPRVSVTGGHRNSYL…
Cloaq1|560390	1	MADTNQLPPSDFDPWTQVFTLETSDGEFFNASMADLDAYRVFGVRLSINYGTQIGASFLLLLVLFLLTNRERRRSWIFIMNTLCLAINVIRSTLQVCYGVSEFFHPYTVLSGDFARVTAHDQAITICGNVMNFILVVCVMVSLSLQVWVVCVTTGRIQRLCIMAFTTLVALNAAAWRLAVTVVSNQLTLKFESMESNGWLVHAQYISMAIAIWVFCVVFTLKLGYALVQRKRLGMSQFGPMQIIFIMGCQTMILPAIFTMFEFQEKVPELGSQTLTIVCIFLPLSAIWAGVVSKDPGVAARGPDAHHRLLAGQMGRTSTSSSTNQSNKSHFASVKAPDTPYSPNTPLAAYKEKEDSQNGSFHENFMA
Cloros1|2997	1	MDGFDPYMQNVTFLLADGMTPINATVFMIDAFNSYSISVSINYGAQLGAAMLMLIAMLVMTPSAKLRRPSGILHVTILVLCIIRMALLATAFLSPFNEFYNHWAVDYSTIERQHYNASVAATTFSLLLVIFTELALIYQAWTMVTLWPSVAKYVLCALSLCVTLLTISWRIAATVVQNRATMTLTSAADSLWIMKAAVITNAISICWFCAVFNMKLVIHLVTNRGVLPSSRVLSPMEVLVMTNGILMVVPVIFSGLEWGHFVNFESASLTLTSVAIILPLGTLAAQRVSQSYGIASAQEGSSYRGDTLLPATSNSTTPLKGFSSFLSSNRTNSTPGVSISSRCEASLPHRERLDPVDVELGRIDGTVHLHKGQVRIDHGIEQREERL
Cocca1|97106	1	MNVPMEHVQVPPNFDPWRQSLNITVSNGQGGWVVVTRNMQDLDQYRYFGFRLAISYGAGFGACLLLFLVLLITTKADRRKSSIFLLNAACVFTNCIRCLLFSTWLTGEFYNPYSVLSQDWRRITNGDFANHIAINVLGILVNALVFASLSLQIWTVCVTTPPLQRNIIMTVTIIMAGVSFGYRAAAVYYNTKLTLSYQPTDSIEYLVSISYMLQTVAIWLFSCVFTWKLGYAIMQRRRLNMPQFGPIQVVFIMGCQTMLVPAIFSSLQFAAFLPEIVTHVLTVVCIFLPLSAIWAGVVNDQELASRGPDAHQRLIRNDYFNSGSSATMVGGSTVCDKSRQMSVWSDTKSKDIESILLSPGVPAHKSMNSNEIRVDRDFNVSRHDAANRV
CocheC4_1|56759	1	MDVPMEHVQVPPDFDPWSQNLNITVSDGQGGWVIVTRNMQDLDQYRYFGFRLAISYGAGFGACLLLFLVLLITTKADRRKSSLFLLNAACVFTNCIRCLLFSTWLTGEFYNPYSVLSQDWRRITDGDFANHIAINIFGIVVNALVFTSLSLQVWTVCVTTPPLQRSIIMTVTIIMAGVSFGYRVAAVYYNTKLTLAYQPTDSIEYLVSISYMLQTVAIWLFSCVFTWKLGFAILQRRRLNMPQFGPIQVVFIMGCQTMLVPAIFSSLQFAAFLPEIVTHVLTVVCIFLPLSAIWAGVVNDQDLASRGPDAHQRLIRNDYFNSGSSATMVGGSTVCDKSRQMSVWSDTKSKDVESIPLTPTVPVHKSMNSNEIRVDRDFNVSCHDAASRV
CocheC4_6|249265	1	MDVPMEHVQVPPDFDPWSQNLNITVSDGQGGWVIVTRNMQDLDQYRYFGFRLAISYGAGFGACLLLFLVLLITTKADRRKSSLFLLNAACVFTNCIRCLLFSTWLTGEFYNPYSVLSQDWRRITDGDFANHIAINIFGIVVNALVFTSLSLQVWTVCVTTPPLQRSIIMTVTIIMAGVSFGYRVAAVYYNTKLTLAYQPTDSIEYLVSISYMLQTVAIWLFSCVFTWKLGFAILQRRRLNMPQFGPIQVVFIMGCQTMLVPAIFSSLQFAAFLPEIVTHVLTVVCIFLPLSAIWAGVVNDQDLASRGPDAHQRLIRNDYFNSGSSATMVGGSTVCDKSRQMSVWSDTKSKDVESIPLTPTVPVHKSMNSNEIRVDRDFNVSCHDAASRV
CocheC5_3|1215526	1	MDVPMEHVQVPPDFDPWSQNLNITVSDGQGGWVIVTRNMQDLDQYRYFGFRLAISYGAGFGACLLLFLVLLITTKADRRKSSLFLLNAACVFTNCIRCLLFSTWLTGEFYNPYSVLSQDWRRITDGDFANHIAINIFGIVVNALVFTSLSLQVWTVCVTTPPLQRSIIMTVTIIMAGVSFGYRVAAVYYNTKLTLAYQPTDSIEYLVSISYMLQTVAIWLFSCVFTWKLGFAILQRRRLNMPQFGPIQVVFIMGCQTMLVPAIFSSLQFAAFLPEIVTHVLTVVCIFLPLSAIWAGVVNDQDLASRGPDAHQRLIRNDYFNSGSSATMVGGSTVCDKSRQMSVWSDTKSKDVESIPLTPTVPVHKSMNSNEIRVDRDFNVSCHDAASRV
CocheC5_4m|1215526	1	MDVPMEHVQVPPDFDPWSQNLNITVSDGQGGWVIVTRNMQDLDQYRYFGFRLAISYGAGFGACLLLFLVLLITTKADRRKSSLFLLNAACVFTNCIRCLLFSTWLTGEFYNPYSVLSQDWRRITDGDFANHIAINIFGIVVNALVFTSLSLQVWTVCVTTPPLQRSIIMTVTIIMAGVSFGYRVAAVYYNTKLTLAYQPTDSIEYLVSISYMLQTVAIWLFSCVFTWKLGFAILQRRRLNMPQFGPIQVVFIMGCQTMLVPAIFSSLQFAAFLPEIVTHVLTVVCIFLPLSAIWAGVVNDQDLASRGPDAHQRLIRNDYFNSGSSATMVGGSTVCDKSRQMSVWSDTKSKDVESIPLTPTVPVHKSMNSNEIRVDRDFNVSCHDAASRV
Cocim1|2780	1	MVDTSGFGNNFDPFTQPVRLYYPNGTDFHRSLAEIDWILRDNTNQSIAYGCQLGASLTMIIILLLLTPPGKRRSPVFMLNAAALVLNFGRILCSCIYYTTGFSDVYAMLAPDFSRVSVGAYANTFLGAILHALLLICVEISLLFQTHVLCSTIRSAYRRLALSFSVVLVLAAIGCRLMQTIENCRATINLKSFASFIWLQSLTNILTTVSICYFSTIFVAKLGFAIYARRTLGLTGFGAMQVMFIMSCQSMIVPAIFSILHHFIDAAEMAPLVLTLVTLSLPLSSMWAAQAVKNSFEGDNRGPTQQRHLFTQGSSTAQTSMASTLVAKRTSSPDHLDRLYPDIDAIEIRVDRDFTVDIEKGQ
Coclu2|32503	1	MEVPMEHVQVPPDFDPWSQDLNLTVPDGQGGWVKVTRNMMDLDQYRYYGFRLAISYGAGFGASLMLFLILILMTKPDRRKSFVFVLNATCVFLNAIRCLLFGTWVTGNFNNPYSVLSQDWSRITKGDFATHITTNVLGILVNALIFASLSLQVWIVCVTTPPLQRSVIMAVITIMASISFGYRVAAVYHTTKLTLAYQNTESIEKLVSTSYIIQAVAIWLYSCLFTFKLGYAIVQRRRLNMPRFGPMQVVFIMGCQTMLIPAIFCSLQFANVLPEIVGHVLTVVCIFLPLSAIWAGVVSDQQLTSRNSRARQRFIKNDFYVTGSSSTAGGSSTAFDRSRQMSVWSDTKSKDIDSIPLSPTGANHRSRNSSGIRIERDFDVSCDDAVDQV
Cocmi1|95084	1	MEHVQVPPNFDPWSQNLNITVSDGQGGWVVVTRNMQDLDQYRYYGFRLAISYGAGFGACLLLFLVLLITTKADRRKSAIFLLNVACVFSNCIRCLLFSSWLTGEFYNPYSVLSQDWRRITNGDFANHIAINIFGILVNALVFASLSLQVWTVCVTTPPLQRSIIMVVTLIMAGVSFGYRVAAVYYNTKLTLSYQPLDSIEYLVSISYMLQTVAIWLFSCVFTWKLGYAIIQRRRLNMPQFGPIQVVFIMGCQTMLIPAIFSSLQYAGFLPEIVTHVLTVVCIFLPLSAIWAGVVNDQDLASRGPDAHQRLIRNDYFNSGSRATMVGGSTVCDKSRQMSVWSDTKSKDIESIPLTPTVPTPKSIKSNEIRVDRDFNVSRHDAASRV
Cocpo1_1|1787	1	MVDTSGFGNDFDPFTQPVRLYYPNGTDFHRSLAEIDWILRDNTNQSIAYGCQLGASLTMIIILLLLTPSGKRRSPVFMLNAVALVLNFGRILCSCIYYTTGFSDVYAMLAPDFSRVSVAAYANTFLGAILHALLLICVEVSLLFQTHVLCSTIRSAYRRLALSFSVVLVLAAIGCRLMQTIENCRATINLKSFASFIWLQSLTNILTTVSICYFSTIFVAKLGFAIYARRTLGLTGFGAMQVMFIMSCQSMIVPAIFSILHHFIDAAEMAPLVLTLVTLSLPLSSMWAAQAVKNSFEGDNRGPTQQRHLFTQGSSAAQTSMASTLVAKRTSSPDHLDRLYPDIDAIEIRVDRDFTVDVEKGQ
Cocpos1|4849	1	MVDTSGFGNDFDPFTQPVRLYYPNGTDFHRSLAEIDWILRDNTNQSIAYGCQLGASLTMIIILLLLTPPGKRRSPVFMLNAVALVLNFGRILCSCIYYTTGFSDVYAMLAPDFSRVSVGAYANTFLGAILHALLLICVEVSLLFQTHVLCSTIRSAYRRLALSFSVVLVLAAIGCRLMQTIENCRATINLKSFASFIWLQSLTNILTTVSICYFSTIFVAKLGFAIYARRTLGLTGFGAMQVMFIMSCQSMIVPAIFSILHHFIDAAEMAPLVLTLVTLSLPLSSMWAAQAVKNSFEGDNRGPTQQRHLFTQGSSAAQTSMASTLVAKRTSSPDHLDRLYPDIDAIEIRVDRDFTVDIEKGQ
Cocsa1|153491	1	MDHVQVPPNFDPWSQNLNITVSDGQGRWVVVTRNMQDLDQYRYFGFRLAISYGAGFGACLLLFLVLLITTKADRRKSSIFLLNAACVFTNCIRCLLFSTWLTGEFYNPYSVLSQDWRRITNGDFANHIAINIFGILVNALVFASLSLQVWTVCVTTPPLQRSIIMTVTIIMAGVSFGYRVAAVYYNTKLTLAYQPTDSIEYLVSISYMLQTVAIWLFSCVFTWKLGYAIMQRRRLNMPQFGPIQVVFIMGCQTMLIPAIFSSLQFAALLPEIVTHVLTVVCIFLPLSAIWAGVVNDQDLASRGPDAHQRLIRNDYFNSGSSATMVGGSTVCDKSRQMSVWSDTKSKDIESIPLTPTVPAHKSMNNKEIRVDRDFNVSRHDAASQV
Cocvi1|110524	1	MDVPMEHVQVPPNFDPWRQSLNITVSDGQGGWVIVTRNMQDLDQYRYFGFRLAISYGAGFGACLLLFLVLLITTKADRRKSSIFLLNAACVFTNCTRCLLFSTWLTGEFYNPYSVLSQDWRRITNGDFANHIAINVLGILVNALVFASLSLQIWTVCVTTPPLQRNIIMTVTIIMAGVSFGYRVAAVYYNTKLTLSYQPTDSIEYLVSISYMLQTVAIWLFSCVFTWKLGYAIMQRRRLNMPQFGPIQVVFIMGCQTMLVPAIFSSLQFAAFLPEIVTHVLTVVCIFLPLSAIWAGVVNDQELASRGPDAHQRLIRNDYFNSGSSATMVGGSTVCDKSRQMSVWSDTKSKDIESIPLNPGVPAHKSMNSNEIGVDRDFNVSRHDAANRV
Colgl1|9555	1	MSSFDPFRQTFELVKADGNIIKVDVAVLDSASQENLGICTNYGSQIGASFMMLLTIVAMTPSIKLIKVSLWIHILALIASTIRMTLLAVYFTSNWTNFYAYWAQDYSRITAGDFHRSVATETMSLILLILVQVSLGIQAWALVNLLPGYWKWFFTGLSCFVSTAAIAWRIAFSVIQIEAILLIALPNPDWIRYQSTIIGAVSVFYYCALFNIKLLMHLIKNRGILPTRHGLNAMEVLVITNGLLMMVPAVFAALEWGHWTNFESASVTYTSVVVFLPLGTLVASRNSSNTSQAEGQRSCCTCYNTPLRLCSTSGLFNDHGSAQRGVVTSHIESLRPGDRGDSVDPIDAELQRIEDCEKGIIRVNRIVELHEERV
ColoR110_1|109815	1	MAASNSTNGFNVLTQTFILIGQDGVTEYPVPVDAVDDLYRDRFAAQANYGSQIGATIMMLAIYLLMTPQAKFRRIPTMINTAAMLCNIVRCLLLAVFPSTQWFEFYTLWTGDLSLVPAMDYRLSVAGTVSTIPIIILIEAALIVQAWAMIQLWPTMYKWPAIALSAVAAILAVAFKVFDSVLQTLFVVADAPQILWVRKTDLAFSSASIFWFCFLFNIRLALHMWKNHSILPSVKGVSVMEVLVMTNGILMCVPAFFCGLEFGTWTRFEFGSLTYTSVVLVLPLGTLAAQRIANPSAFSQPEDSRLHSPRSNKEPFLKSWHSNTVSSRVESNSNHSQRQNSVQDDPFAKYEGASADVEKGHGVRVARKIEHHEEVRM
ColoR113_1|129109	1	MAAITKNSTFDPYTQNITILMADGVTPLQVSIADIDESALYNVQVSINVAAQFGASLIMLIVVLLLTKSAKRKSPLFMVNVLSLALSTIRALLAALYFTSAWTELYAEFSGDYSAIPRSAYTNSIAAIVMSLLLLCTIEISLIIQTKVVCTTLKDSYKFAVLAVSVLIALLAVAFRFAFTVENAITILDAESSIDTVWLYSASLITETISIWYFSAIFVAKLGYTLFQRRKLGLRQWGPMQIVCIMGGCTLIIPSIFAILQYFPDNTFPEAGSVAITLVAIFLPLSSIWAAASIDGDAPISRWNYASNGSTYYGTNHSTLYTDHTASAVDRKGSLGPLTPASAASHVEHQPADAFASVITKGRMIGDCPGDFDRMGVRVDKSFSVRTGTLTG
Colsa1|944702	1	MAEFNPFDQILVLKTSLNTAEDTDLTVSPMMIDGLYKQDVGTCANYSSQIGASFMMLLIVIFMTPSMRLIKASLCVHVAALVVNIVRMTLLVLFFTSPNWTNFYTRFASDYSLVTTADFHLSITTEATSLVLHILVQVSLGIQAWALVKLLPRPWKGGVVVLSCFVSASAIGLRLGLCIIQINAILMLSSAHPIWVAQGSGVVGAISIAHYCALFNIKLLIHLVKNRGILPRRQRLNAMEVLIITNGILMVIPEFSHPRQRDQTGGIDLIDIELQRIDRDDLEKGFIIVNRKVEFCDEKKESTDAHGQGAHTPPEQARYSPPRDFVRDDMKPAPLRLSPKTKETDEIPDVSLKLGASSIKNATHTDDSTPTERATGQLSNHPTQLKNPPLAAIVSKFEI…
Conap1|94170	1	MDASTDTPTSTPDFDPFHQSFTILFPDGTPFNFTVDDINAYTQYGIRITINFSSQIGACLMVLVVLLMLTKQEKRRSPIFILNALALALGVIRNVLLCMYFTGPWYHPYAVFALDYSRVPQTQYGISITSSTLTLLVLILVEISLILQIRVMCVTATSVLRFWIAVLSITMAMIAIGFRFAYTVLNAIAIRAVESFTKYEWLGSATNITATISICVFSAIFTARLGLAIRQRKRLGLHQFGPMQILFVMGCQTMVIPACFSLLQYIANESEVPYFSAQVLTVVSIFLPLSSLWASASLGDNSKASNGPDAHRTLLKDDTSHGTGGSAGGKASLTTDTTASRASTLPPSKARKADDDLEAGDGGLLAHTSSNLAKEKH
Conioc1|644826	1	MAAFTDNNTGHFDVLSQNITLIGPDGVTQTDVPIARLNKAYRARFAIEVNYGSQIGACIIMLLVYILMTPRAKLRRIPTIINIVALLTAIVHTVLIAWFPMSMWYEFYTVWSHDLTHVPAQDYRTSVAATATSIPLCIAIEAALWVQAWTMIQLWPDMYKWPATILSVLVTLLAVGFKFADTVMQCLFTVLLDYQQVLWVRKVDLAFMSASVFWFCFLFNVRLAIHMIQNRSILPSVKGMSAMEILVLTNAVLMCIPACFAGLEYGQWAAFEFGSLTATSVVIVLPLGTLAAQRIANPSAFSQDHNSTPSSSNRNEPFLKSWHSTTVSSRVESNSTNNSQRQNSVQNDPDGFAKYGGSGDVEKGVRVARQIEHHEEMDL
Conioc1|313897	1	MAGFTDNNTGSFDVLSQNITLIGPDGVSRTDVSIARLDKAYRVRFAIEVNYGSQIGACIMMLLVFILMTPRAKLRRIPAIINIVALLAAIVHTVLIAWFPMSMWYEFYTVWSHDLTHVPAQDYRTSVAATATSIPLCIAIEAALWVQAWTMIQLWPDMYKWPATILSMFVTLLAVGFKFADTIMQCLFTVLLDYQQVLWVRRVDLAFMSASVFWFCFLFNVRLAIHMIQNCSILPSVKGMSAMEILVLTNAVLMCIPACFAGLEYGQWVAFEFGSLTATSVVIVLPLGTLAAQRIANPSAFSQDHHSTPSSSNRNEPFLKSWHSTTVSSRVESNSTNNSHRQNSVQNDPDGFAKYGGSGDVEKGVRVARQIEHHEETNL
Conlig1|704670	1	MASRNSTAPFNPLTQVFTIIGADGVTEIPVSVDMVDQVYVERFATQCIYGTQIGTTIIMLVLYLLMTPQVKFRRLPTMINILSLIFNIIRCVLLAWFPSSQWFEFYTIWSGDYSHVPAIDCSTSVAGNVSTIPLIMLIEAALMVQAWAMIQLWPAVYKFPALILSTLVALVAVALKFTDSILQAFYIARGSPPVLWVRKIDLAFSSASIFWFCFLFNVRLAIHLWVNRRILPSVKGMSAMEVLVLTNGILMCIPAVFAGLEYGTWAAYEFGSLTYTSVVVVLPLGTLVAQRIANPGAFTAPEDSKPRSSRGNGLPFLKSWHSHTVSSRVESNGNSSRDKNSGPDDGFAKYEGADAEKGVRVARQIEHHEETKE
Corca1|621914	1	MDPFTQTFMVKTRDGEEVAIPMVDIDELRLWGMRLAINYASQVGASVILLLILLIVTKREKLTSSIFILNALCLSINIVRSILNCLFLTGNWFHPYAVLTGDYSRIRPLDRAKTITGNVMTLLLFVCIMISLSFQVWVVCVTTHPLRRILVLGVTSTLALVAVGLRFSVVVLSNIATMHNEAVGTHYNWLTRLNLIMQALAIWSYCAVFTVKLGLAILQRRKLGMSQFGPLQIIFIMGCQTMIVPACFTALQFIPDHIAPELGAQALTIMCIFLPLSAIWAGVITDDTGLGGHGPDAHRRLLKDTFGASSDGSATDEKHNPIVTTSTFTSGKNPDSPLTALPPTPGTIHVGHEWSVQAGTQSPRV
Corco1|4374	1	MDGPPPTMTPDPSFDRFDGNVTFFLADRNTTASVPMAALNAFNDETISVTMNYGAQLGACVVMFLVVLVLTPSAKLVRASAVLHLTGLLLCAVRTGLLFSYYVAPFSHFYQVWGGDFSRVPHYYYSVSLAANTLALPLVVVMQAALMNQAWTMVAFWPRAAKYVACALSAVIVLLTVGTRLAFTIVQNRAIVTAVPPEFFFWGIHWTLIMGAISIFWFCAVFNVKLVSHLVTNRGILPSTTLVNPMEVLIMTNGFLMIIPSIFAGLEWAKFTNFESGSLTLTSVILILPLGTLTAQRISSQGSQSYMAGEKFRKQQPQTRSAFGAASSHQANHTKPASVTFSSNGTTVTPQISAGSRPEVSLMDRPERMDPIDLELSRIDACRESFELSQGAEQQRRMQ…
Corfu1|9964	1	MESPPQEVVDPSFDRFAGNVTFFLADHKTTASVPMHTLNAYYDESISIVMNYGAQLGACLIMLLVVLALTPTAKLFRPASVLHLLGLLISVIRCGLLFSYYVAPFSHFYQIWAGDFSAVPRRYWDASLAANTLALPLVVVMQAALVNQAWTMVAFWPQRYKYAACALSGVIVLLTVGFRLAYTIVQNHAIITADPAVWFFWGVQWTVAMGAVSIFWFCAVFNVKLVSHLIKNRGILPSTTLINPMEILIMTNGTLMVIPSVFAGLEWAKFTNFEAGSLTLTAVIIILPLGTLAAQRISAKGSQSYLAGNNHNHNHRKHQTQTRSDFRSAGTASTLHTKPSSTVTFSTTRGGNGAPVTPQMSAGSRTDDVSLLIDRRPERMDPIDLELGRIDAAFEGHHE…
CorRAO_2017_1|6099	1	MGSIPPPPPPTAIVDEPPPPPPPDSLFDPVLQDVRFYGADGATVLAVPLPAVDAFNDESVGLAVNAGAQLGASLVMLAALLALTPGPAARLRRPSALLQLAGLLVCLVRAGLLVHDGLKPSMHFYVYWSGDVGAAPAADSVFLAAGHVVNLLLVLVVELALVHQAWAMVSLWPPAARYGLGLASALVTLAAMGFRLAFTVLLIRNDAGSRAGFLWLTKTTLVTNALSIFWFCALFNAKLLLHLISKRGLLPSARSLSSMEVLVMTNGVLMVVPVIFAGLEWGHFPNFEPAALTVASVAIILPLGTLAAQRMTFNSSSAASNFAFVPNSGSSGANSNNNNSGNNNSRFAGALPRHRSHHPGAGTNSATAISHSSSGMSAPFKTPSFATSCGSANQTSSLL…
Crymi1|12404	1	MGSTTANTDTMQPFDPFSQSFTLLAADRTPFNVSMSDVNDYVSYGGRILVNYSSQIGASALLLVVLLLLTKHEKRSSPIFILNSISLTLNTMRSILQCLYFTGPFYSFYAYFASDYTRVPRAQYGVSIAGVVFTFLLLVCIEVSLILQMRVVCVTSPKLQRFWITMSSTVVALLALGFRLALLVENARSISSLDDFDAFQWLASASNITTTISICFFCIVFCTKLGLALRQRSKLGLSQFGPMQIIFIMGCQTLIIPAVFSLLQYAAVVPELSSQVLTLVALFLPLSSMWASVVIEPSNRAVKKAHDSHRVFFGSWTPSNKPGNNSGYSKESQGTTDSDAKSLPSPITGFYPRDQVAKTEVAHPASQSSNLGSQNEDLEMQKLDIRAGDSYIVSTNKH
Crymi1|7878	1	MQPFDPFSQSFTLLAADGTPFNVSMSDVNDYVSYGGRILVNYSSQIGASALLLVVLLLLTKHEKRSSPIFILNSISLTLNTMRSILQCLYFTGPFYSFYAYFASDYTRVPKAQYGVSIAGVVFTFLLLVCIEVSLILQMRVVCVTSPKLQRFWITMSSTVVALLALGFRLALLVENARSISSLDDFGAFQWLASASNITTTISICFFCIVFCTKLGLALRRRSKLGLSQFGPMQIIFIMGCQTLIIPAVFSLLQYAAVVPELSSQVPTLVALFLPLSSMWASVVIEPNNRAVKKAHDGHRMFFGSWTPSNKPGNNSGYSKESQGTTDSDAKSLPCPITGFYPRDQVAKTEVAHPTSQSSNLGSQNEDLEMQKLDIRAGDSYIVSTNKH
CtCBS203_1|713023	1	MASPPLPLPDSPALPFDPRNQTFYIATGPNGTIPLAIWMATIEKQRVRLANVSINYGVQLGLCLTTLIVVLMLLPSHKLRRAVNLVQVCALCVAVIRLVLLVLYFPGPLTGYYVAWTGDAAVLRCEDYATNTVSNGFSVVQLALVEAALTLQSLALVRTWPRTWQMPTTLLAAALATSAVVLRAVWVAHHTVLVRGHTLPVPLDAVGEASVVLGAVSIFYFCGLFFAHLSLHVVVTRGVLARPDKGLTSLEILAIGNGVLMLMPSLFAGLDIAAGPGNTKVLPFDAGSWVQTLVATGLPLIGLVAFYRGSDSRTSSRRVSLFANAPFRGDSSKMEDACPDPGVAGEIGGSNPASSLVVPRTTSDIAEGRTSRGPTDAYYTVNLDDDDDDAERRMSGAEH…
Cucbe1|404672	1	MVPSPDFDPWTQPVTLYYQDGTNFTVDMESLNYYRLYGSRLAINDATQIGASFLLLLVLLLLTRAEKRKSFIFLINALCLTANTIRCTLLCCFLTGSMWHPYTQLSGDWSRVTTSDLATVVAANALTLLVATLVMISLSLQVWVVCVTTMPLQRYIIMAITSSMACIALGYKAAVVIYNIKQALLFQSIEPYKELVSVSYVVQAVSIWLFSCVFTYKLGYAIIQRRRLKMPQFGPMQIVFIMGCQTMLIPAIFSSLQFESAVPEFGTQVLTIVSIFLPLSAIWAGVVNDSVMAGSGPDSHQRLIHSEFYRSAASTKTSGSSTMFDKSRGMSVSTYSKSNEIESASTTPSPRKKTHTNDDGIHVGHEFGFSHGDAADQV
Cybfa1|443	1	MSDYEYLGLSEDFDPKLQLLNYTSVAGDMYITFDDVDWYFHILIKNAIIHGVRLGACGIAMVILWIVSKNRKTPVFFLNQLCLLMAVINSGLYYGYLLGGYAAPSTQFTGFMHELVSQNDLNVYAGTTLFNCFTMICIEISMVFQVKTIFQGPDTKWLSRAVVGLSLIIALATIGLTLYNSVKAVIVTFDDPSAEYASKALNVYPILFASSVNFMSVLLITKLIMAVRARRYLGLKQFDGFHILLIMSTQTLIIPSILLIVSYAVNALERISFVSICTALVALSLPLSSMWATSANDAKTPTSKGYIYTPSGRGTSYFSEPGTATLRVDVPSKHEFDPEKSLYTPSTAAEEEARKYWMADDEDGVDADDGGVLGITTHQINAPQ
Cybja1|170640	1	MDFFNISTLPEDFDPLTQILNYTSAYGPTYLTFAELDSVMHTNISNTIIFGVRIGAATFASIILFILSKKKTSPIFILNQLCLLLVIIHSCIYIAYLYGNYASIGFQFTQFTDIITRNDINISSATNLFQAFLITSIEASMVFQVRTLFQTPEMKWFGNAIFALSVLIGLSVVVLTLYVTINTVIGVFEFTSYQSRALDVQPILFAASINFMSVLLMYKLVLAIRSRRYLGLKQFDGFHILLIMSTQTLLVPSALMIVSYAVNSLYRISFTSVATLIVVLSLPLSSLWATSTTSSSTPSSGYNFSSLYGKTPGCYSDPGTASTKVDEMSRSQHTQYVEKSLYTPSTLAEEEAKRYWMSAATAGEYADEQFQGEPDFVSKTVHRINK
Cylol1|187715	1	MGDFDPYTQNVTFLAGDGRTEIAVPAGMIDEFHTVSVSICLNYGAQLGACLIMLAVLLVMTPSTKFRRPSTVLHISGLAICIVRMSLLSAYFPSHFNNFYAVWGSDYSHVPQIDFNVSVAATTFSLLLVIAVEAALMHQAWTMVKLWPTVWKLLISVLSTIITLYTIGWRIAFTVVQNETIINLVPPVHHRWVVQWAVIANAISICWFCVIFNLKLIYHLVSNHGVLPSYKAMTPMEILIATNGILMVVPVIFAGLEWAHFTNFESASLTLTSVAIILPLGTLAAQRIAHSTNLSNPTGSSSCSRYGTHPGTGSSMRPLKPSSIATGTTAQSSILSRCEAGGMSASFHDHRDSGGLELGKLSEEIELHGSQVRINRNLVQHEERI
Dacma1|227321	1	MGDFDPYTQNVTFLASDGKTPLSVPLPMVDAFHTESVSICLNYGSQLGACVIMLAVVFVMTPSPKLRRPSSLLHITGLVLCIIRMALLSAYFPSPFNDFYAYWAYDYSHVPIRDFVISIVANTFSLLLVIAIEAALMHQAWTMVKLWPNFWKYTLSALSAFITLFTIGWRVAFTVIQNKAVLSLIPPENMRWLIHLMVITNAVSICWFCAIFNIKLVIHLISNRGVLPSYKTMTPMEVLIATNGVLMIVPVIFAGLEWGHFTNFESASLTLTSVAIILPLGTLSAQRMASKTTSAYASADSSGRYPPTTGTGSSAHPIKRASFSTNHTGTAAQVSILSRCEAAMMPHARPGSSGVELANLTEEAEADGHHVRVDRNLVQREERI
DaFL1419_1|316572	1	MDTLFDPRNQTFYIVGSSDINATDPAPLIAISLPVIDAQRVRLASTSINYGVQLGLCLLSLLTSLLLLPSAKIRRPVHLTQVLCLVVSVTRLVLLVLYFPGPLTEYYVAWTRDASVLPPAAYNVTTASSALSVLQLALIEASLILQSRVLVRTWGVYSASPSPSLPSSTTVTSSSSSSTPALVGKCWWRPPVLFLAVTLAAAAVALRAVWIAHYTQDLRGRTLPVPLDSVGKAAVVVSAMSVFYFCGLFFAHLALHVAATRRVLRGKGRKMSIALSLSGRGSGARGLTSLEILAVGNGILMLAPCLFAGLDVAAGPGNTRVLPFDAGSWVQTLVAAGLPLISIAAFYRGSDSTGSRFRRSYKKSIRRDRRKGYRKSLSSFALPSSSPFSHQSRTLSKPD…
Dalba1|555115	1	MDPPFDPQNQTFFIVGSANLNASDPSPLIAISLPVIDAQRVRLASTSINYGVQLGLCLLSLLTSLLLLPTAKLRRPVHLTQVLCLVVSVTRLALLVLYFPGPLTEYYVAWTRDASVLPPAAYYNTTASSALSVLQLALVEASLMLQSRVLVRTWGAYSASSSSSSSSSLPSRPSSTTVGSSSPKSAAATAPSRIRIGKCWWRLPVLFLAVTLALAAVALRAVWVARYTQALRGHTLPVPLDNVGKASVVTSAISVFYFCGIFFAHLALHLAATRRVLRGTGRKMSIALSLGGGGGSGGGSGRGARGLTSLEILAVGNGILMLAPCIFAGLDVAAGPGNTRVLPFDAGSWVQTLVAAGLPLISIAAFYRGSDTVTSRFRRSNLGSSSNSGGGGGGGRDNR…
Dalcal1|471176	1	MDLPFDPQNQTFFIVGSSHLTNTSDPDSPPLIAISLPVIDAQRVRLASTSINYGVQLGLCLLSLLTSLLLLPSAKLRRPVHLAQVLCLAVSVTRLALLVLYFPGPLTEYYVAWTRDASVLPPAAYDDTTAASALSVLQLALVEASLMLQSRVLVRTWGVYAASSTTTPPSPFPSSSSSSSQPSSTAVGSSPSSSKSAGTGTTSRIRIDQCWWRPAVLFLAVTLAVAAVALRAVWVARYTQALRGHTLPVPLDNVGKASVVTSAMSVFYFCGIFFAHLALHLAATRRVLRGTNGRKMSIALSLGGGSGGGRGARGLTSLEILAVGNGILMLAPCIFAGLDVAAGPGNTRVLPFDAGSWVQTLVAAGLPLISIAAFYRGSDTVTSRFRRSNIGSSSNSGGG…
Daldec1|366941	1	MDDTLFDPQNQTFFIVGSSNINASDPSPSIAISLPVIDAQRVRLASTSINYGVQLGLCFLSLLTSLLLLPTTKLRRPVHLSQVLCLVVSVTRLTLLVLYFPGPLTEYYVAWTRDASGLPPEAYNMSTASSALSVLQLALVEASLMLQSRVLVRTWGVYSPSPSLRSSIPAPSSSSNSKTTALIGKCWWRPPVLFLAVTLAAAAVALRAVWVARYTQALKGHTLPVPLDDVGKASTVISAMSVFYFCGVFFTHLALHLAATRRVLRGKGRKLSIALSLKGGGSSGRGLSSLEILAVGNAILMMASCLFAGLDVAAGPGNTRVLPYDAGSWVQTLVAAGLPLISIAAFYRGSDSPGSSFRRSNRGSRRNLNRGKDHRTSFHFFATGNGTISFALPASLFSQ…
DalEC12_1|120383	1	MGGRAAPSDPSPLIAISLPVIDAQRVRLASTSINYGVQLGLCLLSLLTSLLLLPTTKLRRPVHLTQVLCLVVSVTRLILLVLYFPGPLTEYYVAWTKDASVLPSAAYNNITASSALSVLQLALVEASLMLQSRVLVRTWGVYSASASSTTVGSSSTSSATTTARIGKCWWRLPVLFLAVTLAAAAVALRAVWIAHYMKVLRGHTLPLPLDNVGKASVVISAISIFYFCGVFFTHLALHLAATRRVLRGKGRKMSIALSLGGSRSDARGLTSLEILAVGNGILMLAPCLFAGLDVAAGPGNTRVLPFDAGSWVQTLVAAGLPLISIAAFYRGSDSASSRFRQSNLGSSRRERRKSHRTSSPFISSSTQPAFALTSSSPFSHQSHNLSKTDADSEILDTST…
Dales1|421496	1	MGGRAAPSDPSPLIAISLPVIDAQRVRLASTSINYGVQLGLCLLSLLTSLLLLPTTKLRRPVHLTQVLCLIVSVTRLILLVLYFPGPLTEYYVAWTKDASVLPSAAYNNITASSALSVLQLALVEASLMLQSRVLVRTWGVYSASASSTTVGSSSTSSATTTARIGKCWWRLPVLFLAVTLAAAAVALRAVWIAHYMKVLRGHTLPLPLDNVGKASVVISAISIFYFCGVFFTHLALHLAATRRVLRGKGRKMSIALSLGGSRSDARGLTSLEILAVGNGILMLAPCLFAGLDVAAGPGNTRVLPFDAGSWVQTLVAAGLPLISIAAFYRGSDSASSRFRQSNLGSSRRERRKSHRTSSPFISNSTQPAFALTSSSPFSHPSHNLSKTDADSEILDTST…
Dalgra1|43535	1	MADALFDPRNQTFFIVGSSNINASDPSPLIAISLPIINAQRVRLASTSINYGVQLGLCLLSLLTSLLLLPTTKLRRPVHLSQVSCLVVSVTRLILLVLYFPGPLAEYYVAWTLDASVLPSEAYNITTASSALSVLQLALVESSLMLQSRVLVRTWGVYSASSSLRSSVTITSSSSSSTTTAQIGKCWWRPPVLFLAVTLAAAAVALRAVWVAHYTQALRGHTLPVPLDDVGKASVVISAMSVFYFCGVFFTHLALHLAATRRVLRGKGRKMSIALSLKGGGSSARGLTSLEILAVGNGILMLAPCLFAGLDVAAGPGNTRVLPFDAGSWVQTLVAAGLPLISIAAFYRGSDSAGSSFRRSNRANRKNSNKRKSHRTSSPFFATGSGMPSFALPSSSFFS…
Dalloc1|286910	1	MDALFDPRNQTFFILGSSNINAQRVRLASTSINYGVQLGLCLLSLLTSLLLLPTTKLRRPVHLSQVLCLVVSVTRLILLVLYFPGPLTEYYVAWTRDASVLPSEAYNITTASSALSVLQLALVEASLMLQSRVLVRTWGVYSASPSLRSSVPVTSPSSSSTTTARVGKCWWRPPVLFLAVTLAAAAVALRAVWVARYTQALKGHTLPVPLDGVGKTSAVISAMSVFYFCGVFFTHLALHLAATRRVLRGKGRKMSIALSLKGGGSSGRELSSLEILAVGNGILMLAPCLFAGLDVAAGPGNTRVLPFDAGSWVQTLVAAGLPLISIAAFYRGSDSAGSSFRRSNRGSRRNLNRRKSHRTSSPFFATGNGMPSFALPSSLFSQQSRTLSKTDEDSETLDS…
Debfa1|1401	1	MDISFYDNINPQKIPLNYTLPLGNADDVYVVTFGVLDDYVANSFHYIVVYSVGIGACLTLSLALWASCQNKRTPIFVLNQITMLMMVIVSALYLAFFMGPLSSLSFSFTGILIPHTYGSYRVTVAANVFQTLLVACIEVSMSYQIFIIFRSPEVRRLGTALTIVSAAAGLTVVGFYINSTVSSARMFRDVFNHSTTTQRVGSWVTDMPFILFSVSINLMSCILACKLFFAIKTRRYLGLKQFDSFHILFIMSTQTMIIPSILVFINYGVSEAKTNVLSAVSVLLVVLSLPFSSMWASAANNNPTPTSSTLAFLNRSESNNSDNSTIVGNRFSLFPSKLSKSSTTTSSSIDKTTKDVSHTISHDHEDSPTTLTDFRLQNDQSFYFSNVSAPPSDIEQIIY…
Debfab1|5045	1	MDISFYDNINPQKIPLNYTLPLGNADDVYVVTFGVLDDYVANSFHYIVVYSVGIGACLTLSLALWASCQNKRTPIFVLNQITMLMMVIVSALYLAFFMGPLSSLSFSFTGILIPHTYGSYRVTVAANVFQTLLVACIEVSMSYQIFIIFRSPEVRRLGTALTIVSAAAGLTVVGFYINSTVSSARMFRDVFNHSTTTQRVGSWVTDMPFILFSVSINLMSCILACKLFFAIKTRRYLGLKQFDSFHILFIMSTQTMIIPSILVFINYGVSEAKTNVLSAVSVLLVVLSLPFSSMWASAANNNPTPTSSTLAFLNRSESNNSDNSTIVGNRFSLFPSKLSKSSTTTSSSIDKTTKDVSHTISHDHEDSPTTLTDFRLQNDQSFYFSNVSAPPSDIEQIIY…
Debha1|448	1	MDISSYDNINPQKIPLNYTLPLGNADDVYVVTFGVLDEYVASSFHYIVVYSVAIGACLTLSLALWASCQNKRTPIFVLNQLTMAIMMIESALYLAFFMGPLSSLSFSFTGILIPNTYGSYRVTVAANVFQTILVACIEVSMTYQIFIIFRSPEVKRLGAALTIVAAAAGLTIVGFYINSTVSSARMFQDVFNHSTSTKRVGSWVTDIPFILFSASINLMSCMLACKLFFAIKTRRYLGLKQFDSFHILFIMSTQTMFIPSILVLINYGVSEAKTNVLSAVSVLLVVLSLPFSSMWASAANNNPTPTSSTLAFLNRSDSNNSDSSTIVGNRFSLFPGKLSKSSTTDSSIEKTMKDLLHTTSNHQEDLPTTLTDFRLQNDQSFYFSNLSAPPSDIEQIIYG…
Decga1|500690	1	MENPTLPADFDLFAQNFTILLPDGTQMNRTMQELNQYRMYGFHLAINYGAGVGASVMLLLILLLLTRAEKRKSFIFFLNALCLLTNTIRCVLLGCFLTSEFYHPYAVLSGDLERIKGPTLATHVTTNIFTLVVTALVLVSLSLQVWIVCVTTPALQRNIIMGVTTGMACVAFAYKFIVCYYSIKTVLAYEEMTPYLDLFSKSYVTQAVSIWLFSCVFTYKLGYAIVQRRRLNMPQFGPMQIVFIMGCQTMFAPALFSTLQFANTSPEIINNVLTVVCLFLPLSAIWAGVVNDSDVAGAGKDSHHRLFRGEFYRSSVSTNLSGSSTAYAKSRLMSVSTYGKGKDIESATTTPTSLVHKTSMDGNGIRVDRDFGFSRIDAAGRV
Dekbr2|33112	1	MSSASEYIDASNIVLSYESAQGPANITFGEIDQYIHQQLILSSVFGVRIGLATICLPVTYLITKNKKTPIFALNLSCLVVLFIHSIMYMFTVHNSYSTVSTYFSGYTYFNQNASAVTAATNTFYFILITLVECSLTYQVYIIFRSPSSRVRLLGYFVTFISAVVGLVTIGFYLAYLILANEVNFFDILAVPDWLVNTPLFCFTGSSCITSILLILKLGLAIRTRRILGLKQFSIFHILFIMAFQTLIVPTVIIILSFHGVKSPYALSAIGLALVALSLPITTMWANSVLDGKLPSSSANTYI
Delco1|479225	1	MGQAVASVVRDIKGRDLYGRAPFVGPDLEGFDAHHQAFTLIRQNGSELMTTMDDMNFYRLYGIKLGINYATQIGASCILLLVLLLLTRREKRISLLFVMNVLCIVTNIIRSVLQVLWLTGEYYHPYALLANDYSKVPSGTVAISVAAGVMTLFLVICIMISLSLQVRVVCITTPRYQRFWIMVVTSAVALVAIAVRFAVTVFNAQNSIYKIYFFKYQWLVNAQTITQVVAIWFFSVVFTTKLGYAIIQRRKLGMRQFGPMQIIFIMGCQTMILPAIFSCLQFLPQGYEYGSWTLTLVTIFLPVSAIWASVIVNDTNLAATGPDSHHRLLAGQFGRSATNTSRMSKGTALGSMTPSMKDPESPLFRKDRIQVDREWTLEDEIHVDAIQHV
Delst1|295069	1	MSSNPVPPGPAVYTVADINHYPIQLFDRYNVTYTTDLATIDYYRYNGIVAGMIYASQIGACLAVLIILLILTRAEKRKSPVFILNASALFFNIIAAFLQCFYFTGAWYSPYVFLSGDYFSVPESAKRISIAPGPFIVMVTIAIEASLVLQLKVVCVTFTPVQKLLVTLGSTLVALIAVGFRIAQVIINTECNIQQAAWCSKYLWLYQAQAITLTISIVFFSLAFCIKLGWSLHQRRSMGLTQFGPMQIIFIGGFQTLIIPALFTILQFAHTVPEISSNILTVTAISLPLSSLWASGSTSKPSAGARGPDAHRKFIVDTTTANSAGTRNKSIGEAYGSAGGDGKFGSGSSRGTGGEKGRIGILGSIGGSQSGSPRDGRFPVEGLVERDLEMQELKGNY
Denna1|600512	1	MSSTSAAATTTGDPYKQSFTLLTPDGKPFTTSMSAIDDYRQLGIRLAINYGTQIGASAILFLILLLLTKRDKRKSSIFIMNALCLICNTTRSILQCTYLTSNYYDFYGLLSWDFSHISWEDRANTVASNTMTLLLVILIMISLSMQVWVIGITTPKLQRFLVMGLTSVMALIAIGYRFAVIVISNKQAMKDEGMLQYQSLLTTMTIVQALAIWSYCAVFTCKLGYALIQRRKLGMAQFGPMQIIFIMGCQTMVIPAIFSVLQFYEKVPELGSQTLTIVCVFLPLSAIWAGVIASDASIGSRTADGHHRLLQGQFGDLTAGSTNNSTSSANCRSGSGVASTLHTQRSTKSPESPTRPFSLYKKNSMTSGEGIHVDHEWSVEKGEVSNLV
Diaam1|3859	1	MAAPGSTTADPGLNYTAMAMKDPLHQNITLTAPDGSPMVISLTDVDSSHAYVVGKTIGYAVEFGASLMMLGVLLAMTPRSKFWRLGSYINIAALCNNLVRTILLAIYFESSWVRFYVLYSGDVSSVTEGDFRNSVCAVVFSIPQNFLMMAALMLQAWAMVKLWPKVYKWGILALSGLLSLAEVAFMLAAQSDQIRSFYPGYDPYMFLHQRLWLRYTWLALELASVCWFCFMFILRLITHMWKNRSFLPSTNGVAAMDVLVMTNGVLMLIPVLFVALQVSERFVFETGSLVYTSVIIILPLGTLVAQRLADPGAFNSENSRRSTSGNAADRGSKIGLGKTGVVSTVSSDRFAKTGSDAMDTVDMELARIDGDLEIGRVRVNREFQQSEEVL
Dibbae1|8315	1	MSTNTTAMGANQIFDPYSQPFTLLMGDGTPFIVTIPDLDDFILYSLQISINYASQLGASLILLVVLVLLTKSDKRSSPIFVLNTLALALNFVRNLLQCLYFTGPFSETYAYFAQDYSRVPTSAYATSVTATVFTFLVLLCVESSLLLQTHVVCLTLRTLYRRGIFVLSAIIALIAIGFRLALCVLNSEYIVTLQYINSLDWLASATNITTSISIFWFCAVFVTKLGFALQQRKKLGLRRFGPMQIIFIMGCQTLTIPAIFSVLEYTVNLPSMDSNVLTLVVIFLPLSSLWAAASVDNPSLGPSRPSSRPRYFSGTFKSNTSRTPLAERKTPRSPSNAIDTYVTSDSTSSPLVECHAMDCIDLEAQKSFGGGMSRCKEALP
Didex1|101585	1	MAETAPAAALAPLDPATFNPQHQNLTIYAPDGSIIYSDTDFLNSTRLYTARFGISYGAQIGASFTLLVILFLLTRSKKKKSAIFVLNALCLFLNIWRCIFTACFLTGGFMHPYDLMSGFYSASTKDVAFSVTSNVLSVLVTTLVMASLSLQVWVACVTTSKLQRFIIMGITTATALVSIGIKFASMVFSNIATVQLVNRGVDKVSAYSWITQAVAVILYSCVFTWKLGHAIIQRRRLKMLQFGPMQIVFIMGCQTMTVPAVLSALQFYQPVLDEVPEIGALVITSLCIFLPLSAIWAGVANDSTIAYRSYDAHHHLINSKSGQGSSAAGTSDSITAFDKSHQTSCSTCSYTKKGDDLDLSGRGFAGKRRMGDYDIHIDREYAVRHEEIALEHV
Didma1|20497	1	MAGIASAAPPAAFDPATFNPQHQNLTMYAPDGSIIYSDMDFLNSARLYTARFGISYGAQIGASLTLLIVLLLLTRSKKRRSAIFILNALCLFLNIWRCVFTACFLTGGFMHPYDLMSGFYSASTKDVAFSVTSNVLSFLVITLVMASLSLQVWVACVTTSSLQRFIIMGITTAMALVSVGIKFAFMILSNTATVELVNRGVDKVSAYSWITQAVAVILYSCVFTWKLGYAIIQRRRLKMLQFGPMQIVFIMGCQTMTIPAILSALQFYQPILDEVPEIGALVITSLCILLPLSAIWAGVANDSAIAYRGHDAHHLINSKLGQGSSATATSDSTTAFDKSRQMSCSTCSYAKKGDDFDVPERSPAGKRSMGEYDIHIDRRYTHLDTHFQSKQNFMGGAGT…
Dipse1|2248	1	MAPVPSTGNDTAYYSPAVDAPPFDAWNQTITIYDQYGNPWEGGVSLNDVNLWAQYGIRATITWGSQIGASIIMVILLLVLTKHDKRRSPIFILNILALLMSVVRAITNATFYTSGFYNFYTYFAQDPSRLSAADYAHSITAAITTLLLLVCIELSLILQASVVCATLSRPWHITITISSALVALTAIGCRIALTVWNIQFILRPATADMPDLPRLANITSTFSICFFSLIFCAKLGLAIRNRRSLGLKQFGPMQIVFIMAAQTLIIPGACSILQFFTDDEIGAVSPTVVAIFLPLSSVWASANTNDHHHASRGHDAHHKFLGGLRWKKAPGERKSLATMNSSVCSSHGPLSPTSRKTTSTYNTDETCVSMEDGRPNQIFEVGKAMNKVFP
Dotse1|143783	1	MLLTMDTTPTNTSFDPYNQVLTLVNPDGVTGTDVSIATIFMLQQALLEMASVYGVHVGVTTVLILLLALLTKADKRRSVVFALNMAALVAFWIRAILMLVNAGGPLLNYYNWCLGIYDNLGNAFNISIAAEIIGWLSLAAVELSLLFQVRIVCCTLRQRYRFFLAVGSAVVVLVTMAARFALAVLNIVWTMTVNGASEEKVAKLNKVQFGSTVCTLCSILIFSMAFCAKLGHAIYQRRKIGMKQFGPMQIIFVMGCQTLLIPGLFGVISFFYLRNSQVYTIMPLLVAVFLPLSAIWASTNTAKN
Dotsy1|345676	1	MPPSFDAWEQQITLLHQDGSNFTVTMTDFEFYRLYGIRRAINVGSQIGASIILLLVLLLLTRSEKRKSWIFVMNALCLVTNAVRCILSCTFLTGNFWHPYAQASGDWSRITSSDLATTVATNTMTLIVTILVMVSLSLQVWVVCITTIPVYRYFIMGITTLVALIAVGFKFAVIIISNEQTLKWNDMLPYQDLISTSYIMQAVAIWLFSCVFTWKLGHAIIQRRKLKMPQFGPMQIVFIMGCQTMIIPGIFSTLEFHRQVPELGQQVLTIVCIFLPLSAIWAGVVNESNVAYRGPDSNQRLLHNQFYGPASTSSMTSGATACEKNRQLSIGTYRKSGVETDSVAASLSPRQKSLLGDDRIHVNRKFSVHSDSAEDQA
Dreco1|5143	1	MSGASQSSFDPLVQNVTFLGPDGETPVVVPMAAVDAFDNESINTVLNYGVQIGACIIMLLVVLLMTPRTNFARPSAVLHILGLMACIVRTSLLASFFLSPFNHFYQYFSGDYSSVSTHFYATSVAATVVSLLLVVIIEAALMNQAWTMVRLWPGHVRFGIIAISSVVSLLTIGFRVASMVIQCQAIFALAYPDDKLWVPKAVLITNIVSISWFCAVFNIKLISHLISSRGVLPSAKALSSMEVLVMTNGILMIVPVIFAGLEWGKFSNFEAASMTFTAVALILPLGTLVAQRISTRQSPSGGDGGGGGGVANHNIAQMPPHGNSSPGRSNTDYSSPGPSVAQVVANGPLQCSEVSKCERGMMYPGAGTGMAARDHYDLELSKIDSTSELTTGPPRSAQG…
Drest1|2335	1	MADTRKTTPEAPRYASFVIPSWLNFDPDRNPIAFLYPDATKVTFTFAQIDEFRRDQIFTSAIFASQTSAAMIVLAVMLCITHKDKRKTSVFMVNILNLLLVIVRGILFVQYFMGHLSNTYETFTWDLSRVPKTEIYESIVSSVMSMLLMIGTQISLILQIRICYALNPRAKRRFLITSFTISAVATTAYLALGIYRVQLGAEPPNPKIIKYANPAVNGLVAFSIAAFSAMFCWRMFLSIKNRRSMGFTGVGSLESLFLSGFQCLVFPALFCIAENFLKFGGSASLAQASVALLLPLSHLWATNVQTDSKLSIGRIEKIQQRKTFSTRIEDQFKRVSAVLKPVSAPIQEFFLACWVCLRGGSRTRSPDDIEAQKANRASTTTGNTSYSYPQRKMIPR
Elagr1|1192	1	MAAFDPYSQNLTFHMAGGTPFNVSVADLDAFFQYNFQMCVNDGSQLGASIILAIVLCVVTKPENRRSPVFILNNCALILNVIRLICDAVYFNSAFNEVYSYFSNDFSSVPPGAYANSILAVIVIILLLICVEASLILQAQIVCANLRRLYRRSILGASILVALVPIGLHMGMAVENAIYILTATDFSSFVWLQSAKLIALTISVCFFSAIFFIKLAYAIRQRERLGVRKFQPMRVICIMSFQTMIIPVVFLILQFCTPVPGLLSCVYTVVAISLPLSSIWAASTRRSRAKPSSNAAMQYKSSTVTSSITTGPSTQFCGHSPTTECIDCDLENAKGIKVQRQVSDHHDSNQTYHDPNRTYRDVASLLAQYPSFAPRTDVYSAILTVFRPNVAASENGVSM…
Elsamp1|200034	1	MDVLDYTNPFDQIFIVHDRYGEEVEVPMQDVTSYVRNGIVQTIVLGSQIGAAIAVLIMLLILTKAEKRRLPVFWLNLFTLLSTVIANILLCLFYTTSWYSPYAYFTDDHSFVTTSAKVTSITAAIFQLLVLIGLETSLVLQVHVVSITFETWQRISVVILSTIVALIAIGFRIAQIVDNITYNILLMEYNYSSQWLIQARDIALATSICFFSLIFCSKLGHSLQQRKSMGMTQFGPMQIIFIGGAQTLIIPAVFAILQFLLPTTRINSLILTVTAISLPLTSLWASAVTSRPSKGTRGPDAHQKFLMSTPGGTFASGQSRKASGGHLGHLGEKGWEGMGTGTGTGTGTVEFERTWAVDGRERDLEMQDLERR
Emepa1|3771	1	MASFDPFDQNVVFHKADGSQLNVSIHDLDEFVQYGIRVCINYAAQLGASVIAVLILVLLTPSEKRRLPVFFLNTSALVMNFARLLCMTIYFTTGFNGTYAFFGEDYSRVPGSAYANSILGLVFTTIVVLCMEISLVIQTQVVCATLSDIQRYILLAVSTLIALLAVGFRIGLVVENSIAIMNASNFRPFIWLQSASNITITISTCFFSAVFVTKLGYALVTRRRLGMTKFGAMQVMFIMSCQTLVIPAIFSIIQYPIPLYEMNSNLLTLVAIFLPLSSLWAAAATKHSFETMTSGPHQFLWSSERNNSTSTETRKQDSFSQNQSTLRSGGSVATTLSPDQLDRLYTGLDASIKA
Emmcr1|5817	1	MTSSFDPFNQDVVFYMADGTPFNVSIHDLDEFVQYGIRVCINYAAQLGATVIAILMLALLTQSEKRRLPVFFLNASALAMNFARLLCMTIYFTTGFNDTYAFFGQDYSRVPGSAYADSILGIVFTTLLVIFMETSLVIQTQVVCATFSEIQRYLLLAVSAVIALLAVGFRIGLMVENSIAIMHASNFRPFIWLQSASNITITISTCFFSAVFVTKLGYALVTRRRLGMTRFGAMQVMFIMSCQTMVIPAIFSIIQYPIPLYEMNSNLLTLVAIFLPLSSIWAAAATKHSFETMTSGPHQYLWSSERTNSTSSETKQQGSFSQNQSTLRSGGSVATTLSPDQLDRLYTGLDASAKA
Emmpa1|4866	1	MASSFDPFDQNVIFHRADGTPFNVSIHALDEFIQYGTRVCINYAAQLGASVIAIIMLALLTQAEKRRLPVFSLNISALVMNFARLLCMTIYFTTAFNNPYAFFAGDYSQVPGSAYADSILGIVFTTILVICMEFSLVIQTQVVCTTLPEIQRYLLLAVSLVIALLAIGFRMGLMVENSIAIMHASDFRPFIWLQSASNITITISTCFFSAIFIAKLGYALVTRRRLGMTRFGAMQVMFIMSCQTMVIPAIFSIIQYPFPLYEMNSNVLTLVAIFLPLSSLWAAAATKSSFETLNSGPHQYLWSSERSNSTSSAGTHPGNFSHNQSTLRSGGSVATTLSPDQLDRLYTGIDANAKA
Endpal1|7571	1	MDVWPEFEFEVGANYSVPPDFDPVSQPIWYLLKNGTVDYPFNFDRIDRELFYSTQWSVVHGCTIGAAVMTLLHVLALTPLTKRRTLIFWLNVVGLGQVIARGVVASLYFTRDRFETFYVVLAGDSSSVPPLHRFHSTLSVILSLTMIATVEVIFFVQGRAILSSLPRPMYFVLLTALVLFGVVAMTARLIYAVYNIQDIWVWNRVQRDISPIPHWVEPATLGCYVVTIGSWSFVWTCFIGRQIFLRWRMNIMRGKSFGAMNVLFLAGIQSMILPIFFLIMQFVPEQHSFIGAAYVVIPSVLCLMPFSCLWAGTISSANGQGCDETNRTPHSLGLSSKLPFAKMSSSSKTHSTNNTTRNLSGATATSQHRRAKPAKSARPTTNNHVDKLYPELRDDDQIA…
EndpusZ1|854	1	MDVWPEFEVGANYSVPPDFDPVSQPIWYLLKNGTVDYPFNFDRIDRELFYSTQWSVVHGCTIGAAVMTLLHVLALTPLTKRRTLIFWLNVVGLGQVIARGVVASLYFTRDRFETFYVVLAGDSASVPPLHRFHSTLSVILSLTMIATVEVIFFVQGRAILSSLPRPMYFVLLTALILFGVVAMTARLIYAVYNIQDIWVWNRVQRDISPIPHWVEPATLGCYVVTIGSWSFVWTCFIGRQIFLRWRMNIMRGKSFGAMNVLFLAGIQSMILPIFFLIMQFVPEQHSFIGAAYIVIPSVLCLMPFSCLWAGTISSANGQGCDETNRTPHSLGLSSKLPFAKISSSAKSHSTNNTTRNLSRASATSQHRRVKPVKSARPTTNNHVDKLYPELRDDDQIAVT…
Erecy1|432	1	MSEDTLIPIEQYYDPSYNPRASLLTYESIYNHKTTVSFKDIEEFINTKITQGVFVGTKIGAAGLAILVLWMVSKNRKTPIFLINQVSLFLTLTHSSLYLKNLLGHFSSVTFAFTLFPQYISNNDLHVYAATNMFQVFLVAAIEVSLIFQVRVIFRADNYKRVGTILTSISTVLGITTVVLYLVTAINSIKNVYYDVSKTSDAYYFNISTILMACSVNFMTLLLTVKLILAIRSRRFLGLKQFDSFHILLIMSTQTLLCPSVLYILAYALSSRGTDSLTTIATLLVTLSLPLSSMWATSANNSTKPSSINTQFSPYNCETMSFGTGSSTYYANSMNSNKRSITNKLYDLYPANHFSCKRSYGSGEDNTIVDIEKKCFNIGSSIESSPAQPSTLNNGTSSH…
Erego1|3742	1	MGEEVSSFVEQYYDPNYDPSQSMLTYMSKFSNESTIKFEDLQEYINENVMLGVFTGAKIAAAALALIILWMVTKRKRTPIYIVNQISLLLTVIHGILVLSGLLGGFSSSIFTLTLFPQCVNRSDIRLFVATNISMVSLIASIQVSLVLQVHVIFRAGTHRRLGIFLTAVSAIIGFTTVCFYLVSAVLSVMAVYQDIDNIGDTFFLSIAYICMAISVNFIFLLLSVKLLLAIRLRRFLGLKQFDGLHILFIMSTQTIICPSILFILAFACEKNITDSLVYIAVLLVSLSLPLSSVWATAANNATVPPFLNAHSLTSRYKAESWYTDSKNDAGSFSSSENCGSGYRHGRYSNNGGSSPHQCTGGDNTVIDIEKCQYRVNPTPHTSGQFAFNQDSLETEFSE…
Escweb1|6787	1	MTFDPYTQNVTFFRPDGTTPVAVAIPVIDAFNDATAIISLSYASQLGACLALLLVVLLLTPRAKLLRPTAVLHVLGLLLGVVRMALLSLYFVSPFRHFYQYWAYDFRAVPARYYDQSNASTLASLALLLVAQAALVNQAWTMAALWPRAARWAAACASAAVALLVVALKLALAVIQVHAVLAAKPATRFIWLSKVSLVAIAVSTCWFCAIFNSKLVHHLVSNRGVLPSRSALSPMEVLVMANGILMLVPVVFTALQWTHAPNLEAGSFALTSIVLVLPLGSLAASRIAHAPNIDFNPSAAGSYNINPAPRKLKSMATATTTTTVASTALTMTNTHSSGTSATRVAPCSARRSCDILEDPLDVELRHIDEYEHPSAFGRI
Eurhe1|534094	1	MASETAQSFDPFEQNITMHGADGTPFLVPVNSVDTWLQYCIRICINYGCQMGASAILLIVLILLTRAEKRSSVVFWLNSLALVSNVARLLCQLIYFTGPLVRLYPIFAEDYSRVPQSAYANSIIGAVFAFLAVVFMEVSLVLQVQVVCATLRRWYRRVLLATSVLVAMIPIGFRFALLVVNSMSIMDLEVISPTWLENSTNVVVTVSICFFCTVFVVKLGLAIKLRKQLGVQEYGPMKVIFVMGCQTMIIPAFFSILQYFVHVPELYSNVLTLVIISLPLSTIWAGSTFEQKSRVTSRTSDSHRHLMNVNSYNPMRNNNLSTSFSSDATTRNNIPANAMCYAALSPTRQVDPELSKYGISVEHDYSVQSHQKDGGECGDPVV
FoxFo5176|308999	1	MSTFDPFTQNITFLAADGNTTISIPVVLVDEMRRMMVNTVINYATQLGACLVMLVVLLVMVPFSKFRRPFNALQIISLFICSCRMVLLCIWNISKFADFYPFWSHDFSHIPRSGYAPAIAANIISLLLVISIETMLMSQAWTMVKLWPNMWKYIIAGLSLVISLMTICVRIAFTAVQNKAVLDTIPPLHMLWLIKWTVIMNVSSISWWCAIFNIKLIWHLISNRGILPSYKTLTPMEVLVMTNGILMIIPVIFASLEWAHFVDFEAASLTLSSVAVILPLGTLAAQRIAASNANSAHSSGASSFTGFKAPSFSTNRSGATDRPHVSVYARCEAGTSSRDHINPEDVELGKIDSDHVRVDKAFLQREERI
Frien1|14826	1	MSHLTWLTDTTFDAYNQTFVLAGPDGTTAYPASVADILTLNTLCISQSIIFGVQVGVTGLLAVILMLMTKRDKRQSAVFLLNAASLLAIFIRNVLACIALNSLFYNFYNWELHYYPVSAALTRAMDINATAEVLGIIINALIYSSLVLQIRIVCCTLTHTAKIGIVVVSAIVGFTALTIRFALAVLNIEYNIFGIDSTTAQQFQLLGHVAKANNVITVVAIAFFSAIFVVKLAFAIHLRRKLNMKQFGPMQIIFVMGCQTMFVPRNYYTILGIQINSLVPTVVAIFLPLSGMWASAQTANEKLVRSESRFHRAVPVGATDLSSAKAYGSTKTSDTADTLIDDDLDEDDNTTTTTYHHGSGRSRTAAMRSEDTPRGGVEMGMVEGPQRLKTGAVVVDRTY…
Frien1|15809	1	MSHLTWLADTTFDPYNQTFILAGPDGTTAYPASVGDILTLNTLCISQSIIFGVQVGITGLLAVILMLMTKRDKRQSAVFLLNAASLLAIFTRNVLACIALNSLFYNFYNWELHYYPVSPALTRAMDINATAEVLGIIINALIYSSLVLQIRIVCCTLTHTAKIGIVVVSAIVAFTALTIRFALAVLNIEYNIFGIDSATAQQFQLLGHVAKANNVITVVAIAFFSAIFVVKLAFAIHMRRKLNMKQFGPMQIIFVMGCQTMFVPLIFAVVSYYTVLGIQINSLVPTVVAIFLPLSGMWASAQTANEKLVRSESRFHRAVPVGATDLSSAKAYGSTKTSDTADTLIDDDLDEDDNTAAAYHHHGSGRSRTTAMRSEDLPRGGVEMGMVEDPQRLKPGAVV…
Frisi1|6422	1	MAPLTWLTDTTFNPYNQTFILAGPDGTTAFPATIDDVLTLNTLCISQSIIFGVQVGVTGLLFVILMLMTKRDKRQSAVFLLNAGSLLMIFIRNVLACISLNSMFYNFYNWELHYYPVSPALTHAMDINATAEVLGIVINALIYGSLVLQIRIVCCTLTHTAKIGITVVSAAVAFTALTIRFALAVLNIEYNIFGISSATPQQFQLLGHVAKANNVITVVAIAFFSAVFVVKLAFAIHLRRKLNMKQFGPMQIIFVMGCQTMFVPLIFAVISYYTVLGIQINSLVPTVVAIFLPLSGMWASAQTANAKLVRSDSRFHRAVPIGATDLSSAKAYGSTKTTDTADTLVDNDYDDNNNTTTTPYHHGGRTKTTATRSEDNPRVGGGAGPEMSMVEDPTELQRL…
Fusco1|505098	1	MSTFDPFTQNVTFLAADGNTTISVPVVLVDEMRRMMVNTVINYATQLGACLVMLVVLLVMVPFSKFRRPYNALQIISLVICSCRMVLLCIWNISKFADFYPFWSHDFSHIPRSGYAPAIAANIISLLLVISIETMLMSQAWTMVRLWPNMWKYIIAGLSLVISLMTICVRIAFTAVQNKAVLDTIPPWHMLWLVKWTVIMNVSSISWWCAIFNIKLIWHLISNRGILPSYKTLTPVEVLVMTNGILMIIPVIFASLEWAHFVDFEAASLTLSSVAVILPLGTLAAQRIAASNANSAHSSSASSGPSSFTGFKAPSFSTNRSGATDRPHVSVYARCEAGTSSRDHINPEDVELGKIDGDHVRVDKAFLQREERI
Fuscu1|2720	1	MSKEAFDPFTQNVTFFAPDGKTEISIPVAAIDQVRRMMVNTTINYATQLGACLIMLVVLLVMVPKEKFRRPFMILQIASLVISCCRMLLLSIFHSSQFLDFYVFWGDDHSRIPRSAYAPSVAGNTMSLCLVISVETMLMSQAWTMVRLWPNVWKYIIAGISLVVSIMAISVRLAYTIIQNNAVLKLEPAFHMFWLIKWTVIMNVASISWWCAIFNIKLVWHLISNRGILPSYKTFTPMEVLIMTNGILMIIPVIFASLEWAHFVDFESASLTLTSVAVILPLGTLAAQRIASSAPNSANSTGASSGTRYGVSGPSSFTGFKAPSFSTGTTDRPHVSIYARCEAGTSSREHINPQDVELAKLDPETDHHVRVDRAFLQREERVRAPL
Fuseq1|76227	1	MSEEAFDPFTQNVTFFAPDGKTEISIPLVAIDEFHRMIVNTTINYATQLGACLIMLVVILVMVPKERFRRPFMILQITSLVLASCRMLLLSTFYSSQFLDFYVLWGDDHSRIPRSAYAPSVAGNTMSFCLVVSIESMLMSQAWTMVRLWPNVWKYIIAGISLVVSIMAISVRLAHTIIQNNAVLTLEPAYHLFWLIKWTVIMNVGSISWWCAIFNIKLIWHLISNRGILPSYKTFSPMEVLVMTNGILMFIPVIFASLEWAHFANFESASLTLTSVAVILPLGTLAAQRIAGSAPNSANSSGASSGPRYGISGPSSFTGFKAPSFSTGTTDRPHVSIYARCEAGTSSREHINPQDLELAKIDAETDHHVRVDRAFLQREERIQPPL
Fusfu1|7806	1	MSTFDPFTQNVTFLAADGNTTISIPVMLVDEMRRMMVNTVINYATQLGACLVMLVVLLVMVPLSKFKRPFNALQILSLVICSVRMVLLCIWNISKFADFYPFWSHDFSHIPTSGYAPAIAANIISLLLVISIETMLMSQAWTMVKLWPNLWKYIITGLSLVISLMTICVRIAFTAVQIEANLDTIPPWHMLWLIKWTVIMNVSSISWWCAIFNIKLIWHLISNRGILPSYKTLNPMEVLVMTNVIFASLEWAHFVDFEAASLTLTSVAVILPLGTLAAQRIAASNANSANTSGASGASSGICYGVSGPSSFTGFKAPSFSTNRSGTTDRPHVSVYARCEAGTSSRDHINPEDVELGKMDGDHVRVDKAFLQREERI
Fusgr1|3035	1	MSKEVFDPFTQNVTFFAPDGKTEISIPVAAIDQVRRMMVNTTINYATQLGACLIMLVVLLVMVPKEKFRRPFMILQITSLVISCCRMLLLSIFHSSQFLDFYVFWGDDHSRIPRSAYAPSVAGNTMSLCLVISVETMLMSQAWTMVRLWPNVWKYIIAGVSLIVSIMAISVRLAYTIIQNNAVLKLEPAFHMFWLIKWTVIMNVASISWWCAIFNIKLVWHLISNRGILPSYKTFTPMEVLIMTNGILMIIPVIFASLEWAHFVNFESASLTLTSVAVILPLGTLAAQRIASSAPSSANSTGASSGIRYGVSGPSSFTGFKAPSFSTGTTDRPHVSIYARCEAGTSSREHINPQGVELAKLDPETDHHVRVDRAFLQREERIRAPL
Fusla1|5310	1	MSKEQPFDPFTQNVTFFAPDGKTEINIPVAAIDQVRRMMVNTTINYATQLGACLIMLVVLLVMVPKEKFRRPFMILQIVSLVIACCRMLLLSIFHSSQFLDFYVFWGDDHSRIPRSAYAPSVAGNTMSLCLVVSVETMLMSQAWTMVRLWPNVWKYITAGISLVVSIMAISVRLAYTIIQNNAVLTLEPAYHMFWLIKWTVIMNVASISWWCAIFNIKLVWHLISNRGILPSYKTFTPMEVLIMTNGILMIIPVIFASLEWAHFVDFESASLTLTSVAVILPLGTLAAQRIASSAHNSANSTGASSGIRYGVSGPSSFTGFKAPVFSTGTTDRPHVSIYARCEAGTSSREHINPQDVELAKLDPETDHHVRVDRAFLQREERIGAPL
Fusma1|3351	1	MSTFDPFTQNVTFLAADGNTTISIPVMLVDEMRRMMVNTVINYATQLGACLVMLVVLLVMVPFSKFKRPFNALQILSLVICSVRMVLLCIWNISKFADFYPFWSHDFSHIPTSGYAPAIAANIISLLLVISIETMLMSQAWTMVKLWPNLWKYIIAGLSLVISLMTICVRIAFTAVQIEANLDTIPPWHMLWLIKWTVIMNVSSISWWCAIFNIKLIWHLISNRGILPSYKTLNPMEVLVMTNGLLMIIPVIFASLEWAHFVDFEAASLTLTSVAVILPLGTLAAQRIAASNANSANSSGASSGIRYGVSGPSSFTGFKAPSFSTNRSGATDRPHVSVYARCEAGTSSRDHINPEDVELGKIDGDHVRVDKAFLQREERI
Fusox2|6316	1	MSTFDPFTQNITFLAADGNTTISIPVVLVDEMRRMMVNTVINYATQLGACLVMLVVLLVMVPFSKFRRPFNALQIISLFICSCRMVLLCIWNISKFADFYPFWSHDFSHIPRSEYAPAIAANIISLLLVISIETMLMSQAWTMVKLWPNMWKYIIAGLSLVISLMTICVRIAFTTVQNKAVLDTIPPLHMLWLIKWTVIMNVSSISWWCAIFNIKLIWHLISNRGILPSYKTLTPMEVLVMTNGILMIIPVIFASLEWAHFVDFEAASLTLSSVAVILPLGTLAAQRIAASNANSAHSSGASSGIRYGPSGPSSFTGFKAPSFSTNRSGATDRPHVSVYARYEAGTSSRDHINPEDVELGKIDNDHVRVDKAFLQREERI
Fusox32931|16808	1	MSTFDPFTQNITFLAADGNTTISIPVVLVDEMRRMMVNTVINYATQLGACLVMLVVLLVMVPFSKFRRPFNALQIISLFICSCRMVLLCIWNISKFADFYPFWSHDFSHIPRSGYAPAIAANIISLLLVISIESMLMSQAWTMVKLWPNMWKYIIAGLSLVISLMTICVRIAFTAVQNKAVLDTIPPLHMLWLIKWTVIMNVSSISWWCAIFNIKLIWHLISNRGILPSYKTLTPMEVLVMTNGILMIIPVIFASLEWGHFVDFEAASLTLSSVAVILPLGTLAAQRIAASNANSAHSSGASNGIRYGASGPSSFTGFKAPSFSTNRSGASDRPHVSVYARCEAGTSSRDHINPEDVELGKIDNDHVRVDKAFLQREERI
Fusoxalb1|248180	1	MSTFDPFTQNITFLAADGNTTISIPVVLVDEMRRMMVNTVINYATQLGACLVMLVVLLVMVPFSKFRRPFNALQIISLFICSCRMVLLCIWNISKFADFYPFWSHDFSHIPRSEYAPAIAANIISLLLVISIETMLMSQAWTMVKLWPNMWKYIIAGLSLVISLMTICVRIAFTTVQNKAVLDTIPPLHMLWLIKWTVIMNVSSISWWCAIFNIKLIWHLISNRGILPSYKTLTPMEVLVMTNGILMIIPVIFASLEWAHFVDFEAASLTLSSVAVILPLGTLAAQRIAASNANSAHSSGASNGIRYGASGPSSFTGFKAPSFSTNRSGATDRPHVSVYARCEAGTSSRDHINPEDVELGKIDSDHVRVDKAFLQREERI
Fusoxcon1|15905	1	MSTFDPFTQNITFLAADGNTTISIPVVLVDEMRRMMVNTVINYATQLGACLVMLVVLLVMVPFSKFRRPFNALQIISLFICSCRMVLLCIWNISKFADFYPFWSHDFSHIPRSGYAPAIAANIISLLLVISIETMLMSQAWTMVKLWPNMWKYIIAGLSLVISLMTICVRIAFTAVQNKAVLDTIPPLHMLWLIKWTVIMNVSSISWWCAIFNIKLIWHLISNRGILPSYKTLTPMEVLVMTNGILMIIPVIFASLEWAHFVDFEAASLTLSSVAVILPLGTLAAQRIAASNANSAHSSGASSFTGFKAPSFSTNRSGATDRPHVSVYARCEAGTSSRDHINPEDVELGKIDSDHVRVDKAFLQREERI
Fusoxcub1|5662	1	MSTFDPFTQNVTFLAADGNTTISIPVVLVDEMRRMMVNTVINYATQLGACLVMLVVLLVMVPFSKFRRPFNALQIISLFICSCRMVLLCIWNISKFADFYPFWSHDFSHIPRSGYAPAIAANIISLLLVISIETMLMSQAWTMVKLWPNMWKYIIAGLSLVISLMTICVRIAFTAVQNKAVLDTIPPLHMLWLIKWTVIMNVSSISWWCAIFNIKLIWHLISNRGILPSYKTLTPMEVLVMTNGILMIIPVIFASLEWAHFVDFEAASLTLSSVAVILPLGTLAAQRIAASNANSAHSSGASSGIRYGASGPSSFTGFKAPSFSTNRSGTTDRPHVSVYARCEAGTSSRDHINPEDVELGKIDGDHVRVDKAFLQREERI
FusoxFo47_2|250830	1	MSTFDPFTQNITFLAADGNTTISIPVVLVDEMRRMMVNTVINYATQLGACLVMLVVLLVMVPFSKFRRPFNALQIISLFICSCRMVLLCIWNISKFADFYPFWSHDFSHIPRSEYAPAIAANIISLLLVISIETMLMSQAWTMVKLWPNMWKYIIAGLSLVISLMTICVRIAFTAVQNKAVLDTIPPLHMLWLIKWTVIMNVSSISWWCAIFNIKLIWHLISNRGILPSYKTLTPMEVLVMTNGILMIIPVIFASLEWAHFVDFEAASLTLSSVAVILPLGTLAAQRIAASNANSAHSSGASNGIRYGASGPNSFTGFKAPSFSTNRSGATDRPHVSVYARCEAGTSSRDHINPGDVELGKIDSDHVRVDKAFLQREERI
FusoxFo47|20928	1	MSTFDPFTQNITFLAADGNTTISIPVVLVDEMRRMMVNTVINYATQLGACLVMLVVLLVMVPFSKFRRPFNALQIISLFICSCRMVLLCIWNISKFADFYPFWSHDFSHIPRSEYAPAIAANIISLLLVISIETMLMSQAWTMVKLWPNMWKYIIAGLSLVISLMTICVRIAFTAVQNKAVLDTIPPLHMLWLIKWTVIMNVSSISWWCAIFNIKLIWHLISNRGILPSYKTLTPMEVLVMTNGILMIIPVIFASLEWAHFVDFEAASLTLSSVAVILPLGTLAAQRIAASNANSAHSSGASNGIRYGASGPNSFTGFKAPSFSTNRSGATDRPHVSVYARCEAGTSSRDHINPGDVELGKIDSDHVRVDKAFLQREERI
Fusoxlyc1|11400	1	MPTFDPFTQNVTFLAADGNTTISIPVVLVDEMRRMMVNTVINYATQLGACLVMLVVLLVMVPFSKFRRPFNALQIISLFICSCRMVLLCIWNISKFADFYPFWSHDFSHIPRSGYAPAIAANIISLLLVISIETMLMSQAWTMVKLWPNMWKYIIAGLSLVISLMTICVRIAFTAVQNKAVLDTIPPLHMLWLIKWTVIMNVSSISWWCAIFNIKLIWHLISNRGILPSYKTLTPMEVLVMTNGILMIIPVIFASLEWAHFVDFEAASLTLSSVAVILPLGTLAAQRIAASNANSAHSSGASNGIRYGASGPNSFTGFKAPSFSTNRSGATDRPHVSVYARCEAGTSSRDHINPGDVELGKIDSDHVRVDKAFLQREERI
Fusoxmel1|18845	1	MSTFDPFTQNITFLAADGNTTISIPVVLVDEMRRMMVNTVINYATQLGACLVMLVVLLVMVPFSKFRRPFNALQIISLFICSCRMVLLCIWNISKFADFYPFWSHDFSHIPRSGYAPAIAANIISLLLVISIETMLMSQAWTMVKLWPNMWKYIIAGLSLVISLMTICVRIAFTTVQNKAVLDTIPPLHMLWLIKWTVIMNVFSISWWCAIFNIKLIWHLISNRGILPSYKTLTPMEVLVMTNGILMIIPVIFASLEWAHFVDFEAASLTLSSVAVILPLGTLAAQRIAASNANSAHSSGASSGIRYGASGPSSFTGFKAPSFSTNRSGATDRPHVSVYARCEAGTSSRDHINPEDVELGKIDNDHVRVDKAFLQREERI
Fusoxpis1|16702	1	MSTFDPFTQNITFLAADGNTTISIPVVLVDEMRRMMVNTVINYATQLGACLVMLVVLLVMVPFSKFRRPFNALQIISLFICSCRMVLLCIWNISKFADFYPFWSHDFSHIPRSGYAPAIAANIISLLLVISIETMLMSQAWTMVKLWPNMWKYIIAGLSLVISLMTICVRIAFTAVQNKAVLDTIPPLHMLWLIKWTVIMNVSSISWWCAIFNIKLIWHLISNRGILPSYKTLTPMEVLVMTNGILMIIPVIFASLEWAHFVDFEAASLTLSSVAVILPLGTLAAQRIAASNANSAHSSGASSGIRYGASGASSFTGFKAPSFSTNRSGATDRPHVSVYARCEAGTSSRDHINPEDVELGKIDSDHVRVDKAFLQREERI
Fusoxrad1|15468	1	MPTFDPFTQNVTFLAADGNTTISIPVVLVDEMRRMMVNTVINYATQLGACLVMLVVLLVMVPFSKFRRPFNALQIISLFICSCRMVLLCIWNISKFADFYPFWSHDFSHIPRSEYAPAIAANIISLLLVISIETMLMSQAWTMVKLWPNMWKYIIAGLSLVISLMTICVRIAFTAVQNKAVLDTIPPLHMLWLIKWTVIMNVSSISWWCAIFNIKLIWHLISNRGILPSYKTLTPMEVLVMTNGILMIIPVIFASLEWAHFVDFEAASLTLSSVAVILPLGTLAAQRIAASNANSAHSSGASNGIRYGASGPNSFTGFKAPSFSTNRSGATDRPHVSVYARCEAGTSSRDHINPEDVELGKIDSDHVRVDKAFLQREERI
Fusoxrap1|1816	1	MSTFDPFTQNVTFLAADGNTTISIPVVLVDEMRRMMVNTVINYATQLGACLVMLVVLLVMVPFSKFRRPFNALQIISLFICSCRMVLLCIWNISKFADFYPFWSHDFSHIPRSGYVPAIAANIISLLLVISIETMLMSQAWTMVKLWPNMWKYIIAGLSLVISLMTICVRIAFTAVQNKAVLDTIPPLHMLWLIKWTVIMNVSSISWWCAIFNIKLIWHLISNRGILPSYKTLTPMEVLVMTNGILMIIPVIFASLEWAHFVDFEAASLTLSSVAVILPLGTLAAQRIAASNANSAHSSGASSGIRYGASGPSSFTGFKAPSFSTNRSGATDRPHVSVYARCEAGTSSRDHINPEDVELGKIDSDHVRVDKAFLQREERI
Fusoxy1|66469	1	MSTFDPFTQNITLLAADGNTTISIPVVLVDEMRRMMVNTVINYATQLGACLVMLVVLLVMVPFSKFRRPFNALQIISLFICSCRMVLLCIWNISKFADFYPFWSHDFSHIPRSGYAPAITANIISLLLVISIETMLMSQAWTMVKLWPNMWKYIIAGLSLVISLMTICVRIAFTAVQNKAVLDTIPPLHMLWLIKWTVIMNVSSISWWCAIFNIKLIWHLISNRGILPSYKTLTPMEVLVMTNGILMIIPVIFASLEWAHFVDFEAASLTLSSVAVILPLGTLAAQRIAASNANSAHSSGASSGIRYGASGPSSFTGFKAPSFSTNRSGATDRPHVSVYARCEAGTSSRDHINPEDVELGKIDSDHVRVDKAFLQREERI
Fusoxys1|885402	1	MSTFDPFTQNVTFFAADGNTTISIPVVLVDEMRRMMVNTVINYATQLGACLVMLVVLLVMVPFSKFRRPFNALQIISLFICSCRMVLLCIWNISKFADFYPFWSHDFSHIPRSGYAPAIAANIISLLLVISIETMLMSQAWTMVKLWPNMWKYIIAGLSLVISLMTICVRIAFTAVQNKAVLDTIPPLHMLWLIKWTVIMNVSSISWWCAIFNIKLIWHLISNRGILPSYKTLTPMEVLVMTNGILMIIPVIFASLEWAHFVDFEAASLTLSSVAVILPLGTLAAQRIAASNANSAHSSGASSGIRYGPSGPSSFTGFKAPSFSTNRSGATDRPHVSVYARCEAGTSSRDHINPEDVELGKIDGDHVRVDKAFLQREERI
Fuspo1|2653	1	MSKEPFDPFTQNVTFFAPDGKTEINIPVTAIDQVRRMMVNTTINYATQLGACLIMLVVLLVMVPKEKFRRPFMILQIASLVIACCRMLLLSIFHSSQFLDFYVFWGDDHSRIPRSAYAPSVAGNTMSLCLVVSVETMLMSQAWTMVRLWPNLWKYIIAGISLVVSIMAISVRLAYTIIQNNAVLKLEPAYHMFWLIKWTVIMNVASISWWCAIFNIKLVWHLISNRGILPSYKTFTPMEVLIMTNGILMIIPVIFASLEWAHFVDFESASLTLTSVAVILPLGTLSAQRIASSAPNSANSTGASSGIRYGVSGPSSFSGFKAPSFSTGTTDRPHVSIYARCEAGTSSREHINPQDVELAKLDPETDHHVRVDRAFLQREERIRAPL
Fuspr1|2816	1	MSTFDPFTQNVTFLAADGNTTISIPVMLVDEMRRMMVNTVINYATQLGACLVMLVVLLVMVPFSKFKRPFNALQILSLVICSVRMVLLCIWNISKFADFYPFWSHDFSHIPTSGYAPAIAANIISLLLVISIETMLMSQAWTMVKLWPNLWKYIITGLSLVISLMTICVRIAFTAVQIEANLDTIPPWHMLWLIKWTVIMNVSSISWWCAIFNIKLIWHLISNRGILPSYKTLNPMEVLVMTNVIFASLEWAHFVDFEAASLTLTSVAVILPLGTLAAQRIAASNANSANSSVASSGIRYGVSGPSSFTGFKAPSFSTNRSGATDRPHVSVYARCEAGTSSRDHINPEDVELGKMDGDHVRVDKAFLQREERI
Fuspro1|3429	1	MSTFDPFTQNVTFLAADGNTTISIPVMLVDEMRRMMVNTVINYATQLGACLVMLVVLLVMVPFSKFKRPFNALQILSLVICSVRMVLLCIWNISKFADFYPFWSHDFSHIPTSGYAPAIAANIISLLLVISIETMLMSQAWTMVKLWPNLWKYIITGLSLVISLMTICVRIAFTAVQIEANLDTIPPWHMLWLIKWTVIMNVSSISWWCAIFNIKLIWHLISNRGILPSYKTLNPMEVLVMTNVIFASLEWAHFVDFEAASLTLTSVAVILPLGTLAAQRIAASNANSANSSGASSGIRYGVSGPSSFTGFKAPSFSTNRSGATDRPHVSVYARCEAGTSSRDHINPEDVELGKMDGDHVRVDKAFLQREERI
Fusps1|2854	1	MSKEAFDPFTQNVTFFAPDGKTEINIPVAAIDQVRRMMVNTTINYATQLGACLIMLVVILVMVPKEKFRRPFMILQIASLVICCCRMLLLSIFHSSQFLDFYVFWGDDHSRIPRSAYAPSVAGNTMSLCLVISVETMLMSQAWTMVRLWPNVWKYIIAGISLVVSIVAISVRLAYTIIQNNAVLKLEPAFHMFWLIKWTVIMNVASISWWCAIFNIKLVWHLISNRGILPSYKTFTPMEVLIMTNGILMIIPVIFASLEWAHFVDFESASLTLTSVAVILPLGTLAAQRIASSAPNSANSTGASSGIRYGVSGPSSFTGFKAPSFSTGTTDRPHVSIYARCEAGTSSREHINPQDVELAKLDPETDHHVRVDRAFLQREERIRAPL
Fusre1|692193	1	MSTFDPFTQNVTFLAADGNTTISIPVMLVDEMRRMMVNTVINYATQLGACLVMLVVLLVMVPLSKFRRPFNALQIISLVICSCRMVLLCIWNISKFADFYPFWSHDFSHIPRSGYAPAIAANIMSLLLVISIETMLMSQAWTMVRLWPNMWKYIIAGLSLVISLMTICVRIAFTVVQNNAVLATIPPWNMLWLIKWTVIMNVSSISWWCAIFNIKLIWHLISNRGILPSYKTLTPMEVLVMTNGILMIIPVIFASLEWAHFVDFEAASLTLSSVAVILPLGTLAAQRIAASNTNSAHSSGASSGIRYGVSGPSSFTGFKAPSFSTNRSGATVRPHVSVYARCEAGTSSRDHINPEDLELGKIDGDHVRVDKAFLQREERI
Fusso1|274872	1	MDGFDPYTQNVTFFLADGKTEVQIPMPVLDAFRREITSICINYGTQFGACVIMLITLLIMTPAAKFRRASNILHVLGLIVCAIRMLLLGLYWPSVFTDFYHFWARDYSHIPQSEFARSVAANVMSLLLVIIIELALMNQAWTMVSLWPDVWKYVIAVSSGIITLLTIASRIAFTVHQNKANLNLAPASTNLWLIHWMVVMNVVSISWFCAIFNIKLIWHLISNRGVLPSYKALTPMEVLVMTNGILMIVPVIFAGLEWGHWINFESASLTLTSVAIILPMGTLTAQRMAQNGSNFSYSSAGDSSVRYNASFSGRGAGSSMVPLKASSFSTHRTATTVERAPAVFARCEAGMSSRDRMNPVDLELGKYDSDSHVRVDRNLTQHEERV
Fustr1|38579	1	MSAFDPHTQNITFFAADGKTEINVPIPVIDQLRRRIVNSTINYATQLGACLVMLIVLLVMVPKEKFRRPFMILQLLSLFICSVRMILLCLFFISSFTDFYPYYSDDFSHIPLSSYAPAIAGTTMSLCLVISTELMLMSQAWTMVRLWPNFWKYIITGASLVVSLMTISIRIAFTVLQNKSNLAVEATWHWLWLSQWTVIMNVVSIAWWCLIFNIKLVWHLISNRGILPSYKTFTPMEVLIMTNGILMIIPVIFASLEWAHFVDFEVASLTLTSVAVILPLGTLAAQRIASSNANTPIASNASSGIRYGVSDPTSFTGFKAPSFSTHRSGATDRPGVSVYARCEAGTSSRDHINPHDVELGKIDADCDHVRVERAFLQHEERI
Fustri1|45044	1	MSAFDPHTQNITFFAADGKTEINVPIPVIDQLRRRIVNSTINYATQLGACLIMLIVLLVMVPKEKFRRPFMALQLLSLFICSVRMVLLCLFFISSFTDFYPYYSDDFSHIPLSNYAPSIAGTTMSLCLVISTELMLMSQAWTMVRLWPNFWKYIITGASLVVSLMTISIRIAFTVLQNKSNLAVEATWHWLWLSQWTVIMNVVSIAWWCLIFNIKLVWHLISNRGILPSYKTFTPMEVLIMTNGILMIIPVIFASLEWAHFVDFEVASLTLTSVAVILPLGTLAAQRIASSNANTPIASNASSGIRYGVSGPTSFTGFKAPSFSTHRSGATDRPGVSVYARCEAGTSSRDHINPHDVELGKIDADCDHVRVERAFLQHEERI
Fusve2|4684	1	MSTFDPFTQNVTFLAADGNTTISIPVMLVDEMRRMMVNTVINYATQLGACLVMLVVLLVMVPISKFKRPFNALQIVSLVICSVRMVLLCIWNISKFADFYPFWSHDFSHIPTSGYAPAIAANIISLLLVISIESMLMSQAWTMVKLWPNLWKYIITGLSLVISLMTICVRIAFTAVQIQANLDTIPPWHMLWLIKWTVIMNVSSISWWCAIFNIKLIWHLISNRGILPSYKTLTPMEVLVMTNGLLMIIPVIFASLEWAHFVDFEAASLTLTSVAVILPLGTLAAQRIAASNANSANSSGASSGIRYGVSGPSSFTGFKAPSFSTNRSGATDRPHVSVYARCEAGTSSRDHINSEDVELGKMDGDHVRVDKAFLQREERI
Fusven1|34291	1	MSKEPFDPFTQNVTFFAPDGKTEISIPVAAIDQVRRMMVNTTINYATQLGACLIMLVVLLVMVPKEKFRRPFMILQIASLVIACCRMLLLSIFHSSQFLDFYVFWGDDHSRIPRSAYAPSVAGNTMSLCLVVSVESMLMSQAWTMVRLWPNMWKYIIAGISLAVSIMAISVRLAYTIIQNNAVLKLEPAYHMFWLIKWTVIMNVASISWWCAIFNIKLVWHLISNRGILPSYKTFTPMEVLIMTNGILMIIPVIFASLEWAHFVDFESASLTLTSVAVILPLGTLAAQRIASSAPNSANSTGASSGIRYGVSGPSSFTGFKAPSFSTGTTDRPHVSIYARCEAGTSSREHINPQDVELAKLDPETDHHVRVDRAFLQREERIRAPL
Gaegr1|11264	1	MASDSAALPAMGITDDPRMQSINITGPDGEPFPVPMAEINTANLYLVRVSTVYASQIGACFVMLAVVLAMTPKHRFARVPTLINMVNLALAVVRLTLLATYFSSSWVEMYTFYSGDVRFVTADDWRISLVATALSIPQTLLVLSALIVQAWSMVQLWPGLWKWSATAVSALVSLASFGFKCASVSVQIRVIMEPFDVTPLLWIRLTDVSLMTATIAWFCFLFNVRLVMHMWTNRSILPTTRGLTSMDVLVMVNGVLMFIPVVFTAFQFVEVAFLESGSLVLTTVVLALPFAALVAQRLSVNPASQHRGSRDTDENTLGSKKRFLDDFSHHSTTGGPRSRQHSQQGAMLNTQIAAGPRSPGVPMRQRSADPIDLELQRIDDEDDNGDGQLQEKHAAGGVR…
GciUMSG1_1|9829	1	MSSTAYKFDQLSEQIKLITADGITPAAILKDELDNWNLYNVRASISFGFQTGAFCIMFIMTAVLTRTTRRRTPVHILNLLSLALGFFRGLFQALYFTSNWNGFLAYFAQDYSEVTKHDYTLSILSIITPVLFASTVTSSLVLQAHTVTKLATQKWHFLTIFTSVLVLIIATGFRFANAFLNCRAVIHTESYFDFQWLQLSVLITETITIWFFSLIFTGKLIYTIWIRKNLGLTRWDHLQILSVMSACTMIIPSAFALVHYIDIPTFPSIDTWPLAIVALLLPLSALWASMVINDPTPGFDISRIWSNQSQTICTKCGFDPVVGKQNFHDSETSSHKAVENTIKSPCPATKAIP
GciUMSG3_1|5414	1	MSSSAHKFDQLSQQIKLITADGITPASILKDELDNWNLYNVRASISFGFQTGAFCIMFIMTAVLTRTTRRRTPVHILNLLSLALGFFRGLFQALYFTSNWNGFLAYFAQDYSEVTKHDYTLSILSIITPVLFASTVTSSLVLQAHTVTKLATQKWHFLTIFTSVLVLIIATGFRFANAFLNCRAVIHTESYFDYQWLQLSVLITETITIWFFSLIFTGKLIYTIWIRKNLGLTRWDHLQILSVMSACTMIIPSAFALIHYIDIPTFPSIDTWPLAIVALLLPLSALWASMVINDPTPGFDISRIWSNQSQMICNKCGYDPVIGKQNYHDSETSSHKAVENTIKSPYPATKAIPQVTTHQNCVEHDLRNIGPCYKEKNQA
Geocar1|728240	1	MSNESIDPMGPVPGSEFDVHRQPLTILMKDGTNFTIGLDELNGVNLSALRLCIIFASQIGAGAVLICFVLMLTRPSRRYTAICLFNLLALGLVVVRSMLQILFWLGSWFDMYSYLSGDFSDVASRDREISVCAACMAFFLEICIEASLILQVLVIFKGHTGWKGWVAIWTSGILGMVALGFFAVATYQNSINSLKGESYDGNWVYPTAKVTFAASISTFSGIFIWKLGLSIISRKSMGVEGGASALNIIFAMGLQTMIIPAGFAITEYFVKFDGMGSFVATFVAVSLPLSTMWAQSIHTIPDSTGKDTSWAKKLSTGDSISQSSSSTLVASNNHWNEKQHWPMKQINSRGLTVSVDRDFEVQSSHGDHSPEPSPGLNGPAISPHLMPRLEIKEERDHFV…
Glalo1|7762	1	MSTTPGSGFDPLQQNITILDRTQTPFNVSIADINYEAYYTLSASACYAVQLGAAAVMLMAVLLLTRKPGNQAIFILNVASLVLCCISRLIFIIFFGSNFNTFYALNTYDYSYVRAADNALVTIGAISSVFLTATINLSLVLQVHGITRQSHFKPWINKTMIGISAFLFFFSLTFRTIMGVENILEIYGQSNFVHAKWLTRTVLVSELVTILWFCGIFTGKLVMMLWVRSKTIWGRQVFLEVIVIGLFYTMFIPTIFAIIQMARVRKFPEAGSFYLALTAILLPLTSLWAQNVKQGEVDTKRSKDAASNRKYETLWSDPDSCPNCGIGSKNTSVSTTFEHSHRSARNMSSSRRESRPTSDYTDDVDIERALRPGGVNVTNTVIVESRAL
Glost2|269071	1	LPASFDPFAQSMTLLLPDGTPFNISMNDLDVYRSYGIRICINFSSQIGASFMLLVVLLVLTKREKRQSPIFALNALSLTVNTIRSLLQCLYFTGPFYYPYAYFSGDYSKVPQSEIGVSIAADTLTLILVILIEISLILQVRVVCVTTKETQRFWIMVASITVAMVAIGFRFALVVINSEAIRNIENFSSWLWLVNATTITQTISICFFSLIFLIKLGYALVLRRKLGLHQFGPMQIIFIMGCQTMVVPAIFTILEFVSSVPEFVSQVLTVVAIFLPLSAMWA
Grascr1|3152	1	MPTSLDLTNMASAADDPTNSASQNLTLNMTGETSITVTFDEVDQWYLYSLYTSIEYSVQLGASLVLFLTLILLTKPNKRKSPIFVTNSLALFLNGTRLILLCTFFASPLSEAYAVFAEDYSQVPPSAYGASVAGEIGKVLVLILTQVVCITLRRIYRMAIATVSFSVGSACIVYSIYEAVLNVEAILTTNTAASAKLPQVQFIAAAITSASLFWSSAVFVAKLAHALYNKRQLGLDWKGSMSIIFAGGCQTLILPALFSAIQFLIQFPGIGSFAVTFVTLCLPMSSLWASSVVENRGRRALDLELVQKARQATKSTRAPSSLASDTLMRPKGNKSTEWYDVAV
Grocl1|3041	1	MDPFNQTITLHGPGGQTMVLWLPAMDRVQRQLTSTAINYSVQMGASLVMLAVLLTLTSRVRFGRASTVLHAASLLVSTVRCLFLALYFTSSYVSFYSFYGGDHSQVARGDINVQAAASFLAVPQLLLIEAALMLQAWALVRMWPAGRRATLVAVSGIVVVPALAFRIFRVVQYMRATLNHGRAHRYVWLVQCDLAFSTATVFWFCLVFITRLVMHMWTCRSVLPPISHLSSMEVLVMTNGVLMLIPVIFAAMEFGSFTNFESGSLMLTSVVIVLPLGTLIAQHMTDEAARRIYGRVGASENSGSGYTRTSDTAASNKKRFLGSWSHASDSTALVSGGLATQVSIHTGSRHKNKAVGKDEEQELQQMDLVEEGTAKAKRVWVGHEIEVRQDAV
Hangu1|1216	1	MSSSSMTEQLVPDYFNSTFNPSDIILTYESAFSLETTISFGQLQQWVESKLKYAIIYGTRIGAAGVALLILLIVTKNKKSPIFVINIFSLLFIILHSGVYLRYLKSNYSSITYSFTYFEQIVKRSDIYTSGAANMLEVFLVFFVELSLVFQVYTIFKSTSNKRLGQIWITLSSGIGLATVALYFASAIKTMRAVYSNSAYTGDTKIYNAAIICLASSINFMTLLLVYKLAHAIKSRRFLGLKQFDSFHILLIMSSQSLIIPSILYILAYGLPASDGTQSLQAIATLIVVLSLPLSSMWAGASNSHTVINTMNPNFTNASQYDQQSFYSQGLSSAIHSRKNNNSRKVGFEQFDDVMIDKDLAEYDQEYFNQPIETPVDVVNNPALDSAVPTEDQKDEFIH…
Hanop1|3390	1	MSSSSLTEQXVPDYFNSTFNPSDIVLTYESAFSLETTITFGQLQQWVESKLXYAIIYGTRXGXAGXALLILXIVTKXKKSPIFVINIXXXLFXILXSGVYXKYLXSNYSSITYSFTYFXXIVKRSDXYTSGAXNMLEVFLXFCVEXSLVFQVYTIFKSTSNKRLGQVWITLSSGIGLATVGLYFASAVKTMKAVYNNSSYTXDTKIYNAAIICLASSINFMTLLLVYKLAHAIKSRRFLGLKQFDSFHILLIMSSQSLIIPSILYILAYGLPAHDGXQSLQAIATLIVVLSLPLSSMWAGASNSHTVINTMNPNFTNGSQYDQQSFYSQGLSSAIHSRKNNNSSRKVGFEQFDDVMIDKDLAEYDQEYFDQPIETPVDVMNNPALDSAIPTEDQKDEFI…
Hanos1|3562	1	MTSGTLIPDAFDESFNPNNILLSYESAXSMETQISFGELQSFFNRKMNQSIXYGTRIGAAAVAILILXMVTKNKRSPIFIINQFTLLIIVLHSALFLKYLASPYSSAIYTFTYFPQLVHRSNIYVSGAVNMLEVVLIALVEISLVYQVYTIFKSSENRKMTVAWISLSSALGLATIGTYFATAVISMLNIYEKSYSTSDSKLFNVSVILLASSINVMTLLLSLKLFFAVRARRFLGLKQFDTFHILLIMSAQSLIIPSILYILSYALPAKDGTSNLAAIATLIVVLSLPLSSMWASSTNNSSQVNTFNPNAAATYTDNGSFYSQTIQSAIEARRSTRKNXWNPAVDLSPNSEKTAKESYSNTLKKFGSSVNNNFRDEDDFTIDDKEYWTTKNKQQPDTQ…
Hanpo2|40804	1	DPNQIALNYTSAYGFTQVTFAQLDSYVKANAEVAAIFGMRIGLAAIAVPAIFFVTRNKRSVLFVLNEVCMATMLIHGIMTVCTMFEAYRSLAFNFAGYLYVDKHASDLSAATNVIYVILIGLTEASLTYQVHIVFRGPSFHYRNVGFAMVAVCGLLGLASTVLYFIYAVMSNIALYDINSSVPMWVMNASQICYASSSFIISVILSCKLFVAIRTRKFLGLKQFSIFHVLFIMALQTMIIPTILVLVSFREVKGSAGPDKALNAVGTALIAISLPLTTMWANTAVNETSSSSASNTYLQKVESY
Hanuv1|3617	1	MSSINXAEQLVPDYFNTTFNPSDIILTYESAFSLXTTITFGQLQQWVESKLKYAIIYGXRIGAAGVALLILLIVTKNKKSPIFVINIFSLLXIILHSGVYLKYLKSNYSSITYSFTYFEQMVKRADIYTSGAANMLEVFLVFFVELSLVFQVYTIFKSTSNKRLGQAWITLSSGIGITTVGLYFASAIKTMKAVYNNTDYSGDATIYNAAIICLASSINFMTLLLIYKLAHAIKSRRFLGLKQFDSFHILLIMSSQSLIIPSILYILAYGLPAHDGTQSLQAIATLIVVLSLPLSSMWAGASNSHSIINTMNPNFTNGSQYDQQSFYSQGLSSAIHSRQNNTNNKRVGFEQFDDVMIDKDLAEYDQEYYNQQIETPIDXADNXALHXAVPMXDQKD
Helgr1|324	1	MASSFDPYRQNLTFHYANGTPFNVSVVELNDWIQNHIKVSINYGAQLGASIIALAVVVSLSRWEKRRMPVFFLNTFALAVNIARITLLMTYRTTHWVHPYSRFSGDFARMSAKDYARSVLGTIISWILLATVEISLLIQTQILCANLPKLQRLTLLAVSSMVALVAIGFRFGYMVVNCIQIMKASSMANYVWFSKATHTTLTISMFYFSVIFVIKLGYALVTRRRLGMTRFGALQVMFIMSCQTMIIPAIFAILQYPLNDLAFTSNVLTVVVIFMPLSAIWASVATKHSFETKDSQPHQYIWSSERRNSISSCPSHTLRSGTSTPPKQVDPLDTQVDASEKV
Hirmi1|561	1	MATWQPIQVRPPGAVLSSPPAPPTPGSFDPFYQNVTFYAVDARTPISVPMDAIDAAQYEAISISVNFAAQGGAALVMLLALLALTPSAKLRRPFAVLHITGLVICLARVAFMVSSYFSPYSSFYVWWTGQDSLVPHSWYVRTIAGHVVLFLFVVIIEVSLMHQAWTMVTLWPERIRYALTIVSGVITLSTIGFRFAAMVMYIRGIVEYLDFMDFFWLQQACVVTNALSIFWFCALFNSKLLVHLIVHRGMLPSARTLSSMEVLIMTNGVLMVVPVIFSGLEWRQFNNFEASSLTTTSVAIILPLGTLAAQRMTSKPTTTANNLVYVPNSNDTGSNGHTRHGFGKGNSSFSSPAKSSSLSTSFGSTSANQSTLVSQGERDLTATDPTPSQRVGSAAEDPI…
Hisca1|1236	1	MSSSFDPFDQNVVFHKADGTPFNVSIHDLDKFVQYGIRVCINYAAQLGATVIAIVMLALLTQSDKRRTPVFFLNTSALTMNFARLLCMTIYFTTGFNSTYAFFSLDYSRVPSSAYADSILGIVFATILVICMEMSLVIQTQVVCATLSETQRHLLLVVSIIIALLAIGFRMGLMVENCIAIMNASNFRPFIWLQSASNIAITISTCFFSAVFVTKMGYALVTRRRLGMTRFGAMQVMFIMSFQTMVIPAIFSIIQYPIPLYEMNSNVFTLVAIFLPLSSLWAAAATKHSFETLTSGPHQYLWSSERSNSTSSATGHQGSLCQNQSTIRSGGSVATSPSPNQLDRLYTGLDFDACAKA
Horac1|344774	1	MATFEWHVNKTFDPFTQNFTVLGPDGVTPVQVSMSLVRSLQSLITADAIYSGIMIGSAVFLLLALLLITKPDKRRSLIFILNAVALVLVITRGIVSSVVFSGTFYNWYRLQTYYYGGDIAPAQAASFAGELIDFMLVSTLELSMVLQVRIVCCTLDAVWRNTINIINIAMALAEVGTRFALMILVTDWNILHVGQETEQQFRLLGKLGQATDIVFVVNIAIAAIIFCAKLGLAIRSRRSMGMTKFGPMQIIFIMACQTMLTPLIFILVALYGYKNHNLQIMIPTIIALSLPLSAMWATVKTDHVHIANPRHYMRALPGGAADLSGAKACGTATTDTTDTLIDSEDTASLSTPKGKSTRDVEMQKLKGGVHVDRTYSVRCD
Horth1|7704	1	MSTSVISLSDHWQINSTFNPYSQTFVIIGPDGHTKLPATMSAILSLQYVAVQQAILFGIQIGATAILFIILLLMTKSDKRRSIIFILNILAVLFCFIRSVLIASNLHGIFYNYYNWQLHFYPQGDDLTSSQNASAASDVFNCFINAAIFGSLVMQIWIVCCNVQRRYRFAIMGVSILLGLMALGVRIFLAVFNIRYSIFGVRTMSTEQNAYITHLASVNDIIETVAIAVFSTVFLAKLAVAIHMRRKLNMKQLGPMQIIFVMGCQTLFLPLIFATVAFYTPLGTQLNSFVPTIVAISLPLSAMWAGAETDRAKLVRSKTAVVGHRNIPVGATDLSGSAKAYSSAAKSSGMDTADTLIADYHSYDIERDAGLYNDSDATSATPPKPEEGVASSGNGAAGD…
Horwer1|10481	1	MATSIVTLPDGWVTNSSFKPYNQTFAIVAPDGVTTLPASMASLLDMVYIAVQQGVIFGIQIGATALLLIILLLMTKQDKRRSAVFALNLLALLFCFTRSVLIASNLHGIFYNFYNWQLHYYPDGKDLRTSQNVSAASDVSNILITAATYGSLILQIWIVCCNVSRRLKIIVLGASGVIGLIALGVRVFLVVFNIRYSILGIKSITLEENAYITYLARVNNIVNTVAIAIFSAIFLAKLAIAIHMRRKLNMKQFGPMQIIFVMGCQTLFLPLIFATIAFYTPLGYQINSFVPVVVAISLPLSGMWATAQTDRAKLVRSRAAAGHRAIPVGATDLSSAKAYGSTKSSGMDTADTLIADYSSYDVERDGGLYQDGGSDRFAGNPSKGGAEASATVVGGRADG…
Humgr1|5124	1	MSSNNTTTGGPPPPGPPTNFNPLDQVSTLLYSDGVTPIPFNTMLVTDYYLSAISLSIEYGSQIGANFIMLCVVLAMTPRTRFRRLPTLLSIASLAINTARMALLAVFFVTPWLDLYVIISGDATFVPRSAFNLSAAATTLSVPVNVLILWALGLQAWSMTKLWRARVKIPAMGVSVVLILLTVTFSMMTTIIQTRAILFAEMPKESLVWVRQVYLAFITTAICWFCFLFNIRLVVHMWTNRTILPSLKGLKAMDVLVITNGVLMFVPVLFSILEFFNLERFEAGSLTQTSVIIVLPLGTLVAQRLANPTLFGTGPDPASGASACPHCGRGFTGHGGGGNTACITNPTATTDSQASTHIGGASMTQTTSHSTNAASKRPLLASWRGKLSGNRSVVSTYIG…
HyFL0543_1|415461	1	MASSFDPRNQTFFILGLPAANETSNASSSDPYPQIAISMPAIDAQRVRLANTSINYGVQLGLCLSSLLTTLLLLPTRKLRRPIHATQVLCLAVSITRLVLLVLYFPGPLTEYYVAWTRDASVLQPREYNSITASSALSVLQLALVETALALQSRVLMRTWGSYCAPCAPTDPADAAESQTRGRGQRSGKCWWRPPVLLFAVALAAAAVGVRAVWIARYTKALKGHTLPVPLDNWGAAAVVLAAASIFYFCGVFFAHLALHLAATRRILRGQMRGRKVSLTLTLREGRSRGLSSLEILAVGNGVLMLAPCLFAGLDIAAGPGNTRVLPFDAGSWVGTIVVAGLPLISVAAFYRGSDSGNSQLRRSYQARWTSRRMKNKRANRGSSSLFASDETALPFPSS…
HyFL1150_1|448284	1	MASETDTETLLFDPRTQNFTILGRPGSPSDPPPVITVSFSVIDAQRVRLANTSINYGVQLGLILLSLLVTLLLLPSRKLRRGVHVAQVSCLVVSVARLVLLVLYFPGPLAEYYVAWTRDAGVLRASEYAVTTASAALGVVQLALVEASLALQSRVLVRTWGASGCRPGSRSRTSPSSSSSSSSSKDKKCWWRPPVLALAVLLAAASVGVRAVWVAHYTRALRGHTLPVPLDAWGRAAVTIGAVSVFYFCGVFFAHLVLHLAATRRVLRHDGRRLRKFSVTLSLGGGKEGGGGLTSLEILAVGNGILMLAPCLFAGLDIAAGPGNTRVLPFDAGSWVQTLVAAGLPLISIAAHYRGSDSADSRLNSRVNWLRRTGRGARWWPENAGSIVINTNKQQQRDN…
HyNC1633_2|633904	1	MSSDPFSVDPRNQTFFIIGSANETDDAPLIPISLPAIDAQRVRLANTSINYGVQLGLCLFSLLTTLLLLPTRKLRLPVHLTQTLCLLVSTARLMLLVTYFPGPLTEYYVAWTRDASVLQPGDYYTSTASSILGVLQLALVEGALALQSWVLIRTWGVSGCSGAGARLRRSCPWRPPVLFLAVILAAAAVALRAVWVAHYTQALKGHTLPVPLDAVGQIAVVLGAASVFYFCGVFFAHLALHLATTRRVLRDSGRGRKMSITLTLSGGYGMNGKRRGLTSLEILAVGNGVLMLAPCLFAGLDIAAGPGNTRILPFDAGSWVQTLVAAGLPLISIAAFYRGSDSADSRVHRLRSAPSHRRRNRRASYGDAAAGMGLPSPSPFRLPGPYDHNHDQDPNAEEE…
Hypbu1|99908	1	ISGLNPEYIMLNFTLPGYERMSSIPFKALDDYMNYMITWGIIYGVGVGTALLTLALLWIIIKNKKTPMFWLNQCSLLLLVIRCSLQFAYLLGPLSRMGFSFTGILIPNTYYSYKTTVATNVIHTLLIGSIEASFCYQVFIIFRSPEVRKLGYALTGVCAAIGITVFGLYINSTISVAKTYSDLFNHSRTVRRVGSWVNNGPFILFSVSVSVTSIFLIIKLLFAIKTRRYLGLKQFSILHILLIVSTQTLFVPSILVIINYKNLNLNSTTLSALSIILVVIFLPLSSMWASSANNSPIPSSSTSSILYKSSSNSSST
Hypcer1|432161	1	MDFDPRNQTFFLLSRPNSSTSTSTSTSTTSSSPVLIPIPISLPAIDAQRVRLANTSINYGVQLGLLLSSLLVTLLLLPSRKLRRAVHLAQLACLAVSVARLVLLVLYFPGPLTEYYVAWTRDARVLEASEYALSTASAALGVVQLALVEAALALQSRVLVRTWGAGCRPRSRGAATAAGRSKKCWWQPPVLILAVLLAAAAVGVRAVWVAHYTKALRGHTLPVPLDDWGQAAVITGAASVFYFCGIFFAHLVMHLATMRRVLRDDRRLRKFSITLSLRGSKGGRGLTSLEILAVGNGILMLAPCLFAGLDIAAKPGNAQVLPFDAGSWVQTLVAAGLPLISIAAFYRGSDSENSRLNSRVHRLRTEARWWPDHETGSSGNKQRNRRASSSLTSDGTLPF…
Hypcro1|248916	1	MASDTPFDPRNQTFYILGRANSTETESQLIPISMPVIDAQRVRLANTSINYGVQLGLCLLSLLSTLLLLPSRKLRRAVHLTQTLCLVVSITRLALLVLYFPGPLTEYYVAWTRDASMLRPQDYYLSTASSALSVLQLALVETALALQTRVLVRTWGSCTSSLTRTTFPSPFSKPNTTGTTAKPTTAPEHRHSRACSWRPPVLILAVVLAAAAVGVRAVWVAHYTQALRGHTVPVPLDAVGEAAVTLGAASVFYFCGVFFAHLALHLAATRRVLRGRKRKMSITLTLKGGEDGGSGVGGGRGLTSLEILAVGNGVLMLVPCLFAGLDIAAGPGNARVLPFDAGSWVHTLVAAGLPLISIAAFYRGSDSADSRLNSRLARLRPAPSRRRSRRVRRLSSLLH…
Hypfra2|352140	1	MASPTPTPTSTTPSFDPRLQTFTILNALASPTALSLPTLDAQRVRLANTSINYGAQLGLVLSSLLSTLLLLPSRRLRRPVHLAQALCLCVSAARLALLVLYFPGPLTEYYVAWTRDASVLSAAADYGLTTAAAALSVLQLALVEAALALQSRVLVRTWGAFGSNAPITTTAGTKIGGGGRWRRWTRNSWWWWWQPPVLVFAVVLAVATVAMRAVWVARYTQALRGHTLPVPLDATGQASVILGAASVFYFCGLFFAHLAIHLAATRRVLRGGRGGEGGRKFSVALTLKEGVDGRGGGGGRKRGGLTSLEILAVGNGILMLAPCLFAGLDVAAGPGNTRVLPFDAGSWVQTLVAAGLPLISIAAFYRGSDSADSRLNSRLGRFATSRPPVERRRTRNRNF…
Hypfus1|483862	1	MDASTFDPRNQTFFILGRPNGTDGAHQNIEDYLIPISMAVIDAQRVRLANTSINYGVQLGLCLLSLLVTLLLLPSRKLRRQVHLAQVLCLVVSITRLVLLVLYFPGPLTEYYVAWTRDAGILQEREYNVIMASAALGVLQLALVEAALALQSRVLVRTWGSCPNSKNAGARTTGPAPCWWRPPILLLAVLLPAVAVGVRAVWVAHYTKAVRGHTLPVPLDAWGQAAVILGALSVFYFCGVFFAHLALHLATTRRVLRGGGGRLRKFSITLVEKGGDGERRRGLTSLEILAVGNGILMLAPCLFAGLDIAAGPGNTRVLPFDAGSWVQTIVAAGLPLISVAAFYRGSDSATSRLNSRVNRLRSEGNRWPEQDRSIYSNSNSHYNDSSNRRHRRASSFVYN…
Hypper1|136	1	MDGSNFDPYNQNITITRIDGTKVHVPVPLIDRWNDETASICINYGSQLGASIAMLAVVLIMTPSSKLARPSNVLNILGLVICIIRMVLLSIYFLSPFSHFYQVWGEDWDNIPLSAFQNSIAGTTFSFLLVVVVEMALMNQAWAMVVLWSRLPKYIISALSGIIMLMAIGWRLAFSIIQCESILGTISTEPYGWLAQAMLISNAISICWFCAVFNLKLILHLVSNRGVLPSRRALSPMEVLVMANGILMVVPVIFAGLEWGHFTNFEAGSVAHTAVVIILPLGTLAAQRVAQTQQISYPSASSGATGPLMYNNSYKNSAAGSSSAPLRGSPFSTATNTTLMPAMLSRYDEGTNNTRDRIDPVDLELMQIDGYFEPREAHTKADSTTDQLHR
Hyprub1|371537	1	MDIPFDPRTQTFYLLGRPPTPTSPPPLLAVSLPAIDAQRVRLANTSINYGVQLGLCLLSGLVTLLLLPPRKLRRAVHVAQLLCLLVSVARLALLVSYFPGPLTEYYVAWTRDAGVLRADEYGAATASAALGVVQLALVEAALALQSRVLVRTWGVGCRPGSSATNGGPGSGTRAGTGGGTSKKCWWRPPVLFLAVLLAAAAVGVRAVWVARYTKALRGHTLPVPLDAWGRAAVIIGAVSVFYFCGIFFAHLVLHLAATRRILRDDRRLRKFSITLSLRGSKGGRGGLTSLEILAVGNGILMLAPCLFAGLDIAAGPGNTRVLPFDAGSWVQTLVAAGLPLISIAAFYRGSDSADSRLNSRVNRLRTEARWWPDRDDREGRGVAVAGSSSGGGSNKQRSR…
HyprubER1909_1|122789	1	MDDFDPRLQNFTILGRPSGDSPSSSLPPTITISLPVIDAQRIRLANTSINYGVQLGLILLSLLVTLLLLPSRKLRRAVHVAQVSCLVVSVARLVLLVLYFPGPLTEYYVAWTRDAGVLAAAEYGVSTASATLGVVQLALVEAALALQSRVLVRTWGAGCRPGSRGANGAAQAVGTSKKCWWRPPVLLLAVLLAAASVGVRAVWVAHYTKALRGHTLPVPLDAWGRAAVIIGAVSVFYFCGIFFAHLVLHLAATRRVLRDDQRLRKFSVTLSLRGGSREGRGLTSLEILAVGNGILMLAPCLFAGLDIAAGPGNTRVLPFDAGSWVQTLVAAGLPLISIAAHYRGSDSADSRLNSRVNRLRTEARWWPDHERGAASCSINNNNYGNNYNSYGYNSKQQRS…
Hyptru1|397758	1	MDDFDPRNQTFTILGHPNTSTSPPPQITISMSIIDAQRIRLANTSINYGVQLGLCLFSLLTTLLLLPTRKLRRPVHLTQGLCLVVSVVRLAILVLYFPGPLTEYYVAWTRDASVLTDEEYGLPDASAVLGVVQLALVEAALAVQSSVLVRTWGMHCKTRNGGKGSDGSGSSTLVGVDTEASVATTATRTRGVIRGKCWWRPPVICMAVFLAVAAVGLRAVWAAHWVQALKGHTLPVPLDSVGAASSIVGAASVFYFCGIFFAHLALHLAATRRILRSKKSKGTRKLSMALTLGDNERGLTSLEILAVGNGVLMLAPCLFAGLDVAAGPGNTKVLPFDAGSWVQTLVAAGLPLISIAAHYRGSDSAGSRVNSLHNSQFGMPSPSINLSPDTSSNTRARMM…
Hyspu1_1|117693	1	MPDGTVPVPPNFDPFNQDITLLLQDGTPFNITMGDLDFYRQYGIRTSINYASQIGASFILLVVLMILTRREKRRASIFMLNGICLVVNIIRSLLQCLFYTGPFYNPYAYFSGDFSRVPQTEVGVSIAASVMTLLLVILVMISLILQVRVVCVTTPPTQRFWILFASVTVALVATAFRFAETVINAEAIMTFQSFAKWNWLVTAQTATQAIAIWFFCIVFLVKLFLALIQRRKLGMKQFGPMQIIFIMGCQTLVIPAIFTVLQFVDGVPELGTQSLTLVCIFLPLSAIWAGTVVNDRKMGASGPDAHHRLLDSRFKNNTTSDSTQCDLKHDSMHLGSFGENSTKVGHSATTSPTKGFWDKDEGLGKDIQVENGWSVKGGENRV
Ilyeu1|679800	1	MGDFDPYTQNVSFVAGDGKTPLSVPMSMIDAFHTESVSVCINYGAQLGACVIMLAVILVMTPSSKFRRPSSILHITGLTLCIIRMALLSAYFPSPFNDFYAYWAGDYSHVPVQDFIISIVANTFSLLLVIAIEASLMHQAWTMVKLWPNFWKYSLSALSAFITLFTIGWRLAFTVIQNKAVLSLIPPENMRWLIHLMVITNAASICWFCAIFNIKLIIHLISNRGVLPSYKTMTPMEVLITTNGMLMIVPVIFAGLEWGHFTNFESASLTLTSVAIILPLGTLAAQRMASTNHSAYASADSSGRYPPTPGTGSSTHPIRRASFSTNHTGTTAQVSILSRCESGMMSHARSNSGGVELAKVSEEAEFGGSQVRVHRNLVQLEERV
Ilysp1|1723863	1	MGDFDPYTQNVSFVAGDGKTPLSVPMSMIDAFHTESVSVCINYGAQLGACVIMLAVILVMTPSSKFRRPSSILHITGLTLCIIRMALLSAYFPSPFNDFYAYWAGDYSHVPVQDFVISIVANTFSLLLVIAIEASLMHQAWTMVKLWPNFWKYSLSALSAFITLFTIGWRLAFTVIQNKAVLSLIPPENMRWLIHLMVITNAASICWFCAIFNIKLIIHLISNRGVLPSYKTMTPMEVLITTNGMLMIVPVIFAGLEWGHFTNFESASLTLTSVAIILPLGTLAAQRMASTNHSAYASADSSGRYPPTPGTGSSTHPIRRASFSTNHAGTTAQVSILSRCESGMMSHARSNSGGVELAKVSEEAEFGGSQVRVHRNLVQLEERV
Karrh1|346553	1	MSDPLPPPEDVYSQELVLYAPDGSQFTTSMVEIDWLRHFGVRVAINWATQIGASVTLLLVLLLLTRREKRNSSIFIMNSLCLVLNTIRSVLQCVYLTTPYFHPYAVIANDYARVSPAHRALTVASNAITLVLVVSILISLSLQVWVVCITAKKLQKWIIMAVTSVSALVAIGYRFAVMVISNKQTMKDEGMEYYNGLVNDMYIAFAVAVWAYCAVFTYKLGHALLERKRLRMTQFGPMQIIFIMGCQTMIIPAIFTCLNFYDSVPELASQSITVICIFLPLSAIWAGLVANDSSVAGSGPDSHQRLFKNEFARSSSTTYGERSHLTRNTFGSGKEPESPRVHHYHQTKDSVDNGIYMQKEWHVEAGATGEPSELGHTV
Kazaf1|2638	1	MSMADYNISSLVYDPSYDPTQSILLYTSIYGNDTAITFDYLNDIVNEKIREGILFGVRCGCATLTTIVMWLVSKKKKTPIFIINQISLILIIIHSGLYFKYLFSNSTSVTYYLTLFPQLVSRYDLNISNAASMFDVLLVACIECSLVFQIRIMFTGANNNIQKYSLMLIALSTLLGISTVGMLLTYAIKSIISSYNGSYVNPKYYNIGFILFSSSINFMTFTLVVKLLVAIRSRRYLGLKQFDSFHILLIMTCQSLLVPSIIVILAYSLSSTESTDVLITISTLLVVLSLPLSSMWASANNNMSTTTISNSYLSDYTQSDGTGFHPNDGDSNHSFQIRSSPRSEVTKIDDLEKNAFYELTRTKWQKSNSDSSDLDDSSLADDLYTPNTEADKDARNFWI…
Klula1|4948	1	MSEEIPSLNPLFYNETYNPLQSVLTYSSIYGDGTEITFQQLQNLVHENITQAIIFGTRIGAAGLALIIMWMVSKNRKTPIFIINQSSLVLTIVQSALYLSYLLSNFGGVPFALTLFPQMIGDRDKHLYGAVTLIQCLLVACIEVSLVFQVRVIFKADRYRKIGIILTGVSASFGAATVAMWMITAIKSIIVVYDSPLNKVDTYYYNIAVILLACSINFITLLLSVKLFLAFRARRHLGLKQFDSFHILLIMSTQTLIGPSVLYILAYALNNKGVKSLTSIATLLVVLSLPLTSIWAAAANDAPSASTFYRQFNPYSAQNRDDSSSYSYGKAFSDKYSFSNSPQTSDGCSSKELELSTQLEMDLESGESFMDRAKRSDFVSSPGSTDATVIKQLKASNIY…
Kluma1|3836	1	MSDGTTALNPLYYDSSYNPMESLLTYVSIYSNETTISFQNLQDQVRTTMNQAIVFGTRIGAAGLACIVLWMVSKNKKTPIFIINQTTLVLTIIQSSVYLGYLLHNFAGVPFLLTLFPQLIHKSDIHLVGAANILQCLLVTSIETSLVFQVRVIFKSDNEKRIGNILSGISAALGFTTVVMWFVTAIKYLVEFYVDPMKRIDKLYFNVSTILLASSINFMTILLSVKLIMAIRARRFLGLKQFDSFHILFIMSTQTLIGPSIMYILSYALKTESTDILASIATLLTVLSMPLTSMWAAAANDAPAPSFNPQFSPHSRYSDGSSYLSYGRTTLQDKYSFTKSPQKSEGYSSKDSDLSTDLDVDLESGRSIDKYHGTVTFLKEKGSNGMDNNIRHSEIYTPE…
Kurca1|1973	1	MDKIDFALPAGLNPEDILLNYTSPYGNTSIAFGDLDSWFRNELATAAVFGARISVSAMTIVVSWIVSKNRRAPIFIVNQLALLSISIHSGLYLRFLNGVYGSIAFNFSLYDYTNHDATVTSVVTNTFQILVIGFIEASLVLQTYTIFRSPNRMMQVFGIAATVMACLLGLITTGLYFATAVYSNINLTSTSLVATPSWVGAVPLAVFTASFVIVSLMLNVKLFIAIRTRRYLGLKQFDIFHILFIMSSQTMVIPTAIIIASFCTNGKVTYNYLSAIGTLLVATSLPLTTMWANSSIKETTPCSSADTVLYKPMSNSSKSLYMSASRTIVGDKSPGEKPDLSTGDDDDYKNSSWWIEANLEAAENGYGEGEDNDDFLRKITTTRGTNA
LacCBS6924_1|245	1	MVESKWDPQDVLIIFQSMSGDQFSVDSEQMQYVVNRRITQGILFGTRIGAAIITIVILMMVSKNRKTPIFISNQISLVLVVLQSALYLGYLFSPFASISFTVALIPDTIPTSNLHLFAATNIFQTLLVAAIEASLILQVRIIFKSDRFRAAGRALLAIASALAVSTVVIFLVSAIKSISAVYKSVDAVPDTVFFNIGVILQSTSINFMTLLLTVKLLLAVRSRRFLGLKQFDSFHILAIMSFQTLIFPSILFILAYALSGSQNTSYLNSIAVLLVTLSLPLSSMWATSANNGFRPSSLNTSFSPSIYDGSSGKGDEPSLYSQSGKSSGYQQNSYQAYDLYPMAKSEDVHLEYNHMREAEKNDCRTIATSMLTADESYSSNSHSQGTQRQNLDQLERVME…
Lacda1|273	1	MSPSRWNSQDVMVVFQSLSGDQVGVSAQQLQGVVDSRITQGVIFGTRIGAAVITIVILMMVSKNRKTPIFISNQISLLLVVIQSALYLGYLFSPFASISFTIALLPNNIPKSDIHLFAAANIFQVLLVAAIEASLILQVRIIFKSDTLKALARALVGFSSALAAATVAVYLVSAIKSISAIYASAEALPDTVFFNVGVILQSSSINFMTLLLTIKLALAVRSRRFLGLKQFDSFHILAIMSFQTLIFPSLLFILAYALSGVKGTNSLNSIAVLLVTLSLPMSSMWATSANNATRPSSLNTSFTPSIYDACSAKMDDRSLCSSGHDRANRQAYELYPISRDSNFRQCYAYDMPDGEKANLQSLAASLSTAGGSLSSGKPHHKNQQQSLDQLERVIEPGAY…
Lacfe1|634	1	MTFDPSLSFITYTSAYGSDTQLSFEQLESLAQTRLTQGILFGTRIGAAGLAIIVLWMITKNRKTPIFVINQVSLSFLFLHSVLYVGYLFRHYASIIYNLTMFTDFVPRSDVYLYGAINIFQVLLVISIEVSLTYQIRVIFKSDNYKRIGRVLMVISIVLAVVTAVMYLVTAIKSMITIYSDISGNPDTVLFNVSTILLSCSVNFMTLILTSKLLLAIRSRRFLGLKQFDSFHILMIMSCQTLILPSIFFILAYALNKNQGTDTLASVATLLVTLSLPLSSMWATAANNSSYPTSVNTQYSSSMYDTESDRFEKPSLYTHSAKSSVNFKKYQNHLYDIYPVTRDQMVDHGCNDADLEKNQTRGTNLSIRDGESAPGRGDRSDVGRLDVPGYDLNDASSAS…
Lacla1|3495	1	MVDSKWDPQDVLVIFQSMSGDQVSIDSEQMQSVVNQFITQGIIFGTRIGAAVITIVILMMVSKNRKTPIFISNQISLLLVVLQSALYLGYLFSPSASVSYTVALMPGSIPTSKLHPFAAANVFQTLLVAAIEASLILQVRIIFKSDTLKTAGRALLAVASGLALATVVVYLVATVKSISAVYKNADAFPDQYLYNIGVILQSTSINFMTLLLTVKLLLAVRSRRFLGLKQFDSFHILAIMSFQTLIFPSVLFILAYALSGNPNTVYLNSIAVLLVTLSLPLSSMWATSANNGFRPSSLNTSFSPSLYDGSSGRGDDPSLYSQSGKSSGYQQNSFQAYDLYPMTKTEGAHHEYYNNMREVEKNDCRTIAASVLTAEESYSSNANSHNGQRQNLDQLERVM…
Lacme1|115	1	MTSSHWNPQDVLVTFQSLSGEQISLDCQQMQTVVNRRITQGVLFGTRIGAAVITIVILLMVSKNRKTPIFISNQISLLLVVLQSALYLGYLFSPFASIGFTVALMPDAIPTSNLHLFAATNIFQVLLAAAIEASLILQVRIIFKSDTLKTAGRVLVAIASALALATVIIFLVSAIKSISAIYGSIDGLPDTVFFNIGVILQSTSINFMTVLLAVKLVLAVRSRRFLGLKQFDSFHILAIMSFQTLIFPSILFILAYALPESQGTSSLNSIAVLLVTLSLPLSSMWATSANNGYRPSSLNTSFSPSIYDGSPGKADDRSLYSQSGRSSGFQQSNCQANELFPMARTGDLHHGYNYNMGDLEKANCHSLAVSLHTAGGSSLSSDQNQNGQQRRLEQLERVV…
Lacmi1|3737	1	MLNYPNSEMIFNASQQTLSYSSLYGNDTTISFSDLNDIVATRQSESIISGARLSAAGLALIILWMVSQRRTTPIFIANQVSLTLMVIQSSLLIAYSYTHYSSITFTLTMFPQYVPRSDLYFFGASNIFQALLVAAVEVSLVLQVRVVFKCDNFKNAGRALTAMSAALAGATTGMFFATAIQSTIAAHENVSSVPPTILYNAAVILMACSVNFMTLLLAIKLILAIRSRRFLGLKQFDSLHILLIMAFQTLVFPSILFILSYSLNGKSGTGDLEAIAILLVTLSLPLSSMWATSANNSNKPTSVNTQFSPRPYTSSSYGSEDMTVYSRNMNSCSSGSEKNKLYDLYPVEGKGNHCGNSAGDGYLGKDNYDYSAQSIGSAQNSSMTENETRNHLNPSRYGI…
Lacno1|459	1	MSSSQWNPEDILVTFQNLSGAQAQVDAQQLQDVVNRRIALGILYGTRIGAAVITIVILLMVSKNRKTPIFISNQISLLLIVIQSGVYLGYLFSPFASVSFTIASLPDTIPNSNLRLFSAANIFQVLLVAAVEASLILQVRIIFKSDTFKTVGRVLVAISTALAIATIAMFLVSAVKSITAIYSDVQAAADTIYFNIAVILQSTSINFMTLLLTVKLVLAVRSRRFLGLKQFDSFHILAIMSFQTLIFPSLLFILAYALSGNQGTSSLNSIAVLLVTLSLPLSSMWATSANNACRPSSLNTYFAPSIYDGTSTKTDDRSIFSQPARSSGYQRSYEQAYDLYPVVKADPTQHEYNYDVQGMDKANFQTLAVSINTAGNSSTSSKFNQDKQPELGHLERAIE…
Lacqu1|226	1	MAALHSASEMLLTFQSSFSNETQVDFGQLQALADTRITQGILFGTRIGTSILTIITLYMVSKNRRTPIFISNFVSLFFVGLHSALYLGYLTTPFASLTFNMTLFPDLIPRSNLHLFAATNVIQVLLVAAVEASLILQVRIIFHSNTLKPVGRTLVALSTVLATATTVLFLVSAVKSIKSVYADVLAVQETLYFNLATIMLATSVNFMTLLLTVKLVLAIRSRRFLGLKQFDSFHILLIMSFQTMIFPSLLLILSYALNGKKGTDTLSTLATLLVTLSLPLSSMWATSANNSLRPSSVNTRFSPCLSDSGGSKFDNHSLFSHSMNSTTYQRNEERAYDLYPISRSGNTNEDYGYGMESLDKDNCRTLAVSIKSGDTSPGSSSNGELSRLPTSDSRQHTLD…
Lacth1|126	1	MGSEFSPSTANTTMATLRSASEMLLTFESAFSNDTQVDFGQLQALADTRITQGILFGTRIGTSVLTIITLYMVSKNRKTPIFISNFVSLFLVALHSALYLGYLTTPFASLTFNLTLFPDLIPRSNLHLFAVTNVVQVLLVAAVEASLILQVRIIFHSNTLKPVGRVLVALSSVLAAATTVLFFVSAVKSIRSVYADVLAIQDTLFFNLATIMLATSVNFMTLLLTVKLVLAIRSRRFLGLKQFDSFHILLIMSFQTLVFPSLLLILSYALNGKKGTNTLSTLATLLVTLSLPLSSMWATSANNSPRPSSVNTRFSPCLSDNGSSKFDNHSLFSHSMNSTAYQRHEDRAYDLYPISRSGNIDEDYGYGMEPLDKDNCRTLAVSVKSGDTSPGSSSHGELS…
Lenfl1|297423	1	MASTLPADFDTHTQDFTLIDQNGEEFTTNMAEVEYLRQYGIRVAINWATQIGASIVLLLVLLLLTRREKRRSSIFIMNCLCLVLNIIRSLLQCLWLTTEMFNPYAILAGDYSRITSADRANTIASNTILTILLACIMVSLSLQVWVVCVTAKPMHRFLIMGGTTLAACVAVGYRFAVTVISNIRTMQDLGMGDYDSLVTDMHITQAVAVWLYSCVFTFKLGYALLQRKRMKMTQFGPMQIIFIMGCQTMVIPALFSSLQFYDQVPELASQSTTIICIFLPLSAIWASLVSTDSTLATHGPGCHQRLLKDQFFGSSTNSTAVSTGSRSTDKGRFCAPSTFASCGKDSEDPATPFASRPADYSRTDAIYIGREYGIEMGEASDKA
Lepmu1|2665	1	MSSMTDPWTQTITMIDGEGGSQDVGLDQVTQLQVYIIQSGINYGAQVGASIMLLLMLLLLTKASKRRSYIFLINGLCLLVNAIRCILLACALTSNWYHPYTQIMGDYSRITSSDLATTIASVLLTLLITFMVFMSLSLQVWVVCVTTDPIRRAVTMGLTTLVGALAFGYRATLAVFNVKALLAQTGMGSHTRLVSDCYVVQAVAIWFYSCAFTYKLGYAIFQRRRLNMPQFGPMQIVFIMGCQTMVIPAIVTSLQFVPSLPELGNAVLTIVCIFLPLSAIWAGIDQDSPRIASSGPDSHHRIFHAEFYDSTTNSIGTSSSTACDKSRQLSVCTVPKGKDKDTESMIMTPTSYKKKNIQVDCEYGFSSGNAAHHL
Lepor2|675269	1	MSSSTTKFDHKSQSVTFLMADGVTPVVLPIPDIDYWFYYNTALCINYGAQLGACFVMLIVTAVLTKESKRRTPVYILNLLSLALGFLRALLLALYSVSPWAEFYAYFAYDFVDVPRSAYANSIAGAVIPLLMTITVNMSLFLQAYTVCKAMQKKYVVMISFISGLVFLLAVGFRFAQVITNCLAIMDAGQYFHYTWITVGTLATETISIWYYSIIFTGKLLWTVYARKNLGFQKWSYIQILAAMGGCTMIIPSGFAVLEYAAPDDFPEAGTLALTTVALLLPLSSLWASMVTTEANSSFNVSQLWGSGSSQDASTLERKTFGSVSTCPSTFSTERKGSTAPISPSTIDTIIEHASQRDSTELDLEMMGVRVDRSYSVHSGT
Leppa1|348772	1	MSANNSTASLLPNWDPFAQSVTLLMPDGTPFNISMTDMDIYRSYGIRICINYSSQIGASFMLLVVLLLLTKRDKRRSPIFILNTLCLLVNTIRSLLQCLYFTGPFYYPYAYFAQDYSKVPQSEVATSVAADALTLMLVIMIMISLILQIRVVCITTRKVQRFWIMIVAVTVAMVAIAFRFALVVINCKAIITIENFSSWMWLVTANTAVQAISIWFFCVIFTVKLGFALKQRRKLGMRQFGPMQIIFIMGCQTMVIPAIFTVFQYIGSVPELVTQTLTMVAIFLPLSAIWAGTVVDKQKTAARGPDAHHKPPSSYNSSSSKGTNSFMSASRLSTGVSTRISHSPMPSPTCAEMEGSSKGIQISKQFAVSKEAESV
Linin1|287960	1	MNPPKDVWQQSFTLLYSNGTQFHASIADLEWARKFGIKLSINYGSQIGASLVLLIVLLLLTKQEKRRSIIFIMNALCLTVNIIRTTLQACFLTSEYFNPYTFLSQDYSRITPADKTTTIAANTLNIILVVFVMISLSLQVWVVCFTTPKVQRFWIMFGTTLCALLAVGWRFAVTIVSNEETMVNGSMENWGWLIDAQYITLAIAIWAYCAIFTFKLGYALVQRRRLGMTQFGPMQIIFIMGCQTMILPAVFSILEFYERIPELGSQTLTIVCIFLPLSAIWAGVVASEPNIGASGVDAHQRLLGGQFGRSLDGSSVNHSKFGGGESTFTDNSMHTNSMKDPNSPTTPTLPYKEKDTMRDARIHVHREWSVKGGPATNRV
Linrh1|258300	1	TPTPIIPLDPYAQDITIFLPDGTPIPLTLADVDYWASYGIRICINYASQIGASLVLLAVLLVLTLPQPHKRTSPVFALNALALATNGVRSILQCLYFTGPWYVAYAFFGFDYSGVPARDVGISCAASVLTLVTLGFIEASLVLQVHVVHVTARGLTKYGLLLMTALVAVMAIGFRFALTVLNCEAIVAKAPFDEWRWLAHANNITTTISIFVFSAIFVAKLALAMGDRKRLGMKQYGAMRVIFIMGCQTMVVPAIFSALQYFTDAPELGSQVITIVALFLPLSAIWAHSTMSAATGSSS
Lipst1_1|74842	1	MSQAYQAPADYTAINQPSEIMYNGSTTTISATSVDSWMRESGVSCTVFAVHIGSAAITAIILALLTKPNKRKTPVFILNEICLFLIILRAGSYIDYILGPFNTFGAFFSGDYSQVPFQAYVRSSVTAFSQSLITLGVELSLLFQVRIVFDTHRSLQRIVTVLCSCSVVVVSAFWLIAIIQNIRMIMQVQEYAFLAWALTTAKALYAASISIFSSIFCFKSVLAIRQRRVLGLTEFGPSQVIVIMTTQTAIVPAIVTIVEISTNSGIVLAALPSLLVVISSPSSALWASATNDAIGASRRSGNGSNINNVNMSGGTNTSQYSDHYMFKNTTTSTSGASSTNIDLEKQEEYQYKGPAVTVTRTIVAE
Lizem1|118948	1	MEYSPLPPGFDLWKQNITLFLADGSTFNVSMNDINNYRLYSTRLAISYGTQVGASILLLLVLLLLTRSEKRKSSIFILNALCLVGNSMRCIFSCCFLTGNLLHPYTQLSGDPSRATTSDFAVSVASTTLSFIVTTLVMASLSLQVWVVCVTTSKLQRILIMGVTTAMALVSVGYKFAFMVASNRATVHLTSLPADDRLGAGSYISQAAAILLYSCVFIWKLGDAIIQRRRLKMLQFGPMQIVFIMGCQTMVIPGMSAQPYSIDITNTYQFHRLVLEEVPEIGTMVLTVVCIFLPLSAIWAGVANDSAIAYRGHDAHHRLINSQIGRGSAVTATSDSTTVFDKSRQMSCSTGTYGKKGDDFETLDPSPAGNRGMFGDDGIHIGREFTVRHDELPMEHV
Lodelo1|3745	1	MDEAINANLVSGDIIVSFNIPGLPEPVQVPFSEFDSFHKDQLIGVIILGVTIGACSLLLILLLGMLYKSREKYWKSLLFMLNVCILAATILRSGCFLDYYLSDLASISYTFTGVYNGTSFASSDAANVFKTIMFALIETSLTFQVYVMFQGTTWKNWGHAVTALSGLLSVASVAFQIYTTILSHNNFNATISGTGTLTSGVWMDLPTLLFAASINFMTILLLFKLGMAIRQRRYLGLKQFDGFHILFIMFTQTLFIPSILLVIHYFYQAMSGPFIINMALFLVVAFLPLSSLWAQTANTTKKIESSPSMSFITRRKSEDESPLAANDEDRLRKFTTTLDLSGNKNNTTNNNNNSNNINNNMSNINYPSTGLGEDDKSFIFEMEPSRERAAIEEIDLGAR…
Lopma1|464531	1	MPTMATATAPPNFDPFNQNFTLIDGNGHEVLASMTIIDQARVYGMRTAINHGTQVGASFILLLVLLLLTRREKRRSWIFIMNALCLVINTIDSLLTCVYFTGNFFNIYSILTGDTSRDTATDKGVSIAANTLTLILYICIMISLSMQVWVVCVTTPKLQRILIMSVTTFIAMIAVGFRFAVTIIGNHTIVESTTMEDHQGVLRLNYIFQAIAIWAYCFVFTVKLGFALLQRHRLGMTQFGPMQVIFIMGAQCMIIPAIFTCLEFQDTVPELGSQALTVVCLFLPLSAIWAGVIANDPGIASNGADAHQQLLKGQFGRSTADSLDNTCMSNCKGSTIASSLGTSPDSPTSYKHGSVDDGRIYVDREWAVDNDKAEASNTYGKV
Lopmy1|35268	1	MTASNGTGALPPDFNPWNQTFKLYMADGSEFSVGMKDLDYYRNYAVRVCINFATQIGASIMLLIVLSVLTRRDKRNAPVFILNASSLLVNFIRSILQCLYFTGSYYSPYAYFAGDYSRVPKVEYGVSITANTLTLVLVMLVMSSLVLQVRVMLITAPKIQRFWIMVVTSSIAILTVAFRFGLVVLNNEAIMNIDSFYNLQWFLTATYITQAVSIWFFCTVFLVKLFFALKQRKKLGIAQLGPMQIIFIMCCQTMVIPAVFTVLNYVHPAVEFASQTLTIVCLFLPLSAIWAGTAIEDRRFAVRGPGAHRQLLGLGKTITPGSTTTASPTKPLMSTRSHTFSQNTGSPTKSYISTGSHSYTQTSLESPSPIYKSSEKQQDGIRVERTFEISRDDKDMV
Lopnu1|481505	1	MSNSTNTTLPPDFDPYTQPFELLLPDGTPFQSSMGDIDFFRLFGIRLAINWGTQIGASIILLAVLLLLTKREKRFSLIFIMNALCLLINAIRSILQCIYLVGPFYDFYALLSGSFDRVHRDDQANTIASNVMTLLLVICIMISLTLQVWIVCVTTPKLQRLVIMMVITAVALVAVGYRFAVVVISNARTLQNLGMDDYSWIVTDLNITQAVAIWVYCAVFTYKLGYALVQRRRLGMTQFGPMQIIFIMGCQTMVIPGIFSVLQFYEKVPELGSMALTIVCIFLPLSAIWAGVVADDVNLGASGADSHQRLLHGHFGRTPPASPTTSRNGKASTVGNDTIYSKNEPDSPFTPSPYMEKNSNDLHSHGIQVDREWSVEKGEGSHHY
Macan1|439432	1	MEEVAPAPPAPFDSATFNPWFQNVTMYAPDGSIMNVNMEHVNLYRLYIARVAISFGSQIGASVVLLLLLLLLTRSEKRKSSIFILNALCLFANSLRCIFLACYVTSGLMHPYTQLSGYPRATSTDLALSIIPTTLSLVVITLVMASLSLQTWVACVTTSNLQRILIIGVTTAMALVSVGFKFAFVVASNIAIIQLTNRGTDRLGAGAYITQAVAILLYSCVFTWKLGYAVIQRRRLKMLQSGSMQIVFIMGCQTMIIPAIFSTIQFYQPLLDKVPEVGTMVLTVLCIFLPLSAIWAGVANDAAIAHRGHDAHHHLINSHFGRGASAIATTDSAIAFDKSHHMSCSTCSYAKKAFASSQLSESYML
Macph1|2235	1	MKELPKTNNPDSSTSQNFRISQYIVRCAVVILRSVHTQLATSGSQLSRGRQTAMSSSSDASTATNGTNPLQYEPLRQTIVIVDRLGEEVPVSLENVNEFTHYGVKIGIVWGSQIGAALITLVLLLVLSRPEKRRSTLFVSNVLSLFLCIFRSITNVLYYTSNWYTLYVIATGDYSQIPLSDYVNSILATTTSLLLLICVEVSLVIQANIVCTTVKRPWRIAIMIISGLVAVAVIAVRLWQTILNNQMTMGEDVLGLDQVASLSSILLVTSICFFSLVFCCKLGLAIRNRRQLGLKQFGPMQIVFIMGTQTLIIPTILAILDHTVPHIVGMGSFMMTTIVICLPLTSIWAASSIDGTSQASPGPRAHHGLLGGFGHKHLATGRKSPHILCCPDNSLGEPI…
Macpha1|675415	1	MSSSSDASNATNGTNPLQYEPLRQTIVIVDRLGEEVPVSLENVNEFTHYGVKIGIVWGSQIGAALITLVLLLVLSRPEKRRSTLFVSNVLSLFLCIFRSITNVLYYTSNWYTLYVIATGDYSQIPLSDYVNSILATTTSLLLLICVEVSLVIQANIVCTTVKRPWRIAIMIISGLVAVAVIAVRLWQTILNNQMTMGEDVLGLDQVASLSSILLVTSICFFSLVFCCKLGLAIRNRRQLGLKQFGPMQIVFIMGTQTLIIPTILAILDHTVPDIVGMGSFMMTTIVICLPLTSIWAASSIDGTSQASPGPRAHHGLLGGFGHKHLATGRKSPHILCCPDNSLGEPISLKSRETISTFHTNSTNDTGMTYMDLEKRNSDKLTGTGGSIRVFP
Madmy1|5272	1	MASNSTSSPFDPLNQVFFILGPDGETQIPVTPTRITALYRDAASLSILYGSQIGASFMMLATILLMTPKARFRRLPTIISIAALALNLIRMVLLAVYFTTPWLNIYSVVSGDLRFIPQYAYNVSVTATVLSIPVTVLIEAALFAQAWSMLQLWRPLYRFPATAISLALVLTTIGFNFAVTIIQTRAILFLLDPTPTIWVRQAYLGLITASICWFCFLFNARLVIHMWQNRSILPSLKGLKAMDVLVITNGILMFVPVVFAALEFKNFRGFESASLTQTSVIVVLPLGTLVAQRLANPAWFGATIFPDAGNHATDGCGACGSPLTSTSGTSSATVKRPLLMSAHSNGGGGFYRGACGAVVTSRVAAASRDRDGLSHEKARFQRGDAVDRELAKIDQDDLG…
Magor1|2142	1	MDQTLSATGTATSPPGPALTVDPRFQTITMLTPALMGQGFEEVQTTPAEINDVYFLAFNTAIGYSTQIGACFIMLLVLLTMTAKARFARIPTIINTAALVVSIIRCTLLVIFFTSTMMEFYTIFSDDFSFVHPNDIRRSVAATVFAPLQLALVEAALMVQAWAMVELWPRAWKVSGIAFSLILATVTVAFKCASAAVTVKSALEPLDPRPYLWIRQTDLAFTTAMVTWFCFLFNVRLIMHMWQNRSILPTVKGLSPMEVLVMANGLLMVFPVLFAGLYYGNFGQFESASLTITSVVLVLPLGTLVAQRLAVNNTVAGSSANTDMDDKLAFLGNATTVTSSAAGFAGSSASATRSRLASPRQNSQLSTSVSAGKPRADPIDLELQRIDDEDDDFSRSGSA…
Magpo1|5311	1	MASDLGALPGMGAGSDPRMQSINITGPGGEPFPVPMAEINKANLYLVRVAIVYASQIGACFIMLAVVLTMTPKHRFARIPTLINISNLALAVVRMTLLASYFSSSWVEMYTFYSGDVRFVTADDWRISLVATALSIPQTLLVLSALIVQAWSMVQLWPGLWKWSAIAVSTLISLASFAFKCASVSVQIRVIQEPFDVRPLRWIRLTDVSLITAAIAWFCFLFNIRLVMHMWTNRSILPTAKGLSSMDVLVMANGILMLIPVIFTAFQFVNVAFLESGSLVLTTVVLALPFAALVAQRLAVNPASQHRGSRDMDENTLGSKKRFLDDYSHRSTTGGPGTGGRHHQGAALNTHVAAGPHHHPGVPTRQRSADPIDLELQRIDDDDGGQSQEKDAAGGVRVD…
Marbr1|449	1	MSSSSSTFDYKTQNVTFLMRDGVTQVTANMVDINYFYCYLARIAINYGSQLGACLIMFLVTAILTKETKRRTPVYILNLLSLALGVIRNLLLAIYTTGPWVDFYNTFGVDFADVPRSAYANSVAATVVPLLLTITVNMSLFLQAYTVCKVMDRKYLWGVCFISGLVFLLAVGFRFALCITNSRAILNSALYFSYAWISVGTLATETISIWYYSIIFTSKLLWTIYARKNMGFQKWSYIQILAAMGGCTMIIPSGFAVLEYAAPDSFPSAGSLAITIVALLLPLSSLWASMVTTEPTSSFNVSQLWGSRSSQGGSSLGGKTFNSGSSGQMSFGTERKGSNAPISPSTIDTVIEHIPVKSSRDSTDLDLERMGVRVNRTYITQKSIDRGHKFESQVLVTAY…
Maseb1|496398	1	MSNVTVDPNLDRWTQNFTLIGSDGHPFETNMGDFDFMRKWGIRLAINWASQIGASIILLLVLLLLTKRDRRKSAVFIINALCLVLNCTRLIVQSTWLTTDYYHPYSVVANDYSRVTKIEYGNTVATNCLVVVLIACIMISLSLQVWVVCVTIKPLHRLIIMSVTTFMALVAIGFRFAVSVLINIQSAKNETMSDYINIVNDMYITQAVAVWLYCCVFTFKLGQAIVQRRKMRMDQFGPMQVIFIMGCQTMTIPAIFTSLQFYEEVPELASQGTTIICIFLPLSAIWAGLVANDASVAVRGPDGHQRLLQGEFYHASTNASKNSEKNTILSSSTYSSSGKESTSPNSPRHAKNLSDDGIYVGKNWSVTEEGEASTTHNAYV
Masph1|600001	1	MSLQPVATPPPAFNPYNQKFEWRLPDGSPVDVYMEDLDFARTYGVKLGIVYASQIGASVILLLVLLLLTKREKMRSSIFVMNALCLVINIIRSVLQCLWLTGAYFHPYAFLTQDFGTITGWDMSESIATNTMNLLLVICIMISLSLQVWVVCITTPRLQRVAILGATTAVALVAVGYRFAITVISNRKIVGSQDMTKFVGLTAGMYITQAVAIWIYCSVFTCKLGFALIQRRKLGMSQFGPMQIIFIMGCQTMLIPAIFSILQIMQSVPELASQSLTVVCIFLPMSAIWAGVIASDVKVSGRPTVFLQDQFGRSGNTKIDKYSTMASTTNSSNTLRDPYAESVTSRPTRSYELTGAANDRVVAHAGHEWKIEPRSAPSTAC
Melbi2|552762	1	MNFMMASSNGFDPFSQNVTFLMKDGEVINLGVSAIDNWYLYSIKTSINYGAQLGACFVMFFATALLTRESQRGKPVFILNLVSLFLGTLRALLLAVWFTSPWSEFYSYFSGDVSRVGRATIATSVAGTVIPVLMTLTVNASLVLQAQTVCKVMRRNYYYGTCALAFLVLLLAISFRFTQCITNSMAIMSDGTYYSKLWIRTGALATETISIWFFSAIFTWKLFWTIMTRRKHGWNNMNPMQILMIMSGCTMVIPSIFAVLEYTTIESFPDAGTLALTMVALLLPLSSLWAAMVTTAQSSSFNLSSIIGSQQSHENMSRDCSELGRKTFCSQSTFTGPLESFKDRKGSLAPISPSTIDSIVEAPPHARRDSTELDLEAMGVRVDKSYSVHSGKGLVGN
Melpu1|371904	1	MSDKASEMALPIFDPYTQNFTVLLPNGTAILADLGQVDWLRLWGIRLAINYGTQIGASILLLMVLIVLTRREKRKSAIFIMNAMCLVINTIRSLVQCLYLTSNWFNPYSLLSGDFDRVDSSDLATTVAGNTLNLILYICIMASLSLQVWVVCITTQKFRRFLIMGLTTAVALVAIGFRFAVTVISNQQSMKRMSMEHYDRLLTKTTIVTTLAIWTYCCVFTFKLGFALLQRKRLGMTQFGPMQIIFIMGCQTMVIPAIFSALQFYNKVPELGSQTPTIVCIFLPLSAIWAGVIASDTGIGSSGADAHQRLLRDQFGHALGTNIARSNTGGDKTMDSTVYTNSLKDPESPRKEQQSMEDGAIHVNREWSVEKAEASNTF
Melva1|562210	1	MTSSTNFDPYSQNVTLLLSDGITPITFGVQDVDDWYSYAVKSRVNFATQVGACMVMFFATAFLTRESQRSKPVFILNLASLALGTLRPLLLILWATSPWSEFYSYFSGDISRVHKDTIATSVAATVIPVLMTITVNMSLVLQAQTVCKVMEKKYYYTLSALACIVLLLAVGWRFAECVTNSMAITSDYTYFSKEYITTGALVCETISIWFFSLIFTWKLFWTIMTRRKHGWVNLNAMQALMIMSGCTMIIPSIFAVLEYTTIDSFPEAGTLAITMVALLLPLSSLWASMITTAQSSSFNLSSLINSRSSPNHFSARGSESACKSFGTHSTSTGLKSFRDRKGSLAPICATSIDTIVEIPARGARDSTELDLEAMGVRVDKSYSVRSNKDGYRIA
Metac1|2467	1	MATTTTADMAFNPLLQPVTFLSASQRPISIPIPSIDAFNDETISVTINYAFQLGSCATLLVMVLIMTPPSKLRRLSSVLHLAGLAACIVRMALLLAFFVSPLNHFYQFWAGDYASVPRRFLANSVAGNVLSLLLFVILQAALMHQAWTMVSLWPAAVKLCLGALSAVISLMAAGWRLAFTVVQSKSDLELVPALDLAWVVQAALILNALSICWYCALFNLKLVLHLAVNRGILRSSQTLSPMEVLVITNGVLMIIPVVFAALEWGHFQNFEAASLTQTSVAIILPLGTLAAQRMTTGGSLGYISGGSNKSSNPSNRGEKSNPPLTTVGFSGISTTCGSGSLHPSPSLFSTYPSREARPSKLDHFDLELIKIDSTSALANDRVRIDTDLEQNDTRI
Metal1|4255	1	MSGANTAFNPLLQPVSFLSASQRPVTVPIPSIDAFNDETVSVAINYAFQLGACATLLVVVLLMTPPSKLRRASSALHVAGLVACIVRTGFLVAFFLSPLNHFYQFWAGDYSSVPRRFLYNSVAGTVFSLLLFVLLQAALMHQAWTMVSLWPAAVRSCLAVASAAVSLTAVGWRLAFAVVQTRSALDLVPARDRAWVVHAALILNALSICWYCALFNVKLVLHLAANRGILRSSPRSLSPMEVLVVTNGVLMVIPVVFAALEWGRFQNFEAASLTQTSVAVVLPLGTLAAQQITAGGSLAYLSGGSNKSGSRSNGGEKPNPPSAAAAGFKAVSTTCGSGGLGQSPSLFSACTGRGARPPGMDHFDLELRKIDSDSALANEGVRIDTDLEQNETRI
Metbi1|80142	1	MISDTDPAEVLLNFTVQDTVFAVSFGQLDSSLHDSIRMALAQGLAIGAGALLLFVSWFVIVNKKTPMFILHQVSLLLLIIRSGLYIGYLLGPFNSLSFTYTGLFYDYWDSFHMTIAVNTFYVLLIASIECILVYQIHVIFKSAKARSFGLVFSVVSAALAVVVVVLYIISITHNLMSVKARITDGYSEYASWENNLPFIMFAASINYTCVLLMAKLLIAVRTRRVLGLKQFDAMHILLIMSTQTCIIPSIMVIWSYTGSRSTVFLNLSVIIIVCNLPLSSLWASSANNSSTPSSCQNSFFSRTSTNDSADKTLSSIPISDFEKGTLAESISEAAGMHGDVDSIERILREVEQEQAYEH
Metbi_SCcomb|17437	1	MDDFDALQIALNYTVFDTPFSVTFAQLEHFASTSTIMGMMQGFGIGCSVVLSFVSWCSISNKKTPVFILNQICLFLLALRSVLFMVYLRGPLNSLAFLFTGILESYSAFRVSVVISVIYVCLIVAVECLLVFQVYVMFKSCNSRIKRLAVLAFSGALAAVVVVIYIVQTTFSLQNSWAQLNGHKGSPMWRANLPFILFCVSINFLSVLLVGKLLMAIHIRRHLGLKQFNPLHVLLIMTLQTCIIPSAMAIYNYSLTERSPVYFNLSIIMVVCNMPFSSLWASTANNSAVPNSCQNSVFSRISSNDSRDSSETLAFSFRSKAVQKSPFSEKDNYPQSTMSVGSDGDDATINRMYQEINMHQRV
Metfru2|4942	1	MISDFDPAEVLLNYTIEDTVLSVAFGQLDSSLHESIRLAIAQGFAIGAAALLMFVSWFVIINKKTPMFVLHQISLLLLIIRSGLYIGYLLGPFNSISFSYTGMFFDYWDSFHMTIAVNTFYVLLIACIECILVYQIHVIFKSSKARSPGMVFSVISAALAVVVVVLYIISVTHNLQSVRAQISAEYVTFASWENNLPFIMFAASINYTCVLLMAKLFVAVRTRRVLGLKQFDAMHILLIMATQTCIIPGVMVIWSYTGTKSLVYFNLSVIIVVCNLPFSSLWASSANNTSTPSSCQNSFFSRTSTNESADRTLASFYKVQKTGSPVSDYEKGTLAESISDAAGLHADVDSIERILRE
Metfru2|5651	1	MISDFDPAEVLLNYTIEDTVLSVAFGQLDSSLHESIRLAIAQGFAIGAAALLMFVSWFVIINKKTPMFVLHQISLLLLIIRSGLYIGYLLGPFNSISFSYTGMFFDYWDSFHMTIAVNTFYVLLIACIECILVYQIHVIFKSSKARSPGMVFSVISAALAVVVVVLYIISVTHNLQSVRAQISAEYVTFASWENNLPFIMFAASINYTCVLLMAKLFVAVRTRRVLGLKQFDAMHILLIMATQTCIIPGVMVIWSYTGTKSLVYFNLSVIIVVCNLPFSSLWASSANNTSTPSSCQNSFFSRTSTNESADRTLASFYKVQKTGSPVSDYEKGTLAESISDAAGLHADVDSIERILRE
Metfru2|3329	1	MISDFDPAEVLLNYTIEDTVLSVAFGQLDSSLHESIRLAIAQGFAIGAAALLMFVSWFVIINKKTPMFVLHQISLLLLIIRSGLYIGYLLGPFNSISFSYTGMFFDYWDSFHMTIAVNTFYVLLIACIECILVYQIHVIFKSSKARSPGMVFSVISAALAVVVVVLYIISVTHNLQSVRAQISAEYVTFASWENNLPFIMFAASINYTCVLLMAKLFVAVRTRRVLGLKQFDAMHILLIMATQTCIIPGVMVIWSYTGTKSLVYFNLSVIIVVCNLPFSSLWASSANNTSTPSSCQNSFFSRTSTNESADRTLASFYKVQKTGSPVSDYEKGTLAESISDAAGLHADVDSIERILREVESEQAYEH
Metma1|7823	1	MNTTTTADMAFNPLLQPVTFLSASQSPISIPIPSIDAYNDETISVTINYAFQLGSCATLLVMVLVMTPPSKLRRLSSALHLAGLAACIVRMALLLAFFLSPLNHFYQFWAGDYSSVPRRFLVSSVAGNAASLLLFVILQAALMHQAWTMVSLWPAPVKLCLGAASAVISLLATGWRLAFAVVQSRSDLELVPALDQVWVLRAALILNALSICWYCALFNLKLVLHLAVNRGILRSSQTLSPMEVLVVTNGVLMIIPVVFAALEWGHFQHFEAASLTQTSVAIILPLGTLAAQQMTTPGGSLAYISGASNHKSRGPSGGREKPTPPSTAVGFSGLSTTCGSGSLHQSPSVFSTYPSREARPSKLDHFDLELSRIDSTGALANDRVRIDTDLEQNETRI
Meygui1|1971	1	MKSCSIGFGIPFINEPNFETVSILTMDVSFIDADVNPDNILLNFTIPGYQNGFSVPMVVINELQKSQMKYAIVYGCGVGASLILLFVVWILCSRKTPLFIMNNIPLVLYVISSSLNLAYITGPLSSVSVFLTGILTSHDAINVVYASNALQMLLIFSIQSTMAYHVYVMFKSPQIKYLRYMLVGFLGCLQIVTTCLYINYNVLYSRRMHKLYETGQTYQDGTVMTFVPFILFQCSVNFSSIFLVLKLIMAIRTRRYLGLRQFGGFHILMIVSLQTMLVPSILVLVNYAAHKAVPSNLLSSVSMMIIVLSLPASSMWAAAANASSAPSSAASSLFRYTTSDSDRTLETKSDHFIMKHESHNSSPNSSPLTLVQKRISDATLELPKELEDLIDSTSI
Micca1|155	1	MAPHFDPFQQSVTFVRGDGSTFPISMAEFNKFILYAVRTSIAAASQLGASVVMAVLLALLTSPEKRRSLVFCLNVTTLLVNVCRTLSSAVFFTSAWVEVYTYFSGDYSRITAGAYANSVMGTIATGLMVILIELSLLVQTQVLCSTLRDLYRHALLAWSCVVAAVPIAFRIAFMVENIKAIMTQSSLGKNVWIQSSSNISISVSICYFSLIFMAKLGYAIYTRRLLGIKGFGVMQVIFIMACQTMILPAIMSILQYFIPEFEINTNILTLLALSLPLTTIWSAAAVRHGHNHKHGSGRHFWGGSSEKSLFDRNKISGGSFSHPTSTIVGSMQGPEKVKSADHFDRLYPELHDTDNIAVERNFSVTSNRV
Micmi1|469517	1	MANQGGNMPGFTFPPPADPFSQVITILLPDGTPFNITMADFAEYHTYGVRFGISRGAAIGASVMLLIVLLLLTKPDKRRSPIFALNSIALLLNSIIALLTAIFLAGPWQNPYASLVNDYDNIKPIDLSNSLAVPVLRLLLLSIVFVSLILQVKVIAATMRRVHRLPLLGACVFFALVAIGVNFAFMVQNCRNIMTKQPFFTPSFARLQKAAWGTEVVTLFLFTLVFTAKLGVFIFRRRQLGVKKFGPMRAVFIMGLQTMILPTILASLQFDTALPEMGTWYHTLVVLLLPLSSLWAAATLNDKPRSQSSRPILGFGSSGVSRSGATTAPVSPSETTVNPFKDDPELGKMGLAGGYSRKLQQIILD
Moeli1|1852	1	MTNVTITPGTATFLMGEEPISVPIPDLDAFYDEKISIASNYSVQLGAVLVVLIVMLVMTPIAKLRRLYSMLLLAGLVICITRQGFMVADGLGPYNHFYENWTQDESLIPWFYSCRTVVGHVFSLLLVLVIQVILMQQAWTMVSLWPLTVKVSLVCLSALISLVAIGWRFAFSVMQMKYALGLLQARDYIWLIYTALIVNTLAMSWYCALFNVKLVLHLLANRGILSASTQLTPMEVLIMTNGILMIVPVLFAGLEWANFTNFEAATLSQSSVVIILPIGTLAAQQLTARTNLTGVRGNDDTSGGVSKQGGRQDKEAPRFKALATNGASDTTGNGGLQSPNNMSINRSPRPDHFDWELQQIDSEGGNTDLIERSDTELQQKEISA
Morco1|506911	1	MDSSWDPYTQTFNLTRVDGDIVTVALDTVNDFNIQNIKWATIFAVQIGAAGVLLAILSALAKPRKRHAIFYLNLLSLVLAIIRGAFAIEYILGPWNNTYRYFTLDFSTIPSSSTAKSISQAFLQLTMIISIMVSLVLQMRAAYEGTPFIKKVATAVSGAVAAVVLGFYIKVVQESVSVILNAGSYSSTTHDHARLLFTLSICFFTILFLVKLADAIIQRRKMGMKNFGPLQIVFIMGCQCMLIPAIFCVLERFVDFDGMYSFTVFFVVISLPMSSIWAASDGKNSRAQQQQQSSTRPSLFSHSYRSKMSTMATNSSDGGTDLEKGTAVRVERGYSVDCIKEIP
Morimp1|581796	1	MDSSWDPYTQTFNLTRVDGDIVTVALDTVNDFNIQNIKWATIFAVQIGAAGVLLAILSALAKPRKRHAIFYLNLLSLVLAIIRGAFAIEYILGPWNNTYRYFTLDFSTIPSSSTAKSISQAFLQLTMIISIMVSLVLQMRAAYEGTPFIKKVATAVSGAVAAVVLGFYIKVVQESVSVILNAGSYSSTTHDHARLLFTLSIFFFTILFLVKLADAIIQRRKMGMKNFGPLQIVFIMGCQCMLIPAIFCVLERFVDFDGMYSFTVFFVVISLPMSSIWAASDGKNSRAQQQQQSSTRPSLFSHSYRSKMSTMATNSSDGGTDLEKGTAVRVERGYSVDCIKEIP
Morsny1|611947	1	MDSSWNPYTQTFNLTRVDGDIVTVALDTVNEFNIQNVKWATIFAVQIGGAGVLLAILIVLAKPIKRRAIFYLNLISLALAIVRGALAIEYIIGPWSNTYRYFTMDFSTIPSSSTAKSISQAFLQLAMIICIMVSLVLQMRAAYEGTPFVKKVTTAVSGAVAAVVLGFYIKVIQESISTILNAGSYTSTTHDHARLLFTLSICFFTILFLVKLADAIIQRRKMGMKNFGPLQIVFIMGCQCMLLPAVFSVLERVVDFDGMYSFTVFFVVISLPMSSIWAASDGKNLRAQQRQQQSSTRPSFFSHSYRSKISTVATNSSDGGADLEKGTVVRVERGYSVDCIKEIP
Myceu1|5828	1	MAGEIPDSAWDLAPGFDPYEQHFSVTMPDGQTQVDLVMRAIITFQKTIVIMGIIYGIQIGVSILLLTILAVMTRPEKRRSVIFFLNLAALVLIFVRSVITCTALQGPFYNLYNWSLGYYQHVGEAIRVGIACEVMNFLVIVTIELSLLFQVRIVCCTLKTSLRLLVTAVTTLVAVVVCGIRFATMIVNAKIGISQVDTKGPAERALVSTMASATNISVICSIIFFSAIFCAKLGHAIYQRRTMGMKQFGPMQIIFVMGCQTLFIPGKCHQSPEPLLVLTFFPVIFGLLTYFVVQFSQIYSLMPMIVATFLPLSSMWASTNTKSDNIAAPHQVKRNRDVVVSPHTKTAGSSGNYTSDKELLGDSTLVGDGDSPTKASHIGSDRDSVDFEIQKMGGYDQKI…
Mycfi2|119511	1	PAFDPYEQQFSVTMPDGQTQVDLVMRAVITFQNTAVIMGIIYGIQIGLSILLLTILAVMTRPEKRRSFIFFLNLAALVLIFVRSVITCTALQGPFYNVYNWSIGYYEHVGEAIRVSIACEVMNFLVIVAIELSLLFQVRIVCCTLKTSLRLLVTAVTTLVAVVVCGIRFATMVVNAKIGISQVDTKGPAERALVSTMASATNISVICSIIFFSAIFCAKLGHAIYQRRTMGMKQFGPMQIIFVMGFIFGLLTYFVVQFSQIYSLMPMVVATFLPLSSMWA
Mycgr3|25642	1	NSTFDPYQQDLTLVYPDGVHALVANVDDIVYFMGLAVKSTLIFAIQIGISFVLMLVIALLTKPERRVTLVFFLNMTALFTIFIRAILMCTTFVGTYYNFYNWIMGNYPNSGLADRVSIAAEVFAFLIILSLELSMMFQVRIVCINLSSFRRRIITFSSIVVAMIVCTVRFALMVLSCDWRIVNIGDATQEKNRIINRVASGYNICTIASIIFFNTIFVSKLAVAIKHRRSMGMKQFGPMQIIFVMGCQTLLIPAIFGIISYFALASTQVYSLMPMVVAIFLPLSSMWASFNTNKTNS
Myrdu1|269384	1	MISDFNPLNQSFLLLISDGEEVPADLGYLNYWIRVGIQESIVSASQIGAALTILTVLLVLTKPDKRRSPVFLLNCLALFLVFTTQLTACLYWTSSWFHPYALLTLDYSHVTIAAKFDSIIGGILASALLITIEASLILQVHVVTITLPFLHRLILLLLSLLIALSAITLRIIQLVSNTLINILRMENNPGIIPIMKARDITLAASICFFSAVFCAKLGWSMRERRRLGVSQYGPMRVIFIGGTQTLVIPAIFAILQFIFPETKVDGVVLTSVAISLPLTSLWAASVSDAPRKPARTPEAALKLGFISSRKTDESLESPTKREVKEKVGIVESVSSASVERDAKRDLEMQDLVKA
Mytre1|404072	1	MTDGSKFEVGMSDLDYYRTYAIRICINFASQVGASLMLLIVLFVLTRREKRAAPVFVLNASCLLVNSIRSILQCLYFTGPFYSPYTYFSGDYSRVPKSEIGVSISANTLTLILVMLVMTSLVLQVRVMLITASKIQRFWTMVITTSVALLTIAFRFALVVLSNETIMNIEGFYDMQWFLNATYITQAVSIWFFCVIFVVKLGFALSQRKKLGIQQLGPMQIIFIMGCQTMIVPAIFTALNYAYSVLEFASQTLTIVCLFLPLSAIWAGTAVDDRRIAVRGPDAHRKLLGAFGKTINTGSANTASTSNTSHSHTRTPLESPTSIYKSSEKNQHDIRVETAFDVARDGDMV
Nadfu1|5787	1	IVFGVRIGACGLSLITLWMVSRRRNTPVFILNIICLVLLIIHSGLYLQYLLGNYGSVSNYLTHFYLNISLLEMNTSVAANIIQYLIIISVKASLVFQCRVVFADWQLASNIVTGALLMVCIPSIGFWTVSTVWNSQQILDASKQDNPMLLRYNWVPITAQLFYASIITVSCLVFNSKLLFAIRKRRVLGLKQFGALQIIFTVGCQTMIVPTVLSFINFALPESSPYGISALTSMFVVISLPLSAMWAS
Nakbac1|3433	1	MDSTDSVPQLSDLFFNSSYNPGESLLYYTSIYGNDSTITFDEMQTFINRKISQSILFGVRLGASALMLIVMWLVSKKKRTPIFIINQTSLILTIIHSALYYAYLLSRFSSTTFSLTGFPQAVPRHDVHIYGATNITQVLLVASIETSLIFQIHVIFKGDNFKRVGRMILFGSVLLALATVIMYFVTAIKGMIATYANVNDSDNRYFNVATILLASSINLITLILTVKLILAIRTRRFLGLKQFDSFHILLVMTTQSLIAPSILYILAYSLSFEQGTDTLASVATLLVVLSLPLSSMWATTSNDSRKPPLLHDFTSDGSSSYFSGGSSSSDASTRGSTIINKVQKLYSRNKSPTSDVVSEKTFVSNHDIEKNDLFELSTPISKTAYSEDSNKPIIGSRKL…
Nakdel1|1587	1	MSLIDLYYNASYNPKESWVQFTSISDYNDSMTFGEIDGLMQEYVKLGIIYGVRWGAAFITSVILWLVSKNRKTPIYIMNQVSLFLVILHSTLNFKYLLSNYASMTFLMSGFPQVVTKNNTHVFSAASMIQMLLVASIEVSLVFQIRVILLTEKVGLIGNPIFIFCSIFGTATTGMYLAMVAKTMTAYYNGIFVVNPIYFNVATILFASSINVMTIILIIKLVCAVRSRRYLGLKQFDAFHILLIVSCHSLLAPSILYIIAYSSRKSISSDSMISIANLLVVLSLPLSSMWASAANNSSSATNIYHSSLSSKNTTDDSSLKTFGDDTTLATSTFKSKLYCFSPKKNKDLYDDDLEKTISTPVTEVDEQFSNKQRYEIDTMSEKSESYLTMNPHDFVDIAQ…
Nakwi1|4410	1	MSDTLIYLPDDFDPRTQLLNYTSAFGETAITFEDLQEYLVSNIQVSIIFGCRIGCAGLMILALWLISKNKRTPIFILNQLSLLFLIIHSALYVNYLFGPYNSMVENFTGFDFSTPNSRRVSIAASVCQVLLIMCIEGSLVFQVKIIFRSPEVQKLGVVMTLISAAFGLATIGCYLAACIKTTTSLNSSLSSIYANLPIIMFAVSTVFICITLIAKLGLAIRSRRYLGLRQFGTLQILIIMTTQTMIIPTVLIILSFGYITTIYTRLTPIAILIVTLQLPLSSMWATSANNSPEPSSTGGSLISKASSPSDYYPSVLSTNNDNTLYAGNGNSLYSARLDSPRTDNAQFALYPTKKHSNESKDKVRTGLDMYEINEDDKSLWEEAHRLTVAYNENDSDEFV…
Nangy1|725	1	MAPHFDPFQQSVTFLRGDGSSFPISMVEFNNFFLYAVRTSIAAASQLGASVVMAVLLALLTSPDKRRSIIFYLNITTLLVNVCRTLSTAIFFTSSWVEVYTYFSGDYSRITPGAYANSVMGTIATGIMVILIELSLLIQTQVLCSTLRDLYRNILLAWSCLVAAVPIAFRIAFMVANVKAIMTQASLGKNIWIQSSSNISISVSICYFSLIFLAKLGYAIYTRRLLGMKGFGVMQVIFIMACQTMVLPAIMSILQYFIPEFEVNTNILTLLALSLPLTTLWSAAAVRHSHNHNHGSGRHFWGGSSEKSLFDHNKTSGGSFSHPSSTLIGSMQGPEKIKSADHFDRLYPELHDTGNITIERNFSVTSNRV
Nauca1|3000	1	MSDAPPPLSELFYNSSYNPGLSIISYTSIYGNGTEVTFNELQSIVNKKITEAIMFGVRCGAAILTIIVMWMISKKKKTPIFIINQVSLFLILLHSAFNFRYLLSNYSSVTFALTGFPQFIHRNDVHVYAAASIFQVLLVASIEISLMFQIRVIFKGDNFKRIGTILTALSSSLGLATVAMYFVTAIKGIIATYKDVNDTQQKYFNVATILLASSINFMTLILVIKLILAIRSRRFLGLKQFDSFHILLIMSFQSLLAPSILFILAYSLDPNQGTDVLVTVATLLVVLSLPLSSMWATAANNASRPSSVGSDWTPSNSDYYSNGPSSVKTESVKSDEKVSLRSRIYNLYPKSKSEFEQSSEHTYVDKVDLENNFYELSTPITERSPSSIIKKGKQGISTR…
Nauda1|4517	1	MSSSTDVPQLSQYFFDSNYNPGQSLISYTSIYGNDTVVSFDEVQTIVDKKITEAIMFGVRCGAVILTIIVMWMISKKKKTPIFIINQISLFLILLHSALYFRYLLSNYSSVTYALTGFPQFIHRGDVHIYGAASIIQVLLVASIETSLVFQVKVIFTGDNFKRIGRVVMGISIALGLATVAMYFVAAIKGMISTYNNVGGTQPKYFNVATILLASSINFMTLILVIKLILAIRSRRFLGLKQFDSFHILLIMSCQSLLAPSILFILAYSLNPNDGTDVLVTVATLLVVLSLPLSSMWATAANNASRPTSAGSDYSPSTGFYDNSRSSAMSQSLHSEGKKSFKSRLYNLYPTRSSDKSSEHTFVDHQDLEKNDLYELSTPITQTNPNGIQLSNYRSKMVN…
Necha2|81958	1	MDGFDPYTQNVTFFLADGKTEVQIPMPVLDAFRREITSICINYGTQFGACVIMLITLLIMTPAAKFKRASNILHVLGLVVCAIRMLLLGLYWPSVFTDFYHFWARDYSHIPQSEFARSVAANVMSLLLVIIIELALMNQAWTMVSLWPDVWKYVIAVSSGIITLLTIASRIAFTVHQNKANLSLAPASNNLWLIHWMVVMNVLSISWFCVIFNIKLIWHLVSNRGVLPSYKALTPMEVLVMTNGILMIVPVIFAGLEWGHWINFESASLTLTSVAIILPMGTLTAQRMAQNGSNFSYSSAGDSSVRYNASFSGRGAGSSLVPLKASSFSTHRTATTVERAPAVFARCEAGMSSRDRMNPVDLELGKYDSDSHVRIDRNLTQHEERV
Neodi1|2725	1	MPVQQHVLNWLYSVLTSEYHDVNRAYNDVAQALTQYPSLAPRTDVHTFSHGANALLLHLSGTLPVNFRGTTYRFPVSIWVPHAYPREPPMVYVVPTETMMIRPGQHVDPQGLIYHPYLVRWAEFWHKSNLQDLLGIVTDIFAKEPPVISRQQALPTQSPKPGPTPPPVPPLPPGMAPRPTTHDQPATEQQRPPPPPPKAPQSALSNPQNSSPAGPPLPPHPQGSHADPHRPSRYDSAPPLPPQANSAEHLDSRFARPPVQYQASHAPLRENAGPVQAQYFNPGQPPPQRQWQSQQHQTWNQTSPPPQPQAVAPPPPDLLDEPLTLNVPTASTITAPPIPPNPEKDALLRQLAQTLCAVRVRSRQQNDSSMAGLQAQRTAMLSAMPALQAETGQLAQLGN…
Neofi1|3899	1	MNSTFDPWTQNITLTQSDGTTVISSLALADDYLHYMIRLGINYGAQLGACAVLLLVLLLLTRPEKRVSSVFVLNVAALLANIIRLGCQLSYFSTGFARMYALLAGDFSRVSRGAYAGQVMASVFFTIVFICVEASLVLQVQVVCSNLRRQYRILLLGASTLAALVPIGVRLTYSVLNCMVIMHAGTMDHLDWLESATNIVTTVSICFFCAVFVVKLGLAIKMRKRLGVKQFGPMRVIFIMGCQTMTIPAIFAICQYFSRIPEFSHNVLTLVIISLPLSSIWAGFALVQANSTARSTESRHHLWNILSSDGATRDKPSQCVSSPMTSPTTTCYSEQSTSKPQQDPENGFGISVAHDISIHSFRKDAHGDI
Neoirr1|4916	1	MATLEKAGYPPFFQPITLFGSDGRNVTIRLHDIDGYQLSRLETASGYSAQIGMCAIVLFVLGITTKLERFKKPVHIMNVLCLIVAIINSTLRHLYWLSAWGSIYVGFVMDYSVIPTSDWILLKAATCSNVILMALIEMALILQCRSVFAPYQSTRNIMTIVSAIVALGVMSVNIWVTVVTFGVNGVRDVWISRADHIAFAFSLCFFSSIFMAKLWKSIVIRRKLGFKQFGPISIIFIMACQTMLIPVLCTIVGMMLPAGGLLQSSRVIVVVNLPLSTIWATAQSHMNNDNAPSSFMTSLFHSHAQTDASTYSEGQTQGLPSSEPRHVKIEDNNAMADYPSDKFDNNYRF
Neoirr1|4917	1	MATLEKAGYPPFFQPITLFGSDGRNVTIRLHDIDGYQLSRLETASGYSAQIGMCAIVLFVLGITTKLERFKKPVHIMNVLCLIVAIINSTLRHLYWLSAWGSIYVGFVMDYSVIPTSDWILLKAATCSNVILMALIEMALILQCRSVFAPYQSTRNIMTIVSAIVALGVMSVNIWVTVVTFGVNGVRDVWISRADHIAFAFSLCFFSSIFMAKLWKSIVIRRKLGFKQFGPISIIFIMACQTMLIPVLCTIVGMMLPAGGLLQSSRVIVVVNLPLSTIWATAQSHMNNDNAPSSFMTSLFHSHAQTDASTYSEGQTQGLPSSEPRHVKIEDNNAMADYPSDKFDNNYRF
Neoirr1|1042	1	MSAHNRLGYSPLSQPLVMFGPHGENVTLTLNELEEAMFPRLVNCSTYTSHIAMCAGVLFVLLITTQRDRLKTPVHIFNILSLISSIIFSAMQYISMTGPAFQIEVQLFHDFTTLSRKDTNLARIIPILGSIVVGFIEFSLVLQCRSVFASYKSIRKWMTLVITSVATAVTSWCLAVDIHRSLTLGSGTGNFTWMDKSKNVVFAFSICFFSSIFVSKLWKSIHTRRNLGFRQFGPLQVIFIMACQSMILPLIFCFIGVFYPSKYAVSHTARIMVVINLPLSSVWAAAQADMTTDDNISSLMPSFFQTVDSEFSNGLSLGSGNALVHPYGPGRPKFDESKNMDLTIGTYLANKGYKDTNAL
Neopa1|8589	1	MSATDHTAPGFNVYQQNMTFYNSGGEVVKASLSEVNSWVQYGIRTGIIRGSQIGASFILLILLLILTKPEKRRSPIFIFNTLALVLCVARAVFGAMFFTGGWYDFYATWAFDTSAVAKQDYAFSILTVVLTLILAICVEISLMMQSYIVCTTVKGAWRTTVIVASVLVALTAVGVRFVLAVYNCMDFLGHTKDSSWMVWSIYANITLCISICWFSLIFCSKLGLAIRNRRNLGLTQFGPMQIVFIMGAQTMTVPVLPFFLPNVPELESVPMTVVSLFLPLSSIWAATSTDGRGQASRGQNARHKLLGKFSWNKFAGGRKASHMSESSTAPLQDPISPSSKKTTFTCNTDKTTATSSSDRTYLDLENDDGSQVFGSHCQTILEKGE
Neora1|180657	1	MGDFDPYTQNVSFVAGDGKTPLSVPMSMIDAFHTESVSVCINYGAQLGACVIMLAVILVMTPSSKFRRPSSILHITGLTLCIIRMALLSAYFPSPFNDFYAYWAGDYSRVPVRDFLISIVANTFSLLLVIAIEAALMHQAWTMVKLWPNFWKYSLSALSAFITLFTIGWRLAFTVIQNKAVLSLIPPENMIWLIHLMVITNAASICWFCAIFNIKLIIHLISNRGVLPSYKTMTPMEVLITTNGMLMIVPVIFAGLEWGHFTNFESASLTLTSVAIILPLGTLAAQRMASTTHSAYASADSSGRYPPTPGTGSSTHPIKRASFSTNHTGTTAQVSILSRCESGMMSHARSNSGGVELAKLSEEAEFGGSQVRVHRNLVQLEERV
Neucr2|10620	1	MASSSSPPADIFSGITQSLNSTHATLTLPIPPADRDHLENQVLFLFDNHGQLLNVTTTYIDAFNNMLVSTTINYATQIGATFIMLAIMLLMTPRRRFKRLPTIISLLALCINLIRVVLLALFFPSHWTDFYVLYSGDWQFVPPGDMQISVAATVLSIPVTALLLSALMVQAWSMMQLWTPLWRALVVLVSGLLSLVTVAMSFANCIFQAKNILYADPLPSYWVRKLYLALTTGSISWFTFLFMIRLVMHMWTNRSILPSMKGLKAMDVLIITNSILMLIPVLFAGLEFLDSASGFESGSLTQTSVVIVLPLGTLVAQRIATRGYMPDSLEASSGPNGSLPLSNLSFAGGGGGGSGGHKDKENGGGIIPPTTNNTAATNFSSSIACSGISCLPKVKRMTA…
Neucr_trp3_1|10620	1	MASSSSPPADIFSGITQSLNSTHATLTLPIPPADRDHLENQVLFLFDNHGQLLNVTTTYIDAFNNMLVSTTINYATQIGATFIMLAIMLLMTPRRRFKRLPTIISLLALCINLIRVVLLALFFPSHWTDFYVLYSGDWQFVPPGDMQISVAATVLSIPVTALLLSALMVQAWSMMQLWTPLWRALVVLVSGLLSLVTVAMSFANCIFQAKNILYADPLPSYWVRKLYLALTTGSISWFTFLFMIRLVMHMWTNRSILPSMKGLKAMDVLIITNSILMLIPVLFAGLEFLDSASGFESGSLTQTSVVIVLPLGTLVAQRIATRGYMPDSLEASSGPNGSLPLSNLSFAGGGGGGSGGHKDKENGGGIIPPTTNNTAATNFSSSIACSGISCLPKVKRMTA…
Neute_mat_a1|159475	1	MASSSSPPADIFSGITQSLNSTHATLTLPIPPADRDHLENQVLFLFDNHGQLLNVTTTYIDAFNDMLLSTTINYATQIGATFIMLAIMLLMTPRRRFKRLPTIISLLALCINLIRVVLLALFFPSHWTDFYVLYSGDWQFVPPGDMQISVAATVLSIPVTALLLSALMVQAWSMMQLWTPLWRALVVLVSGLLSLATVAMSFANCIFQAKDILYADPLPSYWVRKLYLALTTGSISWFTFLFMIRLVMHMWTNRSILPSMKGLKAMDVLIITNSILMLIPVLFAGLEFLDSASGFESGSLTQTSVVIVLPLGTLVAQRIATRGYMPDSLEASSGPNGSLPLSNLSFAGGGGGGGGGHKDTENGGGIIPPTNNTATDFSSSIACSGISCLPKVKRMTASS…
Neute_matA2|131497	1	MASSSSPPADIFSGITQSLNSTHATLTLPIPPADRDHLENQVLFLFDNHGQLLNVTTTYIDAFNDMLLSTTINYATQIGATFIMLAIMLLMTPRRRFKRLPTIISLLALCINLIRVVLLALFFPSHWTDFYVLYSGDWQFVPPGDMQISVAATVLSIPVTALLLSALMVQAWSMMQLWTPLWRALVVLVSGLLSLATVAMSFANCIFQAKDILYADPLPSYWVRKLYLALTTGSISWFTFLFMIRLVMHMWTNRSILPSMKGLKAMDVLIITNSILMLIPVLFAGLEFLDSASGFESGSLTQTSVVIVLPLGTLVAQRIATRGYMPDSLEASSGPNGSLPLSNLSFAGGGGGGGGGHKDTENGGGIIPPTNNTATDFSSSIACSGISCLPKVKRMTASS…
Ogapa1|2548	1	MSYSLPSGLDPNQIALNYTSAYGFTEVTFAQLDSYVKANAEVAAIFGMRIGLAAIAVPAIFFVTRNKRSVLFVLNEVCMATMLIHGIMTVCTMFEAYRSLAFNFSGYLYVDKHASDLSAATNVIYVILIGLTEASLTYQVHIVFRGPSFHYKNVGFGMVAVCGLLGLASTVLYFIYAVMSNIALYDINSSVPMWVMNASQICYASSSFIISVILSCKLFVAIRTRKFLGLKQFSIFHVLFIMALQTMIIPTILVLVSFREVKGSSGPDKALNAVGTALIAISLPLTTMWANTAVNETSSSSASNTYLQKVESYSSYGSGDSGSPKSYKSGTSISEEVKDIDSHYSTSPDTAVTDKNFWSEVQYLAQGLKPADLDDDEFVRATVETSINRK
Oidma1|154049	1	MSSTTNSSFDPYTQSITIYMADGVTPVAIRLSDIDGANSYGIMCAINYGCQMGACLVMFFVILVLTRDTKRRTAIFILNSLSLVFGFLRALLPALYFASPWYRVYAQATGDFSSVPRSAYATSVAGTIFPFLMMLTVNTSLVMQAYTVCKNMRSVCRYPIIALAHLVLLAAVGFRFAEMVTNSMAIMWAGSFYSKMWIQTGTLVTETTSIWFFSIIFTGKLAWTLVTRKVMGWRQWSGVRILAAMGGCTMIIPSIFASLQYVSFPSFPQAGSLALTMVALLLPLSSLWAGMAIDHETSTLDLAHLTGSNSTRNCPDPSHGSHGSLTNQFGSLTTNPSALGSSTARKGSMCQISPTSMDSGRGCIRPLPRDSTELDLEAMGVRVDRSYEVYEVRNEE
Oidneo1|3203	1	MASTVSHSFNYSSQEINPITADDTVPITILIKSIDEWNLFNVAASISFGVQAGTFCIMFFTTAVLTRSTKLRMPVHILNLLSLFLGFFRSLFQALYYTSNWSRFQAHFLHNYSDVSFRNYFVSILSIITPLLFATTVTISLAFQAHTVTKILNKKWHNLISFLSTLVFLLSVGFRFTNTVYNCKAVVQTKPYFNFEWLQLSVLISETIIIWFYSLIFTGKLVFHMWRWRYSNKRMYLQIPVIMGTCTMIIPSIFALIHFVDVPTFPSIDTWPLVVVALLLPMSTLWTTMEPNPSFDILKAWGNHSSEQLFINGGCESSNCKNLSQNLKFGPGRHETKIFSTKETDSTGYAKSQATTNSSFSRDSLKGYSWKADDHFDRTNNNHSEKN
Ophau1|2450	1	MEPPPGFDPVQQNITFLGPDGITPIAVPMAKLDAYTDESARSCFVYGVETGACLITLVAILSLTTPVSKLSRTAGVLQIAALILAMAHCGMLFSQYVSSVGHIYPMFGHDQQAAMGNKTAFIARSVVFNCIWAVLVLVVEAALVNQAWTMVALWHGAVRVVLVMVSLAVGLVAVALSLAFCVVQIRDNINVVPVLDDAWAPYGALVGNCLSIFWFCALFNVKLVLHLIAHRGILPSAQTLSAIDILVMTNGALMLIPVIFASLEWSGAANFDAASATHVSVAIILPLGTLAAQRLTWRFNSASANGTMGFTPNLDSSSRRSAAALTTSPTASKARSASKATTFGSTSTAATLVDREPARSKTLDHFDLELQRIDSADGSEACGCSHEQTEQLSPGTKQL…
Ophca1|5989	1	MKPSEASYLSGFPSKPEPGFDPADQMLAFYARDGQTVIGVPMTTIDDFNAESISMGITSGAEIGACLIILAAIIVLTPLDKLRRPTAVFQMVALFLCLARAAFEISDLFTPIFHFYIYWAGDYTGVPRGYIYRGIAGHVVTMLVNMAVELTLMNQAWTMVSLFSATPRLWLTLVSALVALVVVGLRITFAVMLSQVDVVSAPRSSLDWIMQATLISNTISIFWFCALFNSKLVLHIIANRGILSSSGRKLSSMEVLVMTNGVLMVIPVIFAGLEYGNFRNFEPARLTIATVAVILPLGTLAAQRINTPTSSKVSEREADSSNSKQSGTAFSNLRKQSMSSSSASPFSKCERGRGSVRAGATRVEDPYDLELRRIDTTGLSGILIDQKLEQRYESV
Ophdi1|470250	1	METIAPPPEFDPWVQYFTLIAPDGSNLTFNMEEINQYRMYTARVSISHGTQIGASFLLLLVLLLLTRAEKRKSAIFIVNALCLVTNGTRVTLLSCFVTSSWWHPYSQLVGDYSRVISQDAGTMVAYNTFAIVVTTLVMLSLSLQVWVVCITTVPVQRFFIMGATTLMALVAIGYKFAFVVLSNKQSLAHQSFDPYANVALVSYITQAASIWMYSCVFTYKLGHAILQRRKLKMPQFGPMQIVFIMGCQTLIIPAIFTCLHFQNAVPELGAQVLTVTCIFLPLSAIWAGVVNETIVVTRGPDGHHRLIQSEFYRSEPDSTAGSNASSSAAEKSRQMSMCTCATRCKGGESAVTSPRKSTLGDEDDDVEIRREFGFAVRGSERV
Ophnu1|1982759	1	MSRTSTTSTAGLLEQVFYLQGPGNSSIPVSVPYVDKVFKTAFATSINYASQIGACFVMLLVMLTMTSKSRFSRASTVINIAALVIGIIRCTLLSYFFTSSYVELYRIFSGDYSTVSVADTRASNAATFFALPQLILIEAALFIQAYSMIKLWPSLWKNVTLVISVLIMLFTTAFKTAGVTLRIERTLNLSMSISSKWVYEADLAFTATTIFWFCFVFIVRIVLHMWEYRSVLPPMNAVSAMEVLVMTNGVLMLVPVVFAAMQLGEVSTFEAGSLCYTSVIIVLPLGALIAQNMSRNRSANNSGCSGMSHASAGCNGQGGHGSGSNPSSTAGHYGAYSRATNDTANSKKHFLSNWSQASDTTATTFTGSGISQVRIQGGHGGKFGRHGGNRLGSIDTAGE…
Ophpic1|2688	1	MSSTSAPSPAEGLQLLEQVFYLQGPNNATITASVPYVDKVFSTAFATCINYASQIGACFVMLLVMLTMTSKNRYSRASTVINIAALVIGTIRCTLLSYFFTSSYAEFYRISSGDFSTVSAGDTRASNAATFFALPQLILIEAALFIQAYSMIKLWPPLWKNVTLAVSVLIVLFTSAFKTAGVVLRIERTLNLSMGISSKWVYEADLAFTATTIFWFCFVFIVRIVLHMWEYRSILPPMNTVSAMEVLVMTNGVLMLVPVVFAAMQLGEVSTFEAGSLCYTSVIIVLPLSGLIAQNMSHNRSANNSGCSGVSHTSGAGCGPGNGGSNLNSTAGHYGAYSRATSDTVNSKKHFLSSWSHASDATATSFTGGGISQVRIQGGNGKFGRHGGSRLGSIDTSGE…
Ophsi1|1479	1	MDSISPTPPSSVLGSHPPPAPPGTAFDPFDQLVTFYGPDGSTVLGVPMAAVDAFNHENVATSLNYGAQLGAALVVAFAVLALTPAAKLRRPSSLLHLAGLAMCLARVGSLAVPALSPAGYFYVLWAGDYSTVPQTYFNGLVVGNLVGFLFVVVVEAALVHQAWAMVTLWPDAARYGLAASSLVITLTAVGFRFALTVMSCKAALDLSYPNEFFWLMQATLVTNAASIFWFCALFNSKLLLHLIANRGMLPSTRTLSAMEVLVMTNGVLMIAPVVFAGLEWGKFQNFESASLTHSSVVIILPLGTLAAQRMTARPSTAGNVAHSPPGGTPGPRRQANDNTSMASYSWPPSTVLKFPSLSTSAGSGHRSSSSVLSKPCQPEPAAGHASSQPARAGAVEHHF…
Ophun1|7644	1	MGLAPPAGSSFLSEFPSKPEAGFEPADQILAFYARDGKRLIGVPMSVVDNFNDESISMAVNYGALVGACIVTLAALVVLTPLAKLRRPTAMMQMVALVICLVRGAFEISDFISPVIHFYVYWAGDYSGVPRGYIYKTLVGHFITMLANIAIEIILMNQAWTMVSLFPRTARMLLVVVSAIMALVAAGLRVTLTVSLVRADIVSASRASIKWIEQGALISSTVTIFWFCALFNAKLVLHLIANRGLLPSARKLSSMEILVMTNGLLMVIPVIFAGLEYGSFRNFEPALVTTTSVAVILPLGTLAAQRTNTPISGAGFDRPPNFSGSGSSAVKRIRAGLYHFRKQSVSSSSASPNSKCERSQAGLHAGTARVEDPYDLELRRIDSAGYPGIRIDQKLEQRY…
Pacta1_2|2293	1	MSSSSFDPETQELSFISLYGETEITFKDIESFVSSNISLAVIYGCRVGCAGLMFLILRLLTKNRKTPVFILNELSLFFLIMHSSLYIHFLLGGFNSATYYFTSFGNLTGDDYRTSICADILQVLLIACIESSLTFQVRVVFKSPEVRKIGLLLTLTSAALGLTTLGFYFAACVRSIISLYSDVSVGVVLSNYPMYIFSASVVYSCLILVIKLGLAIRSRRYLGLKQFGTLHILFIMSSQTMIIPAVVVMVSHSTKNLAHSRLTAVSILLVTLQLPLSSMWASSANNSSNVPTITTQTPFLEKSHSGLSSSAASCPTSNGGGSTLYASSIGEIEKGYTKTNMSYSLYPEKYKNMSDTENRGNSPSDDKQTPTSVQAHEIDSSSENELFSSGGSIDLEQEI…
Parbr1|7839	1	MAPSFDPFNQSVVFHKADGTPFNVSIHELDDFVQYNTKVCINYSSQLGASVIAGLMLAMLTHSEKRRLPVFFLNTFALAMNFARLLCMTIYFTTGFNKSYAYFGQDYSQVPGSAYAASVLGVVFTTLLVISMEMSLLIQTRVVCTTLPDIQRYLLMAVSSAISLMAIGFRLGLMVENCIAIVQASNFAPFIWLQSASNITITISTCFFSAVFVTKLAYALVTRIRLGLTRFGAMQVMFIMSCQTMVIPAIFSILQYPLPKYEMNSNLFTLVAIFLPLSSLWASVATKSSFETSSSGRHQYLWPSEQSNNVTNSEIKYQVSFSQNHTTLRSGGSVATTLSPDRLDPVYCEVEAGTKA
Parbra1|7648	1	MAPSFDPFNQSVVFHKADGTPFNVSIHELDDFVQYNTKVCINYSSQLGASVIAGLMLAMLTHSEKRRLPVFFLNTFALAMNFARLLCMTIYFTTGFNKSYAYFGQDYSQVPGSAYAASVLGVVFTTLLVISMEMSLLIQTRVVCTTLPDIQRHLLMAVSSAISLMAIGFRLGLMVENCIAIVQASNFAPFIWLQSASNITITISTCFFSAVFVTKLAYALVTRIRLGLTRFGAMQVMFIMSCQTMVIPAIFSILQYPLPKYEMNSNLFTLVAIFLPLSSLWASVATRSSFETSSSGRHQYLWPSEQSNNVTNSEIKYQVSFSQNHTTLRSGGSVATTLSPDRLDPVYCEVEAGTKA
Parch1|581730	1	MSMEASTLPDDFDPWKQTIVLRTPDGGSANVTVEDFDVLRIYTGRLGINYGSQVGASLAILLVLLLLTRSEKRKSTIFIINAACLLTNAIRCILFCCYVTSAMMHPYTLMSGDYSHVKQNDLSVSVATNIFTLIVSILVMFSLSLQVWVVCVTSMPIHRFIIMGVTTIVACVATGFKMAYVILTIRETLNWASMQPYIYLVSTSYIMQAVAIWLYSCVFTYKLGHAILQRRKLNMPQFGPMQIVFIMGCQTMVIPAIFSCFQFRRDTPELGAQALTVVCIFLPLSAIWAGVINDKVVAMREPNSHHQLIRSEIYRSPPASTLGSNASNTATEKSRQLSVCTCSSKGKGIDSTATTPSHKRNTSEYEDDNIYVGREFNVSHADVGDHV
Parchr1|234506	1	MSMNTSTLPDEFDPWKQTIILRTPDGGSADVTVEDFDVLRVYTGRLGINYGSQVGASLAILLVLLLLTRSEKRKSTIFIINAACLLTNAIRCVLFCCYITSTMLHPYTLMTVDYSHVKQRELSVFVATNIFTLIVSILVMFSLSLQVWVVCVTTMPIHRFLIMGVTTIVACVATGFKMAYVVLNIRQTLNLVSLEPYAYLVSTSYIMQAVAIWLYSCVFTYKLGHAILQRRKLNMPQFGPMQIVFIMGCQTMVIPAIFSCLQFRRDIPELGAQALTVVCIFLPLSAIWAGVINDKVVATREPNSHHQLIRSEFYRSQPASPLGSNASNTAVEKSRQLSVCTCSSKGKGIDSTATTPSHERNTSEYHDDNIYVGREFNVAHGDVGDHV
Parlu1|5726	1	MAPSFDPFNQNVVFHKADGTPFNVSIHELDDFVQYNTRVCINYSSQLGASVIAGLMLAMLTHSEKRRLPVFFLNTFALAMNFARLLCMTIYFTTGFNKSYAYFGQDYSQVPGSAYAASVLGVVFTTLLVISMEMSLLIQTRVVCTTLPDIQRYLLMAVSSAISLMAIGFRLGLMVENCIAIVQASNFAPFIWLQSASNITITISTCFFSAVFVTKLAYALVTRIRLGLTRFGAMQVMFIMSCQTMVIPAIFSILQYPLPKYEMNSNLFTLVAIFLPLSSLWASVATKSSFETSSSGRHQYLWPSEQSNNVTNSEIKYQVSFSQNHTTLRSGGSVATTLSPDRLDPVYSEVEAGTKA
Parpo1|3749	1	MSSANSSFDPKSQSITILMPDGITPFTFLASEISSWDFENVRSCISFGTQLGAFAVMFIMTAVLTRSNKRRSPIFILNLLSLMLGFFDALLHALFYESTWHDFYRYFAEDYTDVPVSAYAVSILNTVIMFLFTLAIVTSLVFQAHTVTRVMAQKWHIFMTCASVLVLLLSVGFRFATMILNCMAIVHLETFYSFQWLQTGTLATETIAIWYFNIIFTGKLVWTMWIRRTLGFRSWSYIQVLAIMGGCTMILPCKHLEAFVPDQCAD
Parsp1|1111081	1	MSNPLPRPEDVYSQEFVLYAPDGSQFTISMVEIDWLRHFGVRIAINWATQIGASVTLLLVLLLLTRRDKRKSSIFIMNALCLVLNAIRSILQCVYLTTPYFHPYAVIANDYTRVTPAHRAISVVSNTITLILVVSILVSLSLQVWVVCITAKPLQKWIIMGGTSLTAIVAIGYRFAVMSISNKQTMKDESMEAYDGLVNDMYITFAVAVWAYCAVFTFKLGHALLERKRLRMTQFGPMQIIFIMAIFTCLNFYDAVPELASQSITVICIFLPLSAIWAGLVASDSSVGSSGPDSHQRLFKNEFARSSSTTYGDRSHLTGNTFGSGKEPENPRGHHYHQTKDSVDNGIYMQKEWHVEAAEGGQPSDIVRTV
Pcit129764|489454	1	MADGTKIPVDMAGLRLYAQYAIRTCINYATQIGASIILLAILLVLTKHEKPCSPIFIFNTLSLILNILHYSPLTNADIAGSVAATILTLALVICTEISLVLQRYALVVLPSLFALTAVAIRFVATVLNLRSISGVYTTAPDVANASNITITISICFSLLVFVGKLALAIRNRPRLGLKQFGPMQIIFVMGCNTLVNPGKNHLAKKHTNAIFSILQYFTSTPMLGSQALTLVAIFLPLSAIFGSFGWRRDRNPSAVSESTSTAPLRGPASPMSHKTADSETTQVDLEIGNETHVYGTHIITRRLQTIDEKSEHELTVPGV
Penant1|3805	1	MDYGIRSSTDPDQQDVTMHYSNGTEFKVPMQALDVFVMYNVRVCINYGCQLGASIVLLIILLLLTHADKRKSSVFILNGLALFFNSMRLLFQVIHFSTKFEEVYPYFSYDYSAVPASAYAISIMATVFQTLVVISIQASLVLQTNVICSTVRRRYRRPLLGLSILVALLVIGFRCAWMVENSIAIFKVMYMESIWWIESATNVTLTVSICFFCVIFVTKLGFAIKQRRQLGVREFGPMKIIFIMGCQTMIVPAIFSITQYYITVPELASNVLTLVAISLPLSSIWAGAALEQSRSPRSQAPHRRNLWRVLVGGANSTLSPTTKDSPTDLTAMAAAQTLC
Penar1|3136	1	MDYGIRSSTDPYQENVIMHYANGTEFEVPMKALDVFVMYNVRVCINYGCQLGASIVLLIILLLLTHSDKRKSSVFIVNGMALFFNCLRLLFQVIHFSTKFEEVYPYFSYDYSAVPASAYAISIAATVFQTLVVACIEASLVLQTNVVCSTVRRRYRHPLLGLSILVALFVIGFRCAWMVENSIAIIKVVYMESIWWIESATNVTLTVSICFFCVIFVTKLGFAIKQRRQLGVREFGPMRIIFIMGCQTMVVPAIFSITQYYIIVPELASNVLTLVAISLPLSSIWAGAALEQSRPPRSQDARRRNLWRVLAGGANSTLSPTTKDSPTDLTAIAAAQTLCYSDRTVNKGGSGSSRDTDAFYGIAVEHDISVDRVQRNHSLV
Penbra1|8390	1	MAATFEPYTKTHPERLPGFDPFTQSFNLSYPDGHPFTISVTDADVFIQYNIRICINYGSQFGASVVLFVILLLLTRREKRASSVFILNSSALLFNIIRLLLQLIHFTTGLEHFYPYFSLDYSNVPRSAYAISVTGSVFQTLVVACIEASLVVQVHVVCATIRRRYRWPLLALSIAVALATIAFRMAWMVENCIAIIKVSYMDTIWWLESACNIVITVSVCFFCAIFVTKLGFALRQRRRLGVRDFGPMKIIFVCGCQTLTIPAVFSITQYFVVFPELSSNLLTLVAISLPLSSIWAGANFDQGRHSDTQPLHRRNLWRGLAFGVNSTTLNNTGSEKHMTTSGMTASTAAQTLCYSDQPLSMLSKGSYDPMDPQGICVEHDISIDSVQRKYSMV
Pencam1|13083	1	MAATPSPSPPFDPYTQNVTFHLADGSELLVPVKALDVFVMYNVRVCINYGCQFGASFTLLVILLLLTQSDKRRSAVFILNGLALFLNSGRLLFQVIHFSTPFEEVYQFVSGDYSSVPWSAYAVSIVAVVLTTLVVVCIEASLVIQVHVVCSTLRRRYRHPLLVLSILVALVPIGFRSAWMVVNCHAIITLNYMSEIWWIESATNICVTISICFFCVIFVTKLGFAIKQRRRLGVREFGPMKVIFVMGCQTMVVPAIFSIIQYYITVPELASNVVTLVVISLPLSSIWAGAALEHSRRSGSDHQRRPNLWRALVGGAESVLSPTKDSPTSLSAMTAAQTLCYSDHTMSKGSQNSRDTDAFYGIAVEHDISINRVQRNNSIV
Pench1|72094	1	MATSSPIQPFDPFTQNVTFRLQDGTEFPVSVKALDVFVMYNVRVCINYGCQFGASFVLLVILVLLTQSDKRRSAVFILNGLALFLNSSRLLFQVIHFSTAFEQVYPYVSGDYSSVPWSAYAISIVAVVLTTLVVVCIEASLVIQVHVVCSTLRRRYRHPLLAISILVALVPIGFRCAWMVANCKAIIKLTYTNDVWWIESATNICVTISICFFCVIFVTKLGFAIKQRRRLGVREFGPMKVIFVMGCQTMVVPAIFSITQYYVVVPEFSSNVVTLVVISLPLSSIWAGAVLENARRTGSQDRQRRRNLWRALVGGAESLLSPTKDSPTSLSAMTAAQTLCYSDHTMSKGSPTSRDTDAFYGISVEHDISINRVQRNNSIV
PenchWisc1_1|140306	1	MATSSPIQPFDPFTQNVTFRLQDGTEFPVSVKALDVFVMYNVRVCINYGCQFGASFVLLVILVLLTQSDKRRSAVFILNGLALFLNSSRLLFQVIHFSTAFEQVYPYVSGDYSSVPWSAYAISIVAVVLTTLVVVCIEASLVIQVHVVCSTLRRRYRHPLLAISILVALVPIGFRCAWMVANCKAIIKLTYTNDVWWIESATNICVTISICFFCVIFVTKLGFAIKQRRRLGVREFGPMKVIFVMGCQTMVVPAIFSITQYYVVVPEFSSNVVTLVVISLPLSSIWAGAVLENARRTGSQDRQRRRNLWRALVGGAESLLSPTKDSPTSLSAMTAAQTLCYSDHTMSKGSPTSRDTDAFYGISVEHDISINRVQRNNSIV
Pencop1|8532	1	MATSPSLPFDPFTQNVTFRHRNGAPFDVSVEALDVFVMYNVRVCINYGCQFGASFTLLIILLLMTQSDKRRSAVFIMNGLALFFNSSRLLFQLIHFSTSFEQVYPYVSGDYSSVPWTAYAVSIVAVVLTTLVIICIEVSLVIQVNVVCSTLRRRYRHPLLVFSILVALVPIGIRSAWMIVNCNAIVTLNYMSEIWWIESATNISVTVSICFFCIIFVTKLGFAIKQRRRLGVREFGPMKVIFVMGCQTMVVPAIFSVIQYYIIVPELTSNVVTLVVISLPLSSIWAGAALEHARRAGSQDHPRRRNLWRSLVGGADSILSPTKDSPTSLSAMTAAQTLCYSDHTMTKGSYNSRDTDAFYGIAVEHNISIDRVQRNNSMV
Pendec1|3997	1	MPPSFPYGDPNFQDISFLARDGRNVTIPLYMIDVFCQYNVRLCINLGSQLGASVVLLVFLLLLTHSDKRRSSVFILNGLALLFNVLRLLFQTIHFSTPFEKVYPFFSGDYSSVKPGAYAISIFGVVFETMLVMCIMASLTVQVHVVCKTVQRRFRRPLLAFSLLMALIPIGFRMGWMVINCIYIMAAKSTTGYVWLESAVNIVITISICFFCAVFVIKLGHAIKQRRRLGVRDFGPMKIIFVCGCQTLTIPALFSILQYFAHVPELADNVLTLVTLSLPLSSIWAGAALENARQIETPRNPRNLWSAFAFGISRTMPTHRSGTEMTATGYTGQTLCYADQQISKHSQESEMPLAIAVEHDISVESIRRSPQDQSAA
Pendi1|1485	1	MAATPSPSPPFDPYTQNVTFRLGDGTKFPVSVQALDVFVMYNVRVCINYGCQFGASFTLLVILLLLTQSDKRRSAVFILNGLALFLNSGRLLFQVIHFSTGFEKVYPYVSGDYSSVPWSAYAISIVAVVLTTLVIVCIEVSLVIQVHVVCSTLRRRYRHSLLVLSILVALVPIGFRSAWMVVNCNAIVTLNYMSNIWWIESATNICVTISICFFCVIFVTKLGFAIKQRRRLGVREYGPMKVIFVMGCQTMVVPAIFSIIQYYIIVPELASNVVTLVVISLPLSSIWAGAALEHSRRSRSQDHQRRRNLWRALVGGAESVLSPTKDSPTSLSAMTAAQTLCYSDHTMSKGPHNSRDTDAFYGIAVEHDILINRAQKNTSIV
Pendig1|1155	1	MAATPSPSPPFDPYTQNVTFRLGDGTKFPVSVQALDVFVMYNVRVCINYGCQFGASFTLLVILLLLTQSDKRRSAVFILNGLALFLNSGRLLFQVIHFSTGFEKVYPYVSGDYSSVPWSAYAISIVAVVLTTLVIVCIEVSLVIQVHVVCSTLRRRYRHSLLVLSILVALVPIGFRSAWMVVNCNAIVTLNYMSNIWWIESATNICVTISICFFCVIFVTKLGFAIKQRRRLGVREYGPMKVIFVMGCQTMVVPAIFSIIQYYIIVPELASNVVTLVVISLPLSSIWAGAALEHSRRSRSQDHQRRRNLWRALVGGAESVLSPTKDSPTSLSAMTAAQTLCYSDHTMSKGPHNSRDTDAFYGIAVEHDILINRAQKNTSIV
Penexp1|1940	1	MAGTSSPTPSFDPYTQNVTFHLGDGTELLVPVQALDVFVMYNVRVCINYGCQFGASFTLLVILLLLTQSDKRRSAVFILNGLALFLNSGRLLFQVIHFSTGFEKVYPYVSGDYSSVPWSAYAISIVAVILTTLVIGCIEASLVIQVHVVCSTLRRRYRHPLLVVSILVALVPIGFRSAWMVVNCNAIITLNYMSDIWWIESATNICLTISICFFCVIFVTKLGFAIKQRRRLGVREFGPMKVILVMGCQTMVVPAIFSIIQYYITVPELASNVVTLVVISLPLSSIWAGAALEHSRRPGSQDNPHRRNLWRALVGGAESILSPTKDSPTSLSAMTAAQTLCYSDQTISKGSHNSRDTDAFYGIAVEHDISINRVQRNNSIV
Penfla1|9963	1	MATSSPIQPFDPFTQNVTFRLQDGTEFPVSVKALDVFVMYNVRVCINYGCQFGASFVLLVILVLLTQSDKRRSAVFILNGLALFLNSSRLLFQVIHFSTAFEQVYPYVSGDYSSVPWSAYAISIVAVVLTTLVVVCIEASLVIQVHVVCSTLRRRYRHPLLVISILVALVPIGFRCAWMVANCKAIINLTYTNDVWWIESATNICVTISICFFCVIFVTKLGFAIKQRRRLGVREFGPMKVIFVMGCQTMVVPAIFSITQYYVVVPEFSSNVVTLVVISLPLSSIWAGAVLENARRTGSQDRQRRRNLWRALVGGAESLLSPTKDSPTSMSAMTAAQTLCYSDHTMSKGSPTRDTDAFYGISVEHDISINRVQRKNSIV
Penfr1|9797	1	MAATPSPSPPFDPYTQDVVFHLADGSELLVPVKALDVFVMYNVRVCINYGCQFGASFTLLVILLLLTQPDKRRSAVFILNGLALFLNSGRLLFQVIHFSTPFEEVYQYVSGDYSSVPLSAYAVSIVAVVLTTLVVVCIEASLVIQVHVVCSTLRRRYRHPLLVLSILVALVPIGFRSAWMVVNCHAIITLNYMSEIWWIESATNICVTISICFFCVIFVTKLGFAIKQRRRLGVREFGPMKVIFVMGCQTMVVPAIFSIIQYYITVPELASNVVTLVVISLPLSSIWAGATLEHSRRSGSQDHQRRPNLWRALVGGAESLLSPTKDSSTSLSTTKDSPTSLSAMTAAQTLCYSDHTMSKGSQNSRDTDAFYGIAVEHDISVNRVQRNNSIV
Pengri1|8979	1	MATSQNLPFDPFTQNVTFRHANGGHFEVSVKALDVFVMYNVRVCINYGCQFGASFTLLVILLLLTQSDKRRSAVFIMNGLALFFNSGRLLFQVIHFSTAFEQVYPYVSGDYSTVPWTAYAISIVAVVLTTLVVVCIEVSLVIQVHVVCSTLRRRYRHTLLVLSVLVALVPIGFRTAWMIANCNAIITLTYMSGIWWIESATNISVTVSICFFCVIFVTKLGFAIKQRRRLGVREFGPMKVIFVMGCQTMVVPAIFSVIQYYITVPELTSNVVTLVVISLPLSSIWAGAALEHSRRTGSQEHPRRRNLWRSLVGGAESLLSPTKDTPTSLSAMTAAQTLCYSDHTMSKGSYNSRDTDAFYGITVEHNISIDRVQRKNSVV
Penita1|8197	1	MATTPTPSPSFDPYTQNVTFRLGDGTELPVPVQALDIFTMYNVRVCINYGCQFGASFTLLVILLLLTQSDKRRSAVFILNGLALFLNSGRLLFQVIHFSTAFEKVYPYVSGDYSSVPWSAYAISIVAVVLTTLVIVCIEASLVIQVHVVCSTLRRRYRHPLLVLSILVALVPIGFRSAWMVVNCNSIITLNYMSKIWWIESATNICVTISICFFCVIFVTKLGFAIKQRRRLGVREFGPMKVIFVMGCQTMVVPAIFSIIQYYIIVPELASNVVTLVVISLPLSSIWAGAALEHSRRSGTQDNQHRRNLWRALVGGAESILSPTKDSPTSLSAMTAAQTLCYSDHTTSKGSHNSRDTDAFYGIAVEHDISINRVRRNNSIV
Pennal1|11378	1	MATSSPSQPFDPFTQNVTFRLQDGTEFPVPVKALDVFVMYNVRVCINYGCQFGASFVLLVILVLLTQSDKRRSAVFILNGLALFLNSGRLLFQVIHFSTAFEQVYPYVSGDYSSVPWSAYAISIVAVVLTTLVVVCIEASLVIQVHVVCSTLRRRYRHPLLVISTLVALVPIGFRCAWMVENCKAIINLTYTNHVWWIESATNISVTISICFFCVIFVTKLGFAIKQRRRLGVREFGPMKVIFVMGCQTMVVPAIFSITQYYVVVPEFSSNVVTLVVISLPLSSIWAGAALENARRTGSQDRQRRRNLWRTLVGGAESLLSPTKDSPTSLSAMTAAQTLCYSDHTMSKGSPTSRDTDAFYGISVEHDISINRVQRNNSIV
Pennord1|3920	1	MAATPSPSPPFDPYTQEVTFHLADGSELLVPVRALDVFVMYNVRVCINYGCQFGASFTLLVILLLLTQSDKRRSAVFILNGLALFLNSGRLLFQVIHFSTPFEEVYPFISGDYSSVPWSAYAVSIVAVILTTLVIVCIEASLVIQVHVVCSTLRRRYRHPLLVLSILVALVPIGFRCAWMAVNCHAIITLNYMSEIWWIESATNICVTISICFFCVIFVTKLGFAIKQRRRLGVREFGPMKVIFVMGCQTMVVPAIFSIIQYYITVPELASNVVTLVVISLPLSSIWAGAALEHSRRSGSQDHQRRPNLWRALVGGADSILSPTKNSPTSLSAMTAAQTLCYSDHTISKGSQNSRDTDAFYGIAVEHDISINRVQRNNSIV
Penoc1|5033	1	MSFDPYEQNITLTASDGSTMDIPLPFFDEYVQEGVVSCINYGCQLGATIVTFVLLCLLTRSKKRSSIIFCLNVIALLLNMFRLICEVLIYTSAWFETYAYFTGDISRVSRGDFANSVLVSVMDALLQVVMEASLVTQTKVVSTNMSRWQKATILAISLALATSSIGFRMAQMVLESMLIVKNMPFTGYIWLQKVNTILTTTSIIYFSIVLVCKLGYTIYRRKQLGVHQFSPMQIIFIMSCQTMIVPSVFSILQFSSVNIHHINNDIVTFVVVSLPVTTLWAATALPGHAAVHDAESGVPLWNKLSTSRLNSADSRKKSASTSETITFPSTVNFQGSELAKSVTIGTRMEESISP
Penox1|2066	1	MATFEPYTQTHPYRLPGFDPLTQQFNLSYPDGSPLPISVPDVDTFIQYNIRICINYGTQFGASIVLWVILLLLTRREKRASSVFLFNAAALLFNIIRLLLQLVHFTTDFEKFYQYFSLDYSSVPRSAYAISITGSVFESLVVACIEASLVVQVHVVCTTIRRRYRWPLLALSCAVALATIAFRLAWMAENCIAIIQVSYMNTIWWLESACNIVITISVCFFCAVFVTKLGFALRQRRRLGVRDFGPMKIIFVCGCQTLTIPAIFSITQYFVIFPELSSNLITLVAISLPLSSIWAGASLDQGPHHDTQPLHRRNLWRGLAFGINGTTFHDSATAKKMTATEMTSSTAAQTLCYSDQPLSMLSKLSRDSLDPHGICVEHDISVQSEQRKRSLV
Penpol1|3809	1	MAATPSPSPPFDPYTQDVIFHLADGSELLVPVKALDVFVMYNVRVCINYGCQFGASFTLLVILLLLTQPDKRRSAVFILNGLALFLNSGRLLFQVIHFSTPFEEVYQYVSGDYSSVPWSAYAVSVVAVVLTTLVVVCIEASLVIQVHVVCSTLRRRYRHPLLVLSILVALVPIGFRSAWMVVNCHAIITLNYMSEIWWIESATNICVTISICFFCVIFVTKLGFAIKQRRRLGVREFGPMKVIFVMGCQTMVVPAIFSIIQYYITVPELASNVVTLVVISLPLSSIWAGAALEHSRRSGSQAHQRRPNLWRALVGGAESLLSPTKNSSTVLSATKDSPTSLSAMTAAQTLCYSDHTMSKGSRNSRDTDAFYGIAVEHDISINRVQRNNSIV
Penro1|2065	1	MAATPSPSPGFDPSTQTVIFHLRDGTELPVSVQALDIFVMYNVRVCINYGCQFGASLTLLVILLLLTHSDKRRSAVFILNALALFLNSGRLLFQVIHFSTGFETVYPFVSGDYSSVPWSAYAISIVAVVLTTLVVVCIEASLVIQVHVVCSTLCRRYRHPLLVLSVLVALVPIGFRCAWMVVNCKAIITLNYMSDIWWIESATNICVTISICFFCVIFVTKLGFAIKQRRRLGVREFGPMKVIFVMGCQTMVVPAIFSIVQYYITVPELASNVVTLVVISLPLSSIWAGAALEHSRRTGSQDPQRRRNLWRVLAGGAESLLSPTKDSPTSLTAMTAAQTLCYSDHTMSKSSYNSRDNDAFYGISVEHDITINRVQRNNEIV
Pensol1|2720	1	MAATPSPSLPFDPYTQDVTFHLAIGSELLVPVQALNVFVMYNVRVCINYGCQFGASFTLLVILLLLTQSDKRRSAVFILNGLALFLNSGRLLFQVIHFSTPFEEVYQFVSGDYSSVPWSAYAVSIVAVVLTTLVIVCIEASLVIQVHVVCSTLRRRYRHSLLVLSILVALVPIGFRSAWMVVNCRAIITLNYMSDIWWIESATNICVTISICFFCVIFVTKLGFAIKQRRRLGVREFGPMKVIFVMGCQTMVVPAIFSIIQYYITVPELASNVVTLVVISLPLSSIWAGAALEHSRRSGSQDHRRRPNLWRALVGGAESVLSPKEDSPTSLSSMTAAQTLCYSDHTMSKGSQNSRDTDAFYGIAVEHDISINRVQRNNSIV
Penste1|5931	1	MSTLDLGANFDPYEQPITILNKDGSNVTVALSDIDTYVQYNVRVCINYGSQLGASIVLFVILLLLTQREKRGSSVFLLNASALLFNIIRLVFQTVHFDTGFEKIYPYFTYDYSSVETGAYAVSILSTVFSTLLVVCIQISLMLQTQVVCSTLRRRYRVALIGVSSLVALVPIGFRCGWMVMNCIYIMRVAYMEAIWWLESATNITITISICFFCTVFVTKLGFAIRQRKRLGVREFGPMKVIFICGCQTLTIPAIFSIIQYLVVVPELNSNILTLVTISLPLSSIWAGAALDIRGTNSTVPPRRNLWRSLAFGVETTLKGTLPSKQMSSSMTPSSAAETLCYADHPTSNSSQDSDAPIGIAIEHDISINSIRRDHSIV
Pensub1|8297	1	MASFEAYTKTHPERLPDFDPFTQSFNLSYPDGHTFTVSVTDVDVFIQYNVRICINYGSQFGASIVLFVILLLLTRREKRASSVFLLNSFALLFNIIRLLLQLIHFTTGFEHFYPYFSLDYSNVPRSAYAISITGSVFESLVVAFIEASLVIQVQVVCATIRRRYRWPLMALSVAVALATIAFRLAWMVENCIAIMELSYMDTIWWLESACNIVITVSVCFFCAVFVTKLGFALRQRRRLGVRDFGPMKIIFVCGCQTLTIPAIFSITQYFVVFPELSSNLLTLVAISLPLSSIWAGAHLDQGRHSDTQPLHRRNLWRGLAFGVNSTTLNNTASEKHMTSSGMTASTAAQTLCYSDQPLSMLSKGSHDSLDPHGICVEHDISIDTVQRKHSMV
Penth1|220425	1	MAAIPSPSPPFDPYTQEVTFHLADGSELLVPVRALDVFVMYNVRVCINYGCQFGASFTLLVILLLLTQSDKRRSAVFILNGLALFLNSGRLLFQVIHFSTPFEEVYPFISGDYSSVPWSAYAVSIVAVILTTLVIVCIEASLVIQVHVVCSTLRRRYRHPLLVLSILVALVPIGFRSAWMVVNCNAIITLNYMSGIWWIESATNICVTISICFFCVIFVTKLGFAIKQRRRLGVREFGPMKVIFVMGCQTMVVPAIFSIIQYYITVPELASNVVTLVVISLPLSSIWAGAALEHSRRSGSQDHQRRPNLWRALVGGADSILSPTKDSPTSLSAMTAAQTLCYSDHTMSKGSQNSRDTDAFYGIAVVHDISINRVQRNNSIV
Penvul1|9809	1	MTTTPPSLPFDPFTQNLTFHLPNGGDLQVSVKALDIFVMYNVRVCINYGCQFGASFTLLLILLLLTQSDKRRSAVFIMNGLALFFNSGRLLFQVIHFSTGFEQVYPFVSGDYSTVPWTAYAVSIVAVVLTTLVIVCIEVSLVIQVHVVCSTLSRRYRHPILVLSILVALVPIGFRSAWMVVNCSAIVSLVYLEKMWWIESATNICVTISICFFCVIFVTKLGFAIKQRRRLRVREFGPMKVIFVMGCQTMVVPAIFSIIQYYITVPELASNVVTLVVISLPLSSIWAGAALDHARRSGSQDHQRRRNLWRSLVGGAESILSPTKDSPTSLSAMTAAQNLCYSDHTVSKGSNNSRDTDAFYGIAVEHNISIDRVQRNNSMV
Perma1|544792	1	MAESSVDPNLDRWNQDFTLIGPDGKPFVTNMAEFDFMRQWGIRVAINWASQIGASGILLFVLLLLTKREKRKSSIFIINALCLILNTTRSVLQCVWLTTDYYHPYSVVANDYSRVSALDEGNTIASNTILLILVILIMVSLSLQVWVVCITLKPLHKFLIMGGTTLVALVAIGFRFAVAIIDNIQTKKQETMKPYTSLIMNMHITQAVAVWVYSCIFTFKLGQAILQRKRMNMTQFGPMQIIFIMGCQTMIVPAIFTSLQFYESVPELASQSYTIICIFLPLSAIWAGLVTRDGSIGSDGADGHQRLLRDQFYRTPTSSVNNSKLVEKQLKPTYSIGSSSGKGAESPVMMRASPQQGKSEGAHAIYVDRDWSVDEGEASTRKNSV
Pesfi1|2210	1	MPPSYSDPRLQNFTIIGSDGVTPIQVSMPLIDGIRVQLDNTCISWSVQLGLCLMTLLTVLLLTPPSRMRRAINAVHIASIVVAVVRLSLLIQYFPGALTSYYVTWTKDLSVLEQDDFEMFVAGMALNALQFAFIEAALIMQAWTLIKCWRSAWKWAVRITAIILALATVVVKVLWVVHFIQILHRTLLPVKMDTVGRTATVLGAASIFFFCGLFATDLTVHLLATRSLIRRLGRGLTNLEILAIGNGVLMILPSLFAGVDVASGLSGSHVLPFDAGSWVMTLVVIGLPLTALIAKYRGPTSTSPSNQASHRLSLFANGPMHVLKPHHSGAADNITLDSPTGDSFMASRDATRANSIMSGRKAPSYFSRNPGPSHNEDMEMGIQVRKDVSVVLGGPDTNM…
Pestal1|597515	1	MPPSFDPRLQNFTIVGPDGMPINISMPVVDQMRVQLANLCISWGVQLGLCLMTLLVVLLLTPPSRMRRAINAVHVASLVVAAVRLSLLVQYFPGALASYYVVWTRDRSVLNGYDFNMSMAGIACNSVQFAFIEAALIMQAWGLIKCWQTGWKWTVRITAIILAVATVVLKVLWVVDYIWMLRFAPLPIKMDAIGRSATVLGAASIFFFCGLFATDLTVHLVATRSIIRRLGRGLTNLEILAIGNGVLMILPSIFAGLDVASGLSGSRVLPFDAGSWVMTLVVIGLPLTALIARYRGPTSASPSNQASHRLSLFANGPLHILKPQTSGADDITLDSPTGESFMGSRDATRANSIMSGRKPCYFNKPPAPRSDDLEMGIQVRKDVSVVLGGVDSVGPSRPR…
Petxy1|4029	1	MSKSVDSSFDFTNQVLNYTSIHGATQMTIGDINNTIHQNVQVAIIHGCVIGCSGLMIMILWIITKNRKTPIFIMNQLSLMFQVLHSGLYTAYLFSAFNSATYLFCGAGDFSQSFKVTITANVLQVLLIACIECSMVFQVRVIFRSPEVQKLGLMLTCISASIGLTTFAFYLAACVKSVEVLYTGEVLGKVLTNVPTVMFSCSIMFVCMLLVVKLVMAIRTRRYLGLRQFDTFHILAIMACQTMIIPTVLVVLSYGYIELGFSRIDSIATMLVTLQLPLSSMWASSANNNSSPTSAATTYLGKSTSNDSSFSSGSYPMNNDTLYRGDTLAEETSSIRTKGKPYLTMDSDGKSFRSEDEFNTPTTMFHSGIDGYDFEDDEKSLWREANRLARLESSEDQNS…
Pezech1|460099	1	GQNPLEQSITIINPEGYNVTVFLSEIDTENLKAIKFSAIMAAQIGACAIILFLLAALTKPEKRLSKIFLVNITSLILVIIRSILQIMYYSGPWFKMIAYYGGYYGGLTTSAYATSIAATIMALLLHICILTSLILQVRVVYASHPKLNNIMTAISIFVALVSVGFFTAVCTQVIKAILSVEFYESRWVYTTSRAMLAVSICFFSGIFVAKLGMAIRQRRVLGLEMWGPLQIIFIMGIQTLIIPALFSIIENINTVRFDGMSSLTTCLVAISLPVSSIWAATTSDSP
Phaal1|5320	1	MAQIDELTRGNAANTINYGSQIGACFVMLLVVLTMTPKNRFARVTTSINIAALIVGIIRNVLLSLFWSSSFLQFYAYWSDDYEFVNHNDTRISIAATAFAIPQIVLIYAALITQAWSMMKLWRPSVKWATMGVSIALITVAMGFRIAGFVFQIRLITEIFDIFPLLWVRQAGLALETATISWFCFLFNVRLIIHMWVNRSILPTAKGLSAMEVLVITNGVLMVIPVIFAGLAFFTYDFFEAGSVVYTAVIVLLPLGTLIAQRISTPSAFASAPVDVPSRVSDSTSKQPFLKRWSNSESYGSSPAKSVVHVPGITSRISGGRSSEKFDPIGAELSQIDDLERGVRVDREIEHREERL
Phach1|3699	1	MSATASDGIPYATQVSVPSGFNPQQQYAIFYNASGFAYDPIPLAVVDQLVLSSFVRLNFQYGVLFGMSFAMLISLVALTPAEKRRLWLFKLECISLILLMVRVICQGLVFSKTIYGRFLFNLVLDWSWVTTSDGVPVGFAAFTPWVLEVSVFCCLYIQAKAIVSAERPTTRRAILASLTTFYVIAFGFKGYYYVVALIQAYKPGTPNPLNTLTKAGTWLMTVAIALFSLVFSVNVYRVIRMRINMGLRRTDTLNVLFMVSVQSMIIPVIFALVENYDTLIPDAKGLAVQSIALLLPFGSLWAGSTAFMNRQEPRRQRPQTPPPRPPIPERNPDRLENPENIFENATVVSEEGTISGRHLVNSGSGYNYDENPFEEPSAIPLQDLSSGNNNRLNTGNAVS…
Phapo1|740743	1	MEPVAGQLEFDPWAQPIVLFNADGSNMTVSMEYFDMYRLYTARLALTDGAQVGATVTLLLVLLLLTGAEKRRSHIFITNALCLLTNAIRCILLSCWTTSTIWHPYAQISGDSSHIKRGDQATVIAQSVLTLIVTVLVMASLSLQVWVVCITTAPMHRYIIMGTMTVVACIATGFKFAMVIIISKQTLEFQSLWNYKKILTGSYVTQAMAIWLFSCVFTYKLGYAIVQRRKLKMPQFGPMQVVFIMGCQTMLIPGTHLPPFLHLHQRPNYLANIHVSAIFTGLQFNSKIPEFGNLVLTVVCIFLPLSAIWAGVVSENAAAPNAHDKGLIRGAFYRSKDSEYTIDSTSTSTTMMDRSRQMSVCTCANKSMASTPDTRKKSVAEYGDDAILIGREFGFSRDE…
Phcit1|250499	1	MADLASDVPSASFNPFDQVVFFRMADGTKIPVDMAGLRLYAQYAIRTCINYATQIGASIILLAILLVLTKHEKRRSPIFIFNTLSLILNILRTVFSCLYFTGAWWDPYSYFSGDYSPITNADIAGSVAATILTLALVICIEISLVLQVRVVCVTIPKTQRYALVVLSSLFALTAVAIRFVATVLNVQSILGVHTTAPDVANASNITITISICFFSLVFVGKLALAIRNRRRLGLKQFGPMQIIFVMGCNTLVIPAIFSILQYFTSTPMLGSQALTLVAIFLPLSAIWASTKVEGEGVASRGHDAHHKLFGSFGWRRDRNPSAVSESTSTAPLRGPTSPMSHKTADSETTQVDLEIGNETHVYATADKVNRLFP
Phimu1|26857	1	MSSPTSFDHNSQSVTFLMRDGVTPVVVPISDIDDWFYYNTALCINYGSQLGACFVMLVVTAVLTKESKRRTPVYILNILSLVFGFLRALLLSLYSVSAWAEFYAYFAFDFGDVPRSAYATSVAGTVIPLLMTITVNMSLFLQAYTVCKAMQKKWVYLISFLSGLVFMLAVGFRFAQVVTNSLAIMSAGQYFHHAWITVGSLATETISIWYYSIIFTGKLLYTVYARKNLGFQKWSYIQILAAMGGCTMILPSGFAVLEYASPDDFPEAGTLALTMVALLLPLSSLWASMITTEANSSFNVSQLWGSRSSQDVSSLEQKTFSSMYSCPSAFSTERKGSAAPISPITIDTVIEQANTRRDSTELDLEMMGVRVDRSYSVHSGI
Phisc1|644427	1	MSSTITPFDPTSQNITVLLADGVNSVNITIAALDQFFIYNCRLCINYAAQLGACLIMLIITAVLTKESKRTKPVFVLNVLSLVFGFFRALFLALYCVSPWVELWAYSTSDYSRVPKSAYGTSILGTVLPLFLTATVDASLVLQAHTVSKVMKRKHYYAVTAVSCLVYLFAVSFRFAEAVTNSRAIMSDGSYFAEAWITTATLATETIAIWYFSVIFTGKLVWTIKMRKNMGFQKWSYMQILAAMGGCTMIIPSLFTILEWVTPSDFPEAGTLAMTMVALLLPLSSLWASMSTTDRSASFNLSTLWASRQSQEDMEKNFGSQYTGPSHTQYSTDRKESTAPISPSANIAVVEHTPVKSSRDSTEIDLELMGVRVDRSYDVHSDRISGY
Phisu1|10892	1	MSSATTSFDPISQNVTVLMADGVTPVNMTIADLDAFFLYNCRITINYGAQVGACLIMLFVTATLTKESKRRKPVFILNIFALVLGFLRSILFALYSVSAWVELWTYITLDFSRVPRSAYATSIAGSVIPLLMTATVNASLVLQAHTVSKVMQRKHYYAITGLSCIVYLLAVGFRFVETVTNSKVIMSAGFYFPQAWIATGVLATETIAIWYFSITFTGKLVWTIYMRKNLGFQKWSYMQILAAMGGCTMVIPSIFACFEYVSPDGFPEAGSWAMTTVALLLPLSSLWASMVTTEPASSFNLSSLWASRNTQDGSEYGRKTFGSHSTGTQDGTQYSNDRKGSSAPISPIANNAIIEKTPNKPNPNRDSTEIDLEMMGVRVDRSYSVHSNRIDSY
Photr1|56978	1	MSPTTDPWNQTFTIIDADGNSQEVHMAQLTQLQIYITQSAINYGAQFGASILLLLVLLLLTKASKRRSYIFLINGFCLLVNAIRCVLLACLLTGNWYNPYTQIMGDYSRVTNSDNATSIASVLLTLLIAFLVFMSLGLQVWVVCVTTQPIQRGIVMALTTLVGVIAVGYRFALAIYNIKALLTQTGIGSNARLVSDCYIVQAVAIWVYSCVFTYKLGYAILQRRRLNMPQFGPMQVVFIMGCQTMVIPAIMTSLQFVPNLPELGNAVLTIVCIFLPLSAIWAGVEHDSGIASSGPDSHHRLFGSEFYNSTAHSVGTSSSTAYDKSRQVSIYTIPKSKDRDIESMNMTPKSYKRSHIDQGSVQADPEYGPSGENAANCH
Phy27169|273267	1	VPSTSFNPFDQVVFFRMEDGTRIPVDMAGLRLYAQYAIRTCINYATQIGASIILLAILLVLTKHEKRRSPIFIFNTLSLILNILRTVFSCLYFTGAWWDPYSYFSGDYSNITDVDIADSVAATILTLALVICIEISLVLQVRVVCVTIPKTQRYALVVLSSLFALTAVAIRFVATVLNVQAIMGIFTTGPDFANASNITITISICFFSLVFVGKLAHAIRNRRRLGLKQFGPMQIIFVMGCNTMVIPAIFSILQYFTSAPMLGSQALTLVAIFLPLSAIWAS
Phycap1|354375	1	MADSVSDASQAFDPFSQTVVFRTADGEKIPVPLKELNIFAQYAIQICINYATQIGASAILLALLLVMTPHDKRRSPIFIFNTVSLVINILRNVFQCLYYTGSFWNVYSFVTFDYSIVKSTDVAYSVTATILTLTLLICIQTSLVLQVQVVCVTVSKAFRYALVLLSSIVALATIGVRFALTVVNVQSILGVVTMGEWTFLASSSNIILSCSICFFSLIFTGKLAFAIRNRRKLGMKQFGPMQIIFVMGCNTLIVPAIVSILAYASSGLMLGSLVLTLVALFLPLSAIWASAHVERNDIASRGRDAHHRLFGSFGFKRDRNPSAVSESTSTAPLKGPTMSQKTADSETTQVDLEVGNETHVYAASKEANRLFP
Phycit1|46181	1	METMADSASDVPSTSFNPFDQVVFFRMEDGTRIPVDMAGLRLYAQYAIRTCINYATQIGASIILLAILLVLTKHEKRRSPIFIFNTLSLILNILRTVFSCLYFTGAWWDPYSYFSGDYSNITDVDIADSVAATILTLALVICIEISLVLQVRVVCVTIPKTQRYALVVLSSLFALTAVAIRFVATVLNVQAIMGIFTTGPDFANASNITITISICFFSLVFVGKLAHAIRNRRRLGLKQFGPMQIIFVMGCNTMVIPAIFSILQYFTSAPMLGSQALTLVAIFLPLSAIWASTKVEGEGVASRGHDAHHKLFGSFGWRRDRNPSAVSESTSTAPLKGPASPMSQKTADSETTQVDLEIGNETHVYATANKVNRLFP
Phycitr1|564057	1	MADSASDVPSTSFNPFDQVVFFRMEDGTRIPVDMAGLRLYAQYAIRTCINYATQIGASIILLAILLVLTKHEKRRSPIFIFNTLSLILNILRTVFSCLYFTGAWWDPYSYFSGDYSNITDVDIADSVAATILTLALVICIEISLVLQVRVVCVTIPKTQRYALVVLSSLFALTAVAIRFVATVLNVQAIMGIFTTGPDFANASNITITISICFFSLVFVGKLAHAIRNRRRLGLKQFGPMQIIFVMGCNTMVIPAIFSILQYFTSAPMLGSQALTLVAIFLPLSAIWASTKVEGEGVASRGHDAHHKLFGSFGWRRDRNPSAVSESTSTAPLKGPASPMSQKTADSETTQVDLEIGNETHVYGTHNTTTTIRRLQTIEEKSEHELTRSGV
Phycpc1|416945	1	MADSASDVPSTSFNPFDQVVFFRMEDGTRIPVDMAGLRLYAQYAIRTCINYATQIGASIILLAILLVLTKHEKRRSPIFIFNTLSLILNILRTVFSCLYFTGAWWDPYSYFSGDYSNITDVDIADSVAATILTLALVICIEISLVLQVRVVCVTIPKTQRYALVVLSSLFALTAVAIRFVATVLNVQAIMGIFTTGPDFANASNITITISICFFSLVFVGKLAHAIRNRRRLGLKQFGPMQIIFVMGCNTMVIPAIFSILQYFTSAPMLGSQALTLVAIFLPLSAIWASTKVEGEGVASRGHDAHHKLFGSFGWRRDRNPSAVSESTSTAPLKGPASPMSQKTADSETTQVDLEIGNETHVYGTHNTTTTIRRLQTIEEKSEHELTRSGV
Pickud1|4528	1	MSIHDDFTYSIDPENILVNYTSFEGPVTATLGSFDEYMKTVVVLGIIFGTRIGLSVVSFPVIFMITKNKKSPIFVLNMTCLGLLFLQSCLYAVTLTRTYNTISYRFSHSGEINYAASTLSVVSNLFYILLITFVEISFCYQVYIIFSSPQKNLKRLSYLATAFSAALGMASIALYFTFMVYSNLAFFDNNVSVPSYLSNTPLILFVTSSCAVCLLLLLKLAFAIRTRRYLGLKQFNLFHILFIMAFQTMVIPTILILISFNAFSDSDQYSSQTFSALGTALITISLPLTTMWANSSVSSSSPTSSYNVGSPGSFSSSDDNKTDIESPNSYYGKISDDIERSDSMYENENHSTVDNTMSLVSPATQNDREFWKEVELYTKDLGKANEKDGIEQRLLSEVQ…
Picme2|72297	1	MSDYLSKLPEDPGNIVLNYTTIDGLNSVTFADLDEYLKTIVVLAIVFGTRIGLSAIALPVNFLVTKNKRSPIFILNTACLCILFLQSCLFSVTLTKYYNTIAFSFSMYENVDTLASNISIAANVLYVILIALVEISFCYQVYIIFESPQTHLKRLGYVATALSASLGLASVVMYFMYMVYSNITFLNPSSSRPGYLVNTPLILFVTSSCAICFMLLLKLGVAIRTRRYLGLTQFNLFHILFVMTFQTMIIPTVLILISFNAFSETDQYSSQSFSALGTALITISLPLTTMWANSSVSNSTPSSTVDMYSPYPSSDDNKTLAESPLDYYPKSSLSDSESFPGMTADPEKQIIGDYQMKGMESSAKTDEEFWKEVELYTKDLDKHSQNGSIHDSGIKHKSD…
Picpa1|39467	1	MEEYSDSFDPSQQLLNFTSLYGETDATFAELDDYHFYVVKYAIVYGARIGVGMFCTLMLFVVSKSWKTPIFVLNQSSLILLIIHSGFYIHYLTNQFSSLTYMFTRIPNETHAGVDLRINVVTNTLYALLILSIEISLIYQVFVIFKGVYENSLRWIVTIFTALFAAAVVAINFYVTTLQSVSMYNSNVDFPRWASNVPLILFASSVNWACLLLSLKLFFAIKVRRSLGLRQFDTFHILAIMFSQTLIIPSILIVLGYTGTRDRDSLASLGFLLIVVSLPFSSMWAATANNSNIPTSTGSFAWKNRYSPSTYSDDTTAVSKSFTIMTAKDECFTTDTEGSPRFIKGDRTSEDLHF
Picst3|48085	1	MDTSINTLNPANIIVNYTLPNDPRVISVPFGAFDEYVNQSMQKAIIHGVSIGSCTIMLLIILIFNVKRKKSPAFYLNSVTLTAMIIRSALNLAYLLGPLAGLSFTFSGLVTPETNFSVSEATNAFQVIVVALIEASMTFQVFVVFQSPEVKKLGIALTSISAFTGAAAVGFTINSTIQQSRIYHSVVNGTPTPTVATWSWVRDVPTILFSTSVNIMSFILILKLGFAIKTRRYLGLRQFGSLHILLMMATQTLLAPSILILVHYGYGTSLNSQLILISYLLVVLSLPVSSIWAATANNSPQLPSSATLSFMNKTTSHFSES
Pieho1_1|259854	1	MSIIHFDKMPGGDQTFTLLSPAGTPFSASLFDISTVHTMATSQGILFGVQVGLTGMLLLLLPLTTAREKRKSPVFILNLVALALLLLRSTLTAALVNSIFYDFYHWVLGYFPPSLALNHAIRLGVSVEVTSALIDGVIYSSLILQVNIVCCTIRSIYRNAITSACVVVSLATMSFRVYFAIWNIRHSIVGINSFTKAQQDHQYHLVWVYNVLSVFTIALFAAIFVCRLAFTIRARRRLNIKQFGPMQIIFIVGCQTLLIPLTFAVAACYTLPGAQLRSMVPTVVAIFLPLSGLWAASQSATAKAKPPVHLNVLSSYHSKSLHSDETQNDTLVGDASFVDEESRIFEKPAGNIVLDKTYSVRSD
Plecuc1|323423	1	MADFDPRKQVFYLIGADGKTQIPVPIDVLMERHIFEMSNCINFGAQAGASIMLFIVALCLMPRIKLIKLSQWLQLCTLFLNTVRLILFAAYYTGPFNDTYSFWTGDFSHITQSDIVRSAASESLSLLIGILIQVILFVQAWAMVNLLSRWWKWSLGILSFLLSLTTMTFRFISGVVRIESMLGLSARPEHLGFVFNAYTLLQISSIIWYCVLFNSKLALHLIKHRGVLPSRRGLSAIEVLVITNGLLMFIPVIFCGLGFSPYIGQRLEVGSATQTLVILILILGTLIAQRVCNPNASYANHTNETGSSGSPFKYTTASSAGSAYPGGSGGGIPSTVTSHVEAFPPRRRDPATDSIEAELRRIDSADDDAEKAAGVRVNQEFERRVERA
Plesi1|378322	1	MCGNAGRPANFDPYKQHFKLLMSNGTELDVNMAQIDFMRLYGIRLGIEYGSQIGASFVLLAMLLLLTRREKRKSLIFVTNIVCLLVNAVRCICYCLYLTGNWFNPFLFLSDDFSRITTADTAQTIATTTMTTLLYICVMVSLSLQVWIVCITTQKNQRILIMGGTTVIALLAVGVRFAVTVISNQMTMINRTMSGYGFLLNTNTVLTTAAIWVYCCVFTFKLGIALMQRRRLGLVQFGPMQIIFIMGCQTMVVPAIFSCLQFYDRIPELGSFTPTIVCISLPLSAIWAGIATNDSHVAASGADAHQRLLRAQFGRTQSTSGTDHSTESGEMTRSSTLYTKDLNDPDSPTTTFKEKGSVESQGIQVQSDWRVDSGEPSSNYSTTT
Pneca1|3632	1	MVFSPVNQTVLLKNSKGDTIPFLLSDFDEFSLSRAQTSMIFSAQCAMSLLLAIVLILTSKREKRKTLLFFLNIGGLITVFIRACLQCAYLSGTWVSYSVQFLGEFELLSQKDFYVSIIASCIPIFIILFIELSLLIQIRVVYATEKKLQIPLTIAFSIIIIVVIIFWILAAVQNSMAVLSQTHFGHSGLWGSPWPYTVARISFAFSIFIGCMVFIYKLLITIYRRHKMGVKEFGPLQIIFIMSCQTLIIPAILILVDFGVKITGFSSLTQALVVMSLPLSSLWASSKVENNKNNAAPTYYKDMKSIGDYSIESTPSSFTKPPYMGFRKPSYFSEYSRSPFYEEYFDDNGSKLDILVEKSLNMFQEDK
Pneji1|1692	1	MSLSTVNQTVILKNSHGEKVKFLLSDFDMFSLSRAQTSMIFSAQCAMSALLAIILLLTSKREKAKTFLFFLNMAGLISVFIRGCLQCAYLTGTWTSYSVQFLGEFELLSYNDFYVSIIASCMPIFIILFIELSLLIQIRVIYASHRKLRMPLTIISCVIISVVILFWVIAAIQNSMAILSQTHFGSSGIWGAPWPYTAARCLVFVSKLFFAIYRRHKMGIKDFGPMQIIFITSCQTLIIPAIFIIIDFWVDITGFSSLTQAFVVMSLPLSSLWASSKIEKNKNSMAQPYSERINSKDYSVKSSPTSLSKSSYIDFKQPPCYLDSGKSPCIPSFEYNGNPFDQFYENDRNRLNIFIEESVDISSEKA
Pnejir1|15	1	MSLSTVNQTVILKNSHGEKVKFLLSDFDMFSLSRAQTSMIFSAQCAMSALLAIILLLTSKREKAKTFLFFLNMAGLISVFIRGCLQCAYLTGTWTSYSVQFLGEFELLSYNDFYVSIIASCMPIFIILFIELSLLIQIRVIYASHRKLRMPLTIISCVIISVVILFWVIAAIQNSMAILSQTHFGSSGIWGAPWPYTAARISFVFSVCLGCLVFVSKLFFAIYRRHKMGIKDFGPMQIIFITSCQTLIIPAIFIIIDFWVDITGFSSLTQAFVVMSLPLSSLWASSKIEKNKNSMAQPYSERINSKDYSVKSSPTSLSKSSYIDFKQPPCYLDSGKSPCIPSFEYNGNPFDQFYENDRNRLNIFIEESVDISSEKA
Pnemu1|311	1	MAFSPTNQTIFLKNSKGETIPFLLSDFDEFSLSRAQTSMIFSAQCAMSLLLALVLMLTSKREKRKTLLFFLNIGGLVTVFIRACLQCAYLSGTWVSYSVQFLGEFELLSQKDFYISIIASCIPIFIILFIELSLLIQIRVVYATDKRLQIPLTIFFSIIIIIVITFWILAAVQNSMAVLSQTHFGHSGVWGAPWPYTVARISFAFSIFIGCIVFIYKLLITIYRRHKMGVKEFGPIQIIFIMSCQTLIIPAILILIDFGVKITGFSSLTQALVVMSLPLSSLWASSKVEKNKNNVTPTYYKDMKSIGDYSIESTPSSFTKPSYIGFRKPSYFSEYSKSPFYDEYFDDNGSKLDILVEKSLNVFPEKK
Pocchl1|9989	1	MAPFNPLLQPVTFLSPSQTPISIPITTIDAFNDESISVSINYAFQLGACTILLLVLLILTPPSKLRRFPTILHIAGLVTCIIRMALLLAFFLSPFNHFYQFWSGDYSSVSKHYFYNSVAGNVFSLLVVLVLETALIHQAWTMVILWPTVVRVSLCVVSAVISLMAIGWRFAFAVIQSKSDVDLVPARNLEWVVKSALILNALSMCWYCTIFNIKLLMHLFANRGILKSRPTLTPVEVLVMTNGILMFVPVIFVGLEWGHFPNFEAASLTQTSVALILPLGTLAAQQMTGGGSMRYISGSNKSGSSYGNKEKVASPITPGGFSSVSTTCGPGTRLQRSMLSNGMAGGRRAKMDHFDLELRQIDSTSGLAEDQVRVDMDLEQKETRI
Podan3|206771	1	MSTPTSTTLAPGPPPTNFNPSTQTFILLAPAPPSGELAPVPLTPKEVSEIYADASSLSILYGSQIGACISILAVVLLMTPLPRFKRWPTIISILALALNTTRMVLLSLFYPSSWASLTALFLGDYSAVSQNDINISVVATLLSVPVTMLIYAALFVQAWSMLSLWRDVWKWLAVGVSIGVGLVTVGFNFAGAVIQARGVLGMTVPRDGVWVRQVYLGMMTGGICWFCFLFNVRLVMHMWETRSVLPGWKGLKAMDVLVICNGVLMFVPGTSFVVVCLWFASFTNFESASLTQTSVIVVLPLGVLVAQRLAAAPSRYASPTGTTTDMTGSSSMGSNPRSRNQTSSMATQRPLLSHDRRGSAASYNAHGFQGKNHVAVSADQQQCPRRHTRKDHPDDLIME…
Polci1|201659	1	NTSFNPYKQTFTLVAPDGATTFNSSLAQVQLLMNNVATQGIIYGTQCGASILMAALLLLMTRRDKRRSWVFTFNTSALVFDAIRSILQCAQLNGAFYNFYNFEAVFYTGPQVKAAQQVSVCAALFTFFTIICIEISLVLQVHIICVTMTRARRTLVTVCGIVVAAMAIGFRFALVVINADQTINIGQSSVQKLKYLNWIASSANITLVTSIAFFSLIFCTKLAYAIMSRHKLGMKQFGPMQIIFVMGCQTLIIPLIFAVITYYCVPNTQINSFVSTIVAIFLPLSGMWAS
Polfu1|604003	1	MSNSTNATLPANFDPYNQAFTLLLPDGTPIEVNTSDLNFMRSFGMRLAINMGSQVGASIMLLAVLLVLTRREKMRSWVFIMNTLCLLTNAIRAILSCLYLTGNWFNPYAFLTGDFSKVTSNDMATSIASNIMTLLLVVFIFVSLSIQVWIVCVTTPRLQQLLIMSATTLVALVAIGFRLAVVVVTSHRTLHYTGWDDKHLLIVQMYISQAIAIWVFCVVFTFKLGLALLQRKRLGMTQFGPMQIIFIMGCQTMIIPAIFTCLEFYDKIPELGTQTLTVVCIFLPLSAIWAGVSTSDSNVAVSGANSHQRLLRDQFGRSPTQSPRSTQMSGNEKPSTLASEGTYSQRDPDSPYAPYHKEKFPGEHSIVVDREWSVENEEPASRV
Polhy1|5240	1	MVYPFDPWAQNVTFLRANHSPFDIRVSALIDFANYNTRVVTNEGAQLGACLIMVILLALLTSSEKRKSPIFILNTSALLLNSGRLLCQCLYFSSSYGDLYAFFSGDYSRVTSGGYANSVIGAVVSVLLVAAFEASLFFQTHIMCASLRDLHKYLVLAMALAVTLLATGFRFALSVENCIAILKTADNPEIWVESAANITVTISIFYFSAIFVTKLGVGIASRRRLGLTRFGAMQVIFVMSCQSMVVPAIFAMLQYVFPKAETTSNVLTAVVISLPLSSLWASAATKHSFETVNSTPHRHLWPSPTPQTNTSDRSRQNSTIQPSISTRFGSTSQDPVDRLYPELEDGYEAKTERNSSLASTR
Pse03VT05_1|1716	1	MSTANVQLPAGFDATKQNITIYTPDGTAVVTTIPMINEFNTQNSEICVVYGCQLGASLIMFLVVMLTTRLSKRKSPIFVLNALSLIISFLRSLLQILYYIGPWTEMYRYLAYDYSTVPASAYANSVAAALLTFFLLMTIEASLVLQTNVVCKTMSSRIRWPATALSMVVSLLAVSFRFGLTIRNVEGILGASVKSDTLMLGRASLITETGSLWFFCTIFVIKLGWTLYQRKKMGLKQWGPMQIITIMAGCTMIVPSLFAILDYFPEQTFYEAGTVAICLVAVLLPLSSVWASAAIDGDEPVHPPGSTPKFSSFNMGSDYKSSSARLAQSIRKASVPVEHLSRTSEEELGADGTLNRAGSYGTDRMSGSVSPRGVRVERTFEVHTAGRGGPTEREDIF
Psehy1|334010	1	MDVTNDTTNGSFDPFSQTINITVVPEYETMSITLEDFSRWQLYATRACINYGSQFGASITLLILLLTLTKSDRRRSIIFITNCIGLTANAIRNLLQAVYFTTEYWNPYVYFTGDTSRITTSITAQSVTAAILPFIVYTCILASLNLQIRVMLTIATYRWQRIVIQCISLALALVTLTFRFCLCAINAKAIVDNEITSGWQWLPQACNILLTITICTTSLIFCGKLVCAIYQRRTIGLRAFGPLQVLLVMSLQTFLIPSLFALVQFTSDVAQLYSLVQTSALLCLPLSAMWASAKVGERQSSVGLSTPSFVRQWKCSLSSSSISPLSSGYRKESHASQGSPASPRVLEEGCEGRHSFDVMAMGTYGIR
Pseudest1|8378	1	MSTANVHLPADFDPTRQNITIYTPDGTPVVATLPMINLFNRQNNEICVVYGCQLGASLIMFLVVLLTTRVSKRKSPIFVLNVLSLIISCLRSLLQILYYIGPWTEIYRYLSFDYSTVPASAYANSVAATLLTLFLLITIEASLVLQTNVVCKSMSSHIRWPVTALSMVVSLLAISFRFGLTIRNIEGILGATVKSDSLMFSGASLISETASIWFFCTIFVIKLGWTLYQRKKMGLKQWGPMQIITIMAGCTMLIPSLFTVLEFFPEETFYEAGTLAICLVAILLPLSSVWAAAAIDGDEPVRPHGSTPKFASFNMGSDYKSSSAHLPRSIRKASVPAEHLSRTSEEELGDDGTLNRGGAYGMDRMSGSISPRGVRIERTYEVHTAGRGGSIEREDIF
Psever1|1172	1	MPSANVQLPPGFDATKQNITIYTPDGTPVVTTIPMINEFNTQNSEICVVYGCQLGASLIMFLVVMLTTRVSKRKSPIFVLNALSLIISFLRSLLQILYYIGPWTEMYRYLAYDYSTVPASAYANSVAAALLTFFLLMTIEASLVLQTNVVCKTMSSRIRWPVTALSIVVSLLAVSFRFALTIRNVEGILGAIVKSDTLMLGRASLITETGSLWFFCTIFVIKLGWTLYQRKKMGLKQWGPMQIITIMAGCTMIVPSLFAILDYFPEQTFYEAGTVAICLVAVLLPLSSVWASAAIDGDEPVHPPGSTPKFSSFNMGSDCKSSSARLAQSIRKASVPVEHLSRTSEEDLGADGTLNRAGSYGTDRMSGSVSPRGVRIERTYEVHTAGRGGPTERDDIF
PseVKM103_1|3728	1	MPSANVQLPPGFDATKQNITIYTPDGTPVVTTIPMINEFNTQNSEICVVYGCQLGASLIMFLVVMLTTRVSKRKSPIFVLNALSLIISFLRSLLQILYYIGPWTEMYRYLAYDYSTVPASAYANSVAAALLTFFLLMTIEASLVLQTNVVCKTMSSRIRWPVTALSIVVSLLAVSFRFALTIRNVEGILGAIVKSDTLMLGRASLITETGSLWFFCTIFVIKLGWTLYQRKKMGLKQWGPMQIITIMAGCTMIVPSLFAILDYFPEQTFYEAGTVAICLVAVLLPLSSVWASAAIDGDEPVHPPGSTPKFSSFNMGSDYKSSSARLAQSIRKASVPVEHLSRTSEEELGADGTLNRAGSYGTDRMSGSVSPRGVRIERTYEVHTAGRGGPTERDDIF
PseVKM3775_1|8912	1	MSAANPHLPADFDATQQNITIYTSDGTPVITAIPMINQFNTQNNEICVVYGCQLGASLIMFLVVLLTTRASKCKSPIFVLNALSLIISFLRSLLQILYYIGPWTEIYRYLSNDYSTIPRSAYGNSVAATLLTFFLLMTIEASLVLQTNVVCKTMSNRIRWPVTALSMVVSLLAVAFRFALTIRNVEGILGAIVKADTLMLGRASLIAETASLWFFCTIFVIKLGWTLYQRKKLGLKQWGPMQIITIMAGCTMIIPCKYHPTFQKETN
PseVKM4514_1|1316	1	MSAENAHLPPDFDASQQNITIYTPDGSPVITTIPMINEFNTQNLEICVVYGCQLGASMIMFLVVMLTTRVSKRKSPIFVLNALSLIISCVRSLLQILYYIGPWTEIYRYLSYDYSTVPSSAYANSVAAALLTLFLLMTIEGSLVLQTNVVCKTMSSRIRWPVTAFSMVVSLLAVGFRFGLTIRNVEGILSAVVKSDTLMLGRASLITETASIWFFCTIFVIKLGWTLYQRKKMGLKQWGPMQIITIMAGCTMIIPSLFAILDYFPEQTFYEAGTLAICLVAILLPLSSVWAAAAIDGDEPVRPHGSTPKLSSYNMGSDHKSSLAHLRKTSSVPVDHLSRTSEEDLGTDGTLSRGGAYGMDRVSGSVGSVSPQGVTIERTYEVRTGGSRGPAEREDSF
PseVKM4520_1|7356	1	MSTAKAHLPPGFDATRQSITIYTPDGTPVVTSLPMINLFNTQNNEICVVYGCQLGASLIMFLVVLLTTRVSKRKSPIFVLNVLSLIISSLRSLLQILYYIGPWTEIYRYLSFDYSTVPSSAYANSVAATLLTLFLLITIEASLVLQTNVVCKTMSSRIRWPVTALSIVVSLLAVSFRFGLTIRNIEGILGATVKSDSLMFSGASLISEVASIWFFCTIFVIKLGWTLYQRKKLGLKQWGPMQIITIMAGCTMLVPSLFTVLEFFPNETFYEAGTLAICLVAILLPLSSVWASAAIDGDEPVRPHGDTPRFASFNMGSDYKSSSAHLPHSIRKASVPVEHLSRTSEEELGADGTVNRGGGYGMDRMSGSISPMGVRVERTYEVHTAGKGGPVERDDIFC
Purli1|2824	1	MSTSQPPGGDGAAFDPYTQNVTFLGPDGVTPIAVPIPEIDSFDDTTVAVTINYSIQIGCCIITLLVLLTMTRPLVKLRRVSSMLYAFGLATCIVRNSIFVAFFMSPLNHFYQSFAGDYSNVSRKFIANSIAGDVMSCLLVLIVEAALMNQAWTTVRLWSEPIRALLVLASGVIVLVAVAFRIGFLVVQARANVDLLAPGPGDQWAVQGSLITLAISIFWFCALFNLKLVGHLITNWGVLPSMRTLTSMEVLIMTNGILMIIPAVFAGLEWGTFQNFESQSLVAASVIILLPIGTLIAQQISARSFAGPGPDYSLCTRSDCSCACHHSTRGDTVTATGGKTMRTGGTAATRTADSDGDRASSAAHDEKHSFLSAFRLHSFSSPGRHHRHHHDASAGTSPT…
Pyrco1|1098	1	MDSEPMMDTTTMAPFRNNTQGPINHPLSDLLTQTILLTTRNGTEIPISLQDLSNIQYLAITWSACFAIQIGAATILFCLLPLLSNPSRRRSLPFLCNMITLAIVILRGILHIYYYFSPFTTPYRLFTEEYIGIPMSARIISIASAITTLLLKAMVQFSLIIQLRILFQNREGIKNALTIGTSLLAAVSTGIYVWIVVLSTEVILQEPVGHSSPNSRLTFASKVTFAGSITVFSALLVGKLLVAIKERRALGLKKFGVFKIALVLGLQTMFIPAIFTIVDSFVDLDGLISFTPALAGMFLPLASMWASAKHDSPDTRSAVGLGKVSYESDRSSRGSHGSDRSDEESLPRTAVSPWSPTAIVNSMRPGFLLGRKGSRASSVNEKEEKEKMEV
Pyrdom1|306136	1	MAPFRNNTQGPINHPLSDLLTQTILLTTRNGTEIPISLQDLSNIQYLAITWSACFAIQIGAATILFCLLPLLSNPSRRRSLPFLCNMITLAIVILRGILHIYYYFSPFTTPYRLFTEEYIGIPMSARIISIASAITTLLLKAMVQFSLIIQLRILFQNREGIKNALTIGTSLLAAVSTGIYVWIVVLSTEVILQEPVGHSSPNSRLTFASKVTFAGSITVFSALLVGKLLVAIKERRALGLKKFGVFKIALVLGLQTMFIPAIFTIVDSFVDLDGLISFTPALAGMFLPLASMWASAKHDSPDTRSAVGLGKVSYESDRSSRGSHGSDRSDEESLPRTAVSPWSPTAIVNSMRPGFLLGRKGSRASSVNEKEEKEKMEV
Pyrly1|440686	1	MTDLDAFPEFDPWTQSVALYYQDGSTFIISIDQLDHYRLYGIRLAINYGTQIGASVLLLLVLLLLTRPEKRRSFIFIINALCLISNAVRCILPCCYLTGSMWHPYSQLSGDWSRVTTGDIATTVATNAMTLLVTTLIMISLSIQVWVVCVTTMPLQRYVIMVITTSMACIALGYKATVVIYNIKHILAFETMDQHLRLVSISYVVQAVSIWLFSCVFTYKLGYAIIQRRRLKMPQFGPMQIVFIMGCQTMLVPAIFSSLQFLETVPEFGTQVLTIVCIFLPLSAIWAGVVNDANAGSRPVSPGRLVHREFYQSVVSTTASGSSTVQDKSRGLSVSTYSKGKEIESAMATPSPRKSRVEDNGIHAGHEFGFSHDFATDQV
Pyrom1|240295	1	MAPFLNSAQGPNNYPLSDLLTQTILLTTRNGTKIPISLEDLSNIQYLAITWSVCFAIQIGAASILFCLLPLLSSPSRRRSLLFVWNMITLAIVIIRGALHIYYYFSPFTTPYRLFTEDYTAIPMSARIVSIASAITTLLLKAMVQFSLITHLRILFQNREGIKNALTIGTSLLAAVSTGIYIWIVVLSTEAVLQEPVGYFSPNSRLVFASKILFAGSLTIFSALLVGKLLLAIKERRAMGLKKFGVFKIALVLGLQTMFIPAVFTIVDSFVDFEGLVSFTPALAGMFLPLASMWASAKHDAPDTRSAVGLGKVSYDSDRSSKGSNGSDRSDEESLPRTPISPWSPTAIVNSMRPGFLLGRKGSCASSVSDYDEKEKMEV
Pyrsp1|569186	1	MFDPWMQPITLYFQDGTNFTIGVEDLDNYRLYGCRLAINYGSQIGASVILLLVLLLLTRAEKRKSFIFLANAFCLTANTIRCILLCRFLTGSMWHPYSQFAGDWSRVTTSDLATSVASNTMTLLVTILIMVSLSLQVWVVCVTTAPFQRYMIMAVTSVMACIAIGYKATAVIYNIKQALLFEPIEPYKNYIGTSYVTQAASIILFSCVFTYKLGYAIIQRRRLNMPQFGPMQVVFIMGCQTMLIPAIFSLLQFHKAVPEFGTQVLTIVCIFLPLSAIWAGVANDSSVARSGPNSHFSLIQGEFSRSSGSNSASRNNGYDDKSRGLSVSTYSNVKERELDGSVSSPRAKSSPEDKGIHVDRKFGYTHREADDLV
Pyrtr1|155523	1	MDDTMQSVQVPSNFDPWTQPLNFTMSDGNGGWVLVQKSWEDLDTWRIYDFRVGISYGVGFGASLMLLLTLLLLTKAEKRKSWIFLLNAACLLTNGIRCLLFCTWITGNFNNPYSVMSQSWDHITGYDFASYITINIFGILVTALIFISLSLQVWIVCVTTPPLHRKIIMAVTTTMACVAFGFRAAAVYYNTKLTLAFEGNDSVQNLTSTSYVVQVVAIWLFSCVFTFKLGHAILQRRRLNMPQFGPMQIVFIMGLQTMLVPAIFASLQFTNVLPEIVAHVLTVVCIFLPLSAMWAGVVNDQNLASRAPNSHQQLLNAECCDASRLTTLSSGSTACDKDKSRQMSV
Pyrtt1|1546	1	MDDTMQSVHVPPNFDPWTQPLNFTMSDGNGGWILIQKSWEDLDTWRIYDFRVGISYGVGFGASLMLLLTLLLLTKAEKRKSCIFLLNAACLLTNGIRCLLFCTWITGNFNNPYSVMSQSWEHITGYDFASYITINIFGILVTALIFTSLSLQVWIVCVTTPPLHRNIIMAVTTAMAGVAFGFRVAAVYYNTKLTLAFEGNDSVQNLTSTSYVIQVVAIWLFSCVFTFKLGHAILQRRRLNMPQFGPMQIVFIMGLQTMLVPAIFASLQFTNVLPEIVAHVLTVVCIFLPLSAMWAGVVNDQNLASRAPNSHQQLLNAEFCDASRLTTLSSGSTAYDKDKTRQMSV
Rac5018_1|4371	1	MAPFPNMALHATAGSPPPGFDVNNQTFNLVDADGVTLWPTSTDDINTVKNLAVQTAIIFATQLGASAMLLCVLLLMTTSSKRRSSAFIFNVLALVCNVIRCTIQCVEMVGPFMDFVLVVMQIYDVAGIHEAVAQSVTCSVMTTLVFIFLQAALIFQVKVVVMTAGRIQRVAILSFCCVISLLAIAFRLNLLVINCKNTTNSRALSPEAVDAQNWAQSVSNICQIVAICTFSLIFVAKLGFAIRARRQMGLKQFGAMQIIFIMGCQTLFVPVIFAILDYYAMRGAQLGSFVETLVAIFLPLSSMWASTDVKSRRVAMPANNPAHRAIPVGHSAYTTDDGYSSKRKLVDDDTVDTLVASSRTPTSSYHNSPVKLESYMSDTDDLEMQKIGQNVRVDRSYTV…
Rac5018_1|16948	1	MAPFPNMALHATAASPPPGFDVNNQTFNLVDADGVTLWPTSTDDINTVKNLAVQTAIIFATQLGASAMLLCVLLVMTASSKRRSSAFIFNVLALVCNVIRCTIQCVEMVGPFMDFVLVVMQIYDVAGIHEAVAQSVTCSVMTTLVFIFLQAALIFQVKVVVMTAGRIQRVAILSFCCVISLLAIAFRLNLLVINCKNTINSRALSPEAVDAQNWAQSVSNICQIVAICTFSLIFVAKLGFAIRARRHMGLKQFGAMQIIFIMGCQTLFVPVIFAILDYYAMRGAQLGSFVETLVAIFLPLSSMWASTDVKSRRVAMPANNPAHRAIPVGHSAYTTDDGYSSKRKLVDDDTVDTLVASSQTPTSSHHNSPVKLEARGEPKVSVTAGHRESYMSDTDDLEM…
Racan1|18324	1	MAPFANIAMNTLAASPPPGFDVNNQTFNLVDADGVTLWPTSTDDINTVKNLAVQTAIIFATQLGASAMLLCVLLVMTASSKRRSSAFIFNVLALVCNVIRCTIQCVEMVGPFMDFVLVVMQIYDVAGIHEAVAQSVTCSVMTTLVFIFLQAALIFQVKVVVMTAGRIQRVAILSFCCVISLLAIAFRLNLLVINCQNTTNSRALSPEAVDAQNWAQSVSNICQIVAICTFSLIFVAKLGFAIRARRQMGLKQFGAMQIIFIMGCQTLFVPVIFAILDYYAMRGAQLGSFVETLVAIFLPLSSMWASTDVKSRRVAMPANNSAHRAIPVGHSAYTTDDGYSSKRKLVDDDTVDTLVASSQTPTSSYHSSPVKLEARGETKVGVTAGHRESCMSGTDDLEM…
Rhesp1|499364	1	MADGVTPVVLPIPDIDAWFYYNTALCINYGAQLGACFVMLVVTAILTKESKRRTPVYILNVLSLALGFLRALLLALYSVSPWAEFYAYFAYDFVDIPRSAYATSVAGTVIPLLMTITVNASLFLQAYTVCKVMEKKYVVLISSISGLVFLLAIGFRFAQVITNSIAIIDAGQYFHYAWITVGTLATETISIWYYSIIFTGKLLWTVYARKNLGFQKWSYIQILAAMGGCTMIIPCRCTYLPTSHEIGTDYKQLALPSSNILPRMISQKPAHWR
Rhier1|621888	1	MDSSDRSNSFSPNVTIPLPNGSSLYVLLSDIDHWFYYAIRVGINYGVQVGSCFVMFFVTLFLARESQRRKLVHIFNLLSLVLGIIRAILQAIYFSSHWQEFYYFFTNDKSILTKYDFNISVAGTVAPLVMTATINVSLALQAHSVCEVMTRKTYCAILALSCLILLLAFGFRLAECVTNAKAIISDTTYYSLDWITTGTLATQAISIWWFTGLFMWKLGGTIWTRWKMGWPNLKLFDSLMIMGGCTMIIPSIFAGLGFAQLDTFPEAGSLALTTVALLLPFSSLWAAKVTITQSATFNLSSFVDSRSLSAASEDGSAIGPNTFGSLSSISGPPVSYRDASTTINSILPPRPPRRVRDSTELDLEAMGVRVDRSYGVSTARAFR
Rhyag1|6349	1	MSSSLSAAGFDPKAQSISFLMADGVTPVVLSINDIDAWFYYNATLCINYSAQMGACLVMLLVTAVLTKESKRRTPVYILNLLSLFLGFLRALLLALYSISAWAEFYAYFSLDWSVIPGPAYATSVAGAVIPLLMIITVNMSLFLQAHTVCKIMRKEYIMMISFVSGLVFLLAVGFRFAQTITNSLAIMTAGHYFFQAWITVGALATETISIWYYSIIFTSKLLWTIYARKNLGLKKWSYIQILAAMGGCTMIIPSGFAILQFTTPDDFPEAGTIAITTVALLLPLSSLWASMVTTEANSSFNAEQLWGSRASHDASIGSSMERKTFGSLSTSPSYFSTERKDSTSHISPTTIDTVIESAASRDSTELDLEKMGVRVDRSYSVHSGI
Rhyco1|8791	1	MSSSLSAAGFDPKAQSISFLMADGVTPVVLSISDIDAWFYYNATLCINYSAQMGACLVMLLVTAVLTKESKRRTPVYILNLLSLFLGFLRALLLALYSISAWAEFYAYFSLDWSVIPGPAYATSVAGAVIPLLMIITVNMSLFLQAHTVCKIMRKEYIMMISFVSGLVFLLAVGFRFAQTITNSLAIMTAGHYFFQAWITVGALATETISIWYYSIIFTSKLLWTIYARKNLGLKKWSYIQILAAMGGCTMIIPSGFAILQFTTPDDFPEAGTIAITTVALLLPLSSLWASMVTTEANSSFNAEQLWGSRASHDASIGSSMERKTFGSLSTSPSYFSTEQKDSTSHISPTTIDTVIESAASRDSTELDLEKMGVRVDRSYSVHSGI
Rhyse1|6011	1	MSSSLSAAGFDPKAQSISFLMADGVTPVVLSISDIDAWFYYNATLCINYSAQMGACLVMLLVTAVLTKESKRRTPVYILNLLSLFLGFLRALLLALYSISAWAEFYAYFSLDWSVIPGPAYATSVAGAVIPLLMIITVNMSLFLQAHTVCKIMRKEYIMMISFVSGLVFLLAVGFRFAQTITNSLAIMTAGHYFFQAWITVGALATETISIWYYSIIFTSKLLWTIYARKNLGLKKWSYIQILAAMGGCTMIIPSGFAILQFTTPDDFPEAGTIAITTVALLLPLSSLWASMVTTEANSSFNAEQLWGSRASHDASIGSSMERKTFGSLSTSPSYFSTERKDSTSHISPTTIDTVIESAASRDSTELDLEKMGVRVDRSYSVHSGI
Sacarb1|4310	1	MSGTTPALSDLFYDPTYSPGKSMIDYTSIYGNGTTITFDELQGLVNSTVTQAIMFGVRCGAAALTLIVMWMISRSRKTPIFIINQVSLFLIILHSALYFKYLLSNYSSVTYALTGFPQFISRGDVHVYGATNIIQVLLVASIETSLVFQIKVIFTGDNFKRIGFMLTSTSFILGLATVIMYFVSAVKGMIATYQDVSATQDKYFNASTILLASSINFMSFVLVVKLILAIRSRRFLGLKQFDSFHILLVMSCQSLLVPSVIFILAYSLKPGQGTDVLTTVATLLAVLSLPLSSMWATAANNASKPNTITSDFTTSSDRFYPCGPSSFQSDSMSNDAKSSCRSRLYDLYPKKKESISDKHSERTFVGDTTNDIEKNQFYQLPTPTSSKITRTGPFADTSN…
SacAshbya_1|1177	1	MASDMSEFVEQYYDPSYDPGQSLLTYVSKFSNETTLSFNELDDYIKGRVRIGILTGVTIAAAGLLLIILWMVSKRKRTPIFIANQVSLLLTVVHGGLLVQNMLGSFNSATYTMTRFPQHVKRSDVHFYGAGNMLMVLLIASIQASLIIQVHVIFRADNYRRVGFILTMISASLGVSTVAFYLFTAVTSMIDVYNDISKHTNELYFSIATIMMATSVNFMTLILSVKLFLAIRSRRFLGLKQFDAFHILFIMSMQTMICPSVMFILAYATELAGTDTLANIATLLVTLSLPLSSMWATSSNSPIPSSMNTSHYMANDTRSDHSVSTKYVNSTSSQGDYNSGSPYGGYSGRGYNPRQCEGGNANTVIDIEKCQYKHRSSISHIGGRFAFNEDTMETEYLDD…
Sacboulardii_1|2317	1	MSDAAPSLSNLFYDPTYNPGQSTINYTSIYGNGTTITFDELQGLVNSTVTQAIMFGVRCGAAALTLIVMWMTSRSRKTPIFIINQVSLFLIILHSALYFKYLLSNYSSVTYALTGFPQFISRGDVHVYGATNIIQVLLVASIETSLVFQIKVIFTGDNFKRIGLMLTSISFTLGITTVTMYFVSAVKGMIVTYNDVSATQGKYFNASTILLASSINFMSFVLVVKLILAIRSRRFLGLKQFDSFHILLIMSCQSLLVPSIIFILAYSLKPNQGTDVLTTVATLLAVLSLPLSSMWATAANNASKTNTITSDFTTSTDRFYPGTLSSFQTDSINNDAKSSLRSRLYDLYPRRKETTSDKHSERTFVSETANDIEKNQFYQLPTPTSSKNTRIGPFADASY…
Sacca1|3983	1	MEDLEQANPYKIPLNFTTPDGTQSITFAQLDTWLFRSSQGGIIAGVRIGACIITMLALFFFMKDRRTPLFILNQLTLFFMALRSALYSYYYLSASSSITFAFSGYYVLSDADRNMTAAADTVQILAVASLEAAMACQILAMYRARDGHRRLLMLAILTLSVALGTATVGFYINSVVHSLIGIYNHSRGFDDSWQVNTPMIVFLASVAFNSFCLVAKFLFAFHQRKTCGKRQFSGLHALFIMTFQTMIIPAIINVASYNSSLWASNDIPEVVYFLTAIFLPLATMWAASSNNTSVPYSDAGLRRALRYSEDSTESTSFDEDTTKISDVISTNCDLYDKNYDREYNMDSFSTASPTTLRPLPEVWHFDVEKANQEATTPKEFVAITAHKILKSGQ
Sacce1|2202	1	MSDAAPSLSNLFYDPTYNPGQSTINYTSIYGNGSTITFDELQGLVNSTVTQAIMFGVRCGAAALTLIVMWMTSRSRKTPIFIINQVSLFLIILHSALYFKYLLSNYSSVTYALTGFPQFISRGDVHVYGATNIIQVLLVASIETSLVFQIKVIFTGDNFKRIGLMLTSISFTLGIATVTMYFVSAVKGMIVTYNDVSATQDKYFNASTILLASSINFMSFVLVVKLILAIRSRRFLGLKQFDSFHILLIMSCQSLLVPSIIFILAYSLEPNQGTDVLTTVATLLAVLSLPLSSMWATAANNASKTNTITSDFTTSTDRFYPGTLSSFQTDSINNDAKSSLRSRLYDLYPRRKETTSDKHSERTFVSETADDIEKNQFYQLPTPTSSKNTRIGPFADASY…
SacceM3707_1|37731	1	MSDAAPSLSNLFYDPTYNPGQSTINYTSIYGNGSTITFDELQGLVNSTVTQAIMFGVRCGAAALTLIVMWMTSRSRKTPIFIINQVSLFLIILHSALYFKYLLSNYSSVTYALTGFPQFISRGDVHVYGATNIIQVLLVASIETSLVFQIKVIFTGDNFKRIGLMLTSISFTLGIATVTMYFVSAVKGMIVTYNDVSATQDKYFNASTILLASSINFMSFVLVVKLILAIRSRRFLGLKQFDSFHILLIMSCQSLLVPSIIFILAYSLKPNQGTDVLTTVATLLAVLSLPLSSMWATAANNASKTNTITSDFTTSTDRFYPGTLSSFQTDSINNDAKSSLRSRLYDLYPRRKETTSDKHSERTFVSETADDIEKNQFYQLPTPTSSKNTRIGPFADASY…
SacceM3836_1|115914	1	MSDAAPSLSNLFYDPTYNPGQSTINYTSIYGNGSTITFDELQGLVNSTVTQAIMFGVRCGAAALTLIVMWMTSRSRKTPIFIINQVSLFLIILHSALYFKYLLSNYSSVTYALTGFPQFISRGDVHVYGATNIIQVLLVASIETSLVFQIKVIFTGDNFKRIGLMLTSISFTLGIATVTMYFVSAVKGMIVTYNDVSATQDKYFNASTILLASSINFMSFVLVVKLILAIRSRRFLGLKQFDSFHILLIMSCQSLLVPSIIFILAYSLKPNQGTDVLTTVATLLAVLSLPLSSMWATAANNASKTNTITSDFTTSTDRFYPGTLSSFQTDSINNDAKSSLRSRLYDLYPRRKETTSDKHSERTFVSETADDIEKNQFYQLPTPTSSKNTRIGPFADASY…
SacceM3837_1|37415	1	MSDAAPSLSNLFYDPTYNPGQSTINYTSIYGNGSTITFDELQGLVNSTVTQAIMFGVRCGAAALTLIVMWMTSRSRKTPIFIINQVSLFLIILHSALYFKYLLSNYSSVTYALTGFPQFISRGDVHVYGATNIIQVLLVASIETSLVFQIKVIFTGDNFKRIGLMLTSISFTLGIATVTMYFVSAVKGMIVTYNDVSATQDKYFNASTILLASSINFMSFVLVVKLILAIRSRRFLGLKQFDSFHILLIMSCQSLLVPSIIFILAYSLKPNQGTDVLTTVATLLAVLSLPLSSMWATAANNASKTNTITSDFTTSTDRFYPGTLSSFQTDSINNDAKSSLRSRLYDLYPRRKETTSDKHSERTFVSETADDIEKNQFYQLPTPTSSKNTRIGPFADASY…
SacceM3838_1|38191	1	MSDAAPSLSNLFYDPTYNPGQSTINYTSIYGNGSTITFDELQGLVNSTVTQAIMFGVRCGAAALTLIVMWMTSRSRKTPIFIINQVSLFLIILHSALYFKYLLSNYSSVTYALTGFPQFISRGDVHVYGATNIIQVLLVASIETSLVFQIKVIFTGDNFKRIGLMLTSISFTLGIATVTMYFVSAVKGMIVTYNDVSATQDKYFNASTILLASSINFMSFVLVVKLILAIRSRRFLGLKQFDSFHILLIMSCQSLLVPSIIFILAYSLKPNQGTDVLTTVATLLAVLSLPLSSMWATAANNASKTNTITSDFTTSTDRFYPGTLSSFQTDSINNDAKSSLRSRLYDLYPRRKETTSDKHSERTFVSETADDIEKNQFYQLPTPTSSKNTRIGPFADASY…
SacceM3839_1|115915	1	MSDAAPSLSNLFYDPTYNPGQSTINYTSIYGNGSTITFDELQGLVNSTVTQAIMFGVRCGAAALTLIVMWMTSRSRKTPIFIINQVSLFLIILHSALYFKYLLSNYSSVTYALTGFPQFISRGDVHVYGATNIIQVLLVASIETSLVFQIKVIFTGDNFKRIGLMLTSISFTLGIATVTMYFVSAVKGMIVTYNDVSATQDKYFNASTILLASSINFMSFVLVVKLILAIRSRRFLGLKQFDSFHILLIMSCQSLLVPSIIFILAYSLKPNQGTDVLTTVATLLAVLSLPLSSMWATAANNASKTNTITSDFTTSTDRFYPGTLSSFQTDSINNDAKSSLRSRLYDLYPRRKETTSDKHSERTFVSETADDIEKNQFYQLPTPTSSKNTRIGPFADASY…
Sacpr1|9374	1	AVDPFYQTVNFTGPDGESVPVPMDDLAAYVEYGIEICINYASQIGASAILFVLLVILTKHEKRRSPIFILNCLSLVVNIVRSVLQCLYFTGPFYNPYATMVFDYSQVPDSAYNISITASVFNLLLLICIEASLVLQLRVVCITMSRRYRAWTMMGSVFVALLAIGFRSALTIENAMAIRDTESFGDYAWLSSASNITTSICICFFSICFCAKLGFAIRNRQRLGLKQFGPMQIIFIMGCQTLIIPSLFSILQYVSDVPEFSSQVLTVVAIFLPLSSIWASASIDSTTMGS
Saico1|44268	1	ITYALSDIDSFEQGRVNNCAIFAAQVGMCGMLALVLMMVTKPEKRRTPLFLVNMASLFVNCLRNILQICYWTGPFLSVPLNFAGDFSHVTKAAYNVSKSAAIVQVFLVAFIQVSLIMQVRVVYSSQKTLNYIMTPVSCVLSATVVVFWASAAAFNVRQIDGNEITDVTWVFRASRILATVSICFFCAIFSSKLFTTIRTRRRLGLKQFGPMQVIFIMGLQTLFIPMILTITDIWVTLSSLATFTTTVVVISLPLSSMWATVEAEKLRPSVMPT
Satdi1|1094	1	MGVHDLNFFDDNLIENPSDVMISFTTFSGLQELSFGDLDAYFKTILVFAIVYGVRIGMSFIALPVTYLVTKKKNSPIFILNMITLCLLFIQSILYAVSLTDQYNSLGYYFTDSTFVNKNNSNITVASNVFYFLLIVFIQVSETYQVWIIFESPQSLMKWVCYSVTFISGALSIGTIVLYFIYMVQSNKAMFSETYTVNSYLLNDPLILFITSTCLIFGLLAIKLAFAVRTRRHLGLRQFNLFHILLIMSFQTMIIPMILILVSFNGFSETDKYSSQALSSLGTALVALSLPMTAMWANSSINSPTPTSQANTFFFSSKSSSGSDTEYEKQSPTTLVDMDLERALGNQSNIGDEENEFWKEVAMYSNESKIATDDEDDELKLFQSTKNGSPHSLHGSYVK…
Sceap1|2156	1	MDTFDPSKQSFDITTANGAALSINVSSLDRNYHEMFGISINYGSQIGASFIMLIVVLTLNPKVKFFKMCTILHIASLISNIIRMVLLSIYFPSKWTEFYTMFSGDYSRITETDMRNSVAGTISSYIVVVFAHASLIVQSWTIVKPWSLRVKWIVCTLSLAVCLTTIGFRLAFCIFQVRATLAMKSASDARWVAGYSIILDALSICCFCALFNVQLVTHLVKHGKFLPSKNGIKPFEVLIMANGLLMIIPVIFACLEWSTFVNFEAASLTYTSVVLILPLGTLVAHRLTDRSAQRLPNENESHQPHRHVHWIRTWMGRPGDRHLSIADSDPTSRSVTPLHKTREGNTLEDTGLKYVEAEGKVFNHHALEAGNLSIMGSGSRAD
Schja1|4741	1	MYSWDEFRSPKQAEVLNQTVTLETIVSTIQLPISEIDSMERNRLLTGMTVAVQVGLGSFILVLMCIFSSSEKRKKPVFIFNFAGNLVMTLRAIFEVIVLASNNYSIAVQYGFAFAAVRQYVHAFNIIILLLGPFILFIAEMSLMLQVRIICSQHRPTMITTTVISCIFTVVTLAFWITDMSQEIAYQLFLKNYNMKQIVGYSWLYFIAKITFAASIIFHSSVFSFKLMRAIYIRRKIGQFPFGPMQCIFIVSCQCLIVPAIFTLIDSFTHTYDGFSSMTQCLLIISLPLSSLWATHTAQKLQTMKDNTNPPSGTQLTIRVDRTFDMKFVSDSSDGSFTEKTEETLP
Schpo1|2013	1	MRQPWWKDFTIPDASAIIHQNITIVSIVGEIEVPVSTIDAYERDRLLTGMTLSAQLALGVLTILMVCLLSSSEKRKHPVFVFNSASIVAMCLRAILNIVTICSNSYSILVNYGFILNMVHMYVHVFNILILLLAPVIIFTAEMSMMIQVRIICAHDRKTQRIMTVISACLTVLVLAFWITNMCQQIQYLLWLTPLSSKTIVGYSWPYFIAKILFAFSIIFHSGVFSYKLFRAILIRKKIGQFPFGPMQCILVISCQCLIVPATFTIIDSFIHTYDGFSSMTQCLLIISLPLSSLWASSTALKLQSMKTSSAQGETTEVSIRVDRTFDIKHTPSDDYSISDESETKKWT
Sclbo1|7355	1	MASNDSSFDPLTQSFTILMADGVTTVAITPIDVDYFYYYNVASCINFGAQAGACLLMFFVVVVLTKAAKRKTLLFVLNILSLLLGFLRALLFAIYFVQGFNEFYAAFTMDFSRVPRSAYATSVAGSVIPLLMTITVNMSLYLQAYTVCKGLDDIYRFILTGLSGLVALLAIGFRFAATVVNCKAILSTAASSVPMQWLTKGTLVTETISIWFFSLVFTGKLVWTLYNRRRHGWRQWSAVRILAAMGGCTMIIPSIFAVLEYVTPVALPEAGTLALTMVALLLPISSLWASMATDEEMSSIDLSNLSGMGNTNVSSQPNGSYSRKTYASDITAQSSRLDFQSRKGSSATRKGSNAMEQVTTIDSAADSQATYVPRDSTELDLEAMGVRIDKSYGVQKA
Sclsc1|3854	1	MASNNSTFDPFTQTINILMADGVTNVSITPPDIDFFYYYNVASCINYGAQAGACLLMFFVVVVLTKAAKRRTILFALNTLSLIFGFLRAMLFAVYFVQGFNDFYAAFTMDFSRVPRSAYASSVAGSVMPLCMTITVNMSLYLQAYTVCKGLDKIYRIVLTGLSGIVALLAIGFRFAATVVNSMAILATADSSVPMQWLAKGTLVTETISIWFFSIVFTGKLIWTLFNRRRNGWRQWSAVRILAAMGGCTMVIPSIFAVLEYITPITFPEAGSIALTMVALLLPLSSLWASMATDEEMSSIDMSNLTGSGSTYDSQSVTYSRKTCTSEATTQSSRLDFQSRKGSNATRKGSNAMEQVTTFDSVVDSQARYVPRDSTELDLEAMGVRIDRSYGVQKA
Sepmu1|123238	1	MGLPLEGLTYNASYDPYHQMLIITMPDGITKSTVDISNIFKLQATSVNTGIIYGVQLGISVVLMLILALMTRPEKRRSIIFFLNLASLVLLLVRAVIMCVALHGPFYNFYNWVNSYYYDIDQSIRLSVAAEVINFLVIAGLEFSLFFQVRIVCVTLRTRWRLLVTAVTTVMAMAVCSIRFVTMVVNADLGIVNVAAKTDEQWALITSLASASNICVMASIFFFSAIFNTKLGYAIYQRRSMGMKQFGPMQIIFVMGCQTMFIPGKCI
Seppo1|99620	1	MGLPLEGLTYNASYDPYHQMVIITMPDGITKSTVDISNIFKLQATSVNTGIIYGVQLGISVVLMLILALMTRPEKRRSIIFFLNLGSLVLLLVRAVIMCVALHGPFYNFYNWVNSYYYDIDHSIRLSVAAEVINFLVIAGLEFSLFFQVRIVCVTLRTRWRLLVTAVTTVMAMAVCSIRFVTMVVNADLGIVNVADKTDEQWALITSLASASNICVMASIFFFSAIFNTKLGYAIYQRRSMGMKQFGPMQIIFVMGCQTMFIPGKCIEYTSSS
Setho1|89940	1	MSMENTTPPPGFDPWTQPLVVFNPDGSNITVSMEDFNYLRNYTSRLGINYGSQVGASLLLLLVLLLLTRSEKRKSSIFLVNALCLLFNFIRCVLLSCYVTSTMMNPYTLLSENYARVKHEDIHTWVTTNIFTLLVLILVMVSLSIQVWVVCVTTMPIQRYIIMAITSVMACIAIGFRAAFTVIVIKQTLNGQSVEAYKYVVSTMYITQAIAIWLFSCVFTWKLGYAILQRRKLKMPQFGPMQIVFIMGCQTMLIPAIFTCFQFQKASIVPELGVQVLTVVCIFLPLSAIWAGVINEKAVATRDPDSHNRLIRGEFYRSAASTNYGSNATNTAVEKSRQLSVCTYSHKDKGIDSATTTPSPHKKNMQEHEDDSIYIGREFGVSRGDAGHHV
Settu3|102477	1	MQHVQVPPDFDPWSQDLNFTVPDGQGGWVVVNSNMQVLDQYRYYGFRLAISYGAGFGASLMLFLILVLMTKSERRKSSIFILNAACVFANAIRCLLFSTWVTGEFYNPYTILSQDWSRISSGDFATHITINIFGMLVNALIYVSLSLQVWTVCVTTPSLQRSIIMGVTTSMALVSFGYRFAAVYYNTKLTLAYKDTSSIEGLVSISYMLQAVSIWLFSGVFTYKLGYAIIQRRRLNMPQFGPMQVVFIMGCQTMLIPAIFASLQFAQILPEIVSHVLTVVCIFLPLSAIWAGIVNDQNLASRGPDAHQRLINNNFCDTTSGSTVVEGSAVHDKGRKMSIWSDAKSRDTAGIALTPIAPVRNNTSSNEILIEHDFEVSRQNAADHV
Sodal1|322181	1	MAPFDPRAQTFVLLAADGVTEIPVSVPDVNTVIRENLATSINYASQLGASFIMLLVLICMSPTTRLAKASQWVHIVGLLLCIIRLTFLTVYFTSDWTEFYSFWALDYSTIAPSQVHTSITAEVFSFLFFVSVQVALGMQAWAMVNLLPDFWKWFFVALSGVMSLLAIAFRLVVSVVQIVAMLNIFWERLMWVVITSSTIATTSIFYYCALFNVKLVTHLIVSRRVLPSRRGLTPMEILVITNGLLMIIPVVFAGLQWGDWTIFQAGSVTYTSVVIFLPLGGLVAQRASFSSSTYELARNDTGTGNSITPLKFGSHFGTNPTDSTCVPSTVTSRIEATRSRDIVDPIDLELREIDEGGSNPAEKGGVRVNREFDRREERI
Sorhu1|157568	1	MASSFPADLYSGISQALNTTHATLTLPIPSPDRDHLENQMLFLFDNYGQLLNITTTDIDMVNGMLVSIAINYATQIGATFIMLAIMLLMTPRRRFKRLPTIISLLGLLLNLIRVVLLSLFYPSHWTDFYVLYTGDWQFVPRSDMSISVAATVLSIPVTALLLSALMVQAWSMMQLWTPLWRALVALVSGLLSVATVVLSFANCIFQAENILYATPLPDYWVRKLYLALTTGSISWFTFLFMIRLVMHMWTSRSILPSMKGLKAMDVLIITNAILMLIPLLFAGLEFLDSSSGFESGSLTQTSVVIVLPLGILVAQRIATRGLLPDSEASGGPNSMPLSDLNLTGDDHHKDKRAEAGNINATPTNTTTSFSSIAKSGVSCLPKAKRMTASSASSSQRPLL…
Sorma1|5507	1	MASSFPADLYSGISQALNTTHATLTLPIPSPDRDHLENQMLFLFDNYGQLLNITTTDIDMVNGMLVSIAINYATQIGATFIMLAIMLLMTPRRRFKRLPTIISLLGLLLNLIRVVLLSLFYPSHWTDFYVLYTGDWQFVPRSDMSISVAATVLSIPVTALLLSALMVQAWSMMQLWTPLWRALVALVSGLLSVATVVLSFANCIFQAENILYATPLPDYWVRKLYLALTTGSISWFTFLFMIRLVMHMWTSRSILPSMKGLKAMDVLIITNAILMLIPLLFAGLEFLDSSSGFESGSLTQTSVVIVLPLGILVAQRIATRGLLPDSEASGGPNSMPLSDLNLTGDDHHKDKRAEAGNINATPTNTTTSFSSIAKSGVSCLPKAKRMTASSASSSQRPLL…
Spapa3|133541	1	MDENFETLGNSLLADIDNSGDILLTYAFPNIDDIQVFPFKVLDDYQRRVLESSIVFGVSIGACSVILLLLFVVSYNNRKKKLFKSFLFNLNAAILLVYIIQSGLNLNYLMSRLSSPSFFITGAYYGESFAMTDTANAFRVILVGLVQISLTYQVYIIFKGHRLNIWSVSATLFSTLFSITVVAFTINSVVLAHRKNSAFTHGQERNFVSLWNDLPVWLFSININIMSVLLILKLGMAIRTRRYLGLKQFDGLHILVIMSTQTLIIPSIILFVHYFGISNVGSMLVKVSMLLIVLTLPLTSLWAQTQNNTENINSSPSMSFIRREISTVTTFSNNRGGNTSNLEKKPSSTVQGIIFPDLSTNPGSALPSAIEQLLGEGDDTISNPISWEKI
Sphbr2|569994	1	MGDKYACSEVTDPNFNPSKQCITLFYPEGTNTTVPLLALNENRILSLRWTIIFATQIGACGLLCIILGLLTSHQKRKTALFIFNMLALVFAIIRATCAVQYYLGPIQDIYSYFAGDFRNVGMAPRWISVTSSTAGLALQMAIHISLILQLRVVYSASPKLNMFVTFVASTFALASTGMFFVALVQSNKATLALMSYPGGWLYRSAKIVFAWCISFYCLIFVLKLGHAIRQRRILGLRRFGALQIIFTVGCQTMLIPATFQVLDLVFPNIDGFSMMAPAITALLLPLSGMWAAAKVDSPVISSFGSYQTAFGKDDDESIHVNSNGSGRTVGTRGHRRLDSGHTEEVYGLDGVVEESIEIGSITDMNYGLYRK
Spobr1|18017	1	MASSAPPAAGPASSPFDPFNQTFYLTGPDNTTVPVSVPQVDYIWHYLIGTSINYGSQIGACLLMLLVMLTLTSKSRFSRAATLINVASLLIGVIRCVLLAVYFTSSLTEFYTLFVGDYSQVRRSDLCVSAVATFFSLPQLVLIEAALFLQAYSMIKMWPSLWRAVVLAMSVVVAVCAIGFKFASVVMRMRATLNLDDSLDFWLVEVDLAFTATTIFWFCFIFIIRLVIHMWEYRSILPPMGSVSAMEVLVMTNGVLMLVPVIFAAIEINGLSSFESGSLVYTSVIVLLPLGSLIAQAMTRPDGYVQRTNTSGASGASGAHPGRNGSGHGGHGGAYSRAMTNTLNTLDTLDTVDSKIGIMHHHHHHRNHSNGMSKNNANSGTWSHASDANSTNAMIAGGI…
Spofi1|371512	1	DPFLQPVNLTAADGMVIPITMGDIDYLRQYGARLSINWGSQLGASIMILLMLLLLTRPDKRRSPIFIINALCLLCNCIRSFLQVRYLTGNYWNFYSLVAADTSRDTDADRANTVTANTFTLIVVMLIFASLSIQVWVVTKTTSTLQRTIIMGVTTVFALAAVAFRFAVTVISNMLVMQRAEYGMRYTEWLFDQMLVMQAVATWMYCTVFTAKLGYALVQRRKLGLSQFGPMQIVFIMAVQTMIFPALFTVLQFYKSVPELGSVSITILCIFPPLSAIWAGVVANDAQLGAS
Spoin1|3809	1	MDSSSSSPPPTSASAVNPLNQTFYLQGPHNEKIPVWLPMVDETLYQAFGVAINYSSQIGACFVMLLVVLTMTAKTRFYRASTLINLAGLVVGTIRCTLLALYFTSSYLEFYMFFSGDHSHIRNNDTRISAVATFFSLPQLILIEAALFLQAYSMIRLWPSGWKAVTMALSVLVVLFAVGFKCASVAIRMHTTLAYLYIAHKYVWVLEADLAFSTATICWFCFVFIIRLVIHMWEYRSILPPLGGLSAMDVLVVTNGILMLVPVVFAALEFPTHIAFESASLCLTSVVVILPLGTLIAQRMTTSTTYASYSGRSGGRGIGSGGAAGGGGGGRGGSGGSGGSGSDHAGAYSRATSDTATSKKHLFGSWSHASDTTASVVSGGLATQVKIQAGNNHAYNGRS…
Sposc1|4727	1	MASSAPPTAGPASSPFDPFNQTFYLTGPDNTTVPVSVPQVDYIWHYIIGTSINYGSQIGACLLMLLVMLTLTSKSRFSRAATLINVASLLIGVIRCVLLAVYFTSSLTEFYALFVGDYSQVRRSDLCVSAVATFFSLPQLVLIEAALFLQAYSMIKMWPSLWRAVVLAMSVVVAVCAIGFKFASVVMRMRSTLTLDDSLDFWLVEVDLAFTATTIFWFCFIFIIRLVIHMWEYRSILPPMGSVSAMEVLVMTNGVLMLVPVIFAAIEINGLSSFESGSLVYTSVIVLLPLGSLIAQAMTRPDGYVQRTNTSGASGASGAHPGRNGSGHGGHGGAYSRAMTNTLNTLDTLDTVDSKTGIMHHHHHHHRNHSNGMSKTKANSGTWSHASDANSTNAMISGG…
Stach1|4077	1	MASFNPHLQNVTFLAADGRTQLHAPLAQVDAMNHESFSICISYGSQLGACVIMLVVVLILTPAAKLRRPSSVLHVLGLLVCMIRMALLCAWFPSPFNNFYAFWANDYSHLRSSDFQAPVAANIFSMLLVIIIEAALMYQAWTMVSLWRYTARVALGIVSAAITLLTIGWRIAFTVIQTEAVLTLVTPPTYIWVVHSMIITNLVSICWFCALFNIKLAEHLISNRGVLPSYKFLTPMEILIMTNGLLMVIPVVFASLEWGQFTNFESASLTMTSVVVILPLGTLAAQRMANTNNLSHNPEESSGFKGGLQHSPDSTTRLKDTTFSISSATGTMPQSSILSRCEAGGTSYRDPEAAYMELGPLDPQRELANGQVRVDHDLEQRVDRI
Stachl1|3512	1	MPVQQHVLNWLYSVLTSEYHDVNRTYNDVARALDRYPTLSPRTDVHSTVQIILPPPPRSPADICCPAFANGTSALLLHITGTLPVPFRGNTYRFPISVWVPYAYPREPPLVYVIPTQTMTVRPGQHVDPQGQIYHPYLVGWADFWDKSTLQDFLAVLADVFAKEPPVVSRQQSRPNQNPQAHTSPPPLPPHPPEMAPGPAGQVRSPGGGSGPPPPPKPPKPYAPSRHESPGLAGAMKNTSDGSSGPPSAASPAHVGPNVQRPSRYDSAPPLPPQPVQPGPSTSAFQGPPPQHYPHQAVDAGQHHYHHQQQYRPSPDPIPRYQPQPASGWSHVNNPTSQQQRAPPPDLLDEPLSLGTSSQAAVNAPPVPLNPEKDALLRQLAQTLALIRQRSRQQNESTM…
Stano2|3770	1	MASMVPPPDFDPYTQEFMVLGPDGQEIPISMQTVNEYRLYTARLGLAYGSQIGATLLLLLVLSLLTRREKRKSGIFIVNALCLVTNTIRCILLSCFVTSTLWHPYTQFSQDTSRVSKTDVNTSIAASIFTLIVTVLIMISLSVQVWVVCITTAPYQRYMIMGATTATAMVAVGYKAAFVITSIIQTLNGQDGGSYLDLVMQSYITQAVAISFYSCIFTYKLGHAIVQRRTLNMPQFGPMQIIFIMGSLFTGLQFVKNVDELGIITPTIVCIFLPLSAIWAGVVNEKVVGANGPDAHHRLLQGEFYRAASNSTYGSNSSGTVVDRSRQMSVCTCASSSPFVRKKSVAEWDDEAILVGREFGFSRGEVGERG
Stasp1|339786	1	MDHVAGQQELDPWTQPIVLFNADGSNMTVSMDYFNMYRVYTARLALTDGAQVGATVTLLLVLLLLTGGEKRRSHIFITNALCLLTNSIRCILLSCWTTSTIWHPYAQISGDSSHIKHSDQATVVAESVLTLIVTVLVMISLSLQVWVVCITTAPVHRYIIMGITTIVACIATGFKFAMVIIISKQTLEFQSLWDYKNILTGSYVMQAIAIWLFSCIFTYKLGYAIVQRRKLKMPQFGPMQIVFIMGCQTMLIPAIFTGLQFNSKIPEFGNLVLTVVCIFLPLSAIWAGVVSENAAAPDAHHKGLIRGAFYRSKDSEYTIGSSSASTTMMDRSRQMSVCTCATKSMATIPEMRKKSVAEHGDDTILIGREFGFTREEAGERV
Stely1|7347	1	MKAEPIRIQVPSDFDPWRQPLNFTVSDGKGGWWIITKNIHELDEYRYYGFRLGISYGAGFGASLMLFLVLILMTKADKRKSFIFLLNAACVLSNTVRCLLFSTWVTGEFYNPYTIMSQNWSRISNADFATHIAINVFGVLVNALVFASLSLQVWIVCVTTRPLHRTIIMSTTTTMACVAFGYRIAAVYYNTKLTLAYEDTDSIEDLVSKSYILQAVAIWLFSCVFTYKLGYAIVQRRRLNMPQFGPMQIVFIMGCQTMLIPAIFATLQFFHILPEIIAHVLTVVCIFLPLSAIWAGVVNDQNLASRAPDAHQRLIKSEFFDTNTQTTISNGSGGCDKSRQMSMWSDKKSRDIESMAAIPTTPMHKGMDSNEIRVNRNFDVSRQDTADDV
Talat1|1685	1	MSSFDPFEQNITMITGQGAAMHIPIPNFDEHVQEGLTACIDYGSQLGASIVTTILLFLLTRAKKRRSPVFCLNILALLLNTIRLVCQILFYTSAWFESYAFFSGDMSRVSKGDYATSILAAVMTALVELVMEMSLVVQTIVVSTNMPIVFRSMLLAASSLIAATTIGFRMAEMVFNSIVIVAQRTSAPYIWLQKADTILITASICFFSAVFMAKLGYTIYRRKQLGVHQFGPMQVIFIMSCQTMILPAIFSVLQFLSVPIHEINASVLTFVVVSLPVTSIWAGTVVPGQSKIQNVESGPPLWDKLSSGSSTHFDNMASKQIRQNSAMTTVSAAIDPTDLLYRDLEEPTAGADRSVKY
Talis1|4419	1	MSSFNPYQQNITITTSDGTPFNITMTDLDGYVQEGITTCVDYGAQLGASVVTFVMLLLLTRPQKRRSAVFGLNLAALCLNIARLVCEILFFTGAFFETYAYFSGDYARVKPSNYASSILAMVFLALLEICIQCSLILQTLAICANLPTLQKHLFLGFSTVVVAVTTGFRLAEMALNAKCTITDLPFTQFIWLEKANTILMAISICFFSTIFMYKLAFSIYRRRQLGIRQFGPMQALFIMSCQTMIVPAIFAILQFASDVPEINSNIFTFVVISLPVTSLWASATLPGHSKSSLDSESGKPLWNMLSSSSSSGSSETLSRSHHHSLGSTASPPRAGYQDLERGKYTVGIRRDSLLQ
Terbo2|317139	1	MSTSEATESSGISGSPASVLPPGFNPHTQSITLLYPDGSPITISLAEIDSWTQSSIRVISIFSTQVGACAVVLFLLFALTKPEKRKTPLFIFNSLSLCLVIIRSVLQICYFTGGWYGFFTFWAYYFEDLKRKDYDISIAATVMALLLHICIMTSLVLQVRVVYGPNPRVNRIMTMLATVVALASVGFFFAVTVQVSITIMRAESYDSKWVYPASRGLLAGAISFFSGVFVAKLGMAIHQRKILGLEKWGPLQVIFVVGCQTLVVPAIFSILENINSVSFDGMSSLTTFLVAISLPISSLWASASAADKSTISPSYNRGSHNSGATSGLMKSRDTNNINKARFGSVSTGSQTLAEKTGRAKHYEDAEEKTEGIHVERSIDVDLLVGDERV
Tercla1|1099354	1	MSTSEAPESSGIPDSPASILPPGFNPHTQFITLLYPDGSPITISLAEIDSWTQSSIRVISIFSTQVGACAVVLFLLFALTKPEKRKTPLFIFNSLSLCLVIIRSVLQICYFTGGWYGFFTFWAYYFEDLKRKDYAISIAATVMALLLHICIMISLVLQVRVVYGSNPRVNRIMTMLATVVALASIGFFCAVTVQVSITIMRMESYDSKWLYPTSRGLLAGAISFFSGVFVVKLAMAIHQRKILGLEKWGPLQVIFVVGCQTLVVPAIFSILENINSVSFDGMSSLTTFLVAISLPISSLWASASAADKSTISPSYNRGSHNSGASSRLMKSRNTNNLNKARFGSVSTGSQTLGEKTGRAKHYEEAEVKTKGIHVERSIDVDLLVGDERV
Ternu1|379328	1	MADDSAYIANSTFHPYTQTFSLTLPDGKTPIAASMVSLLQLDHLLATTGVIFGVQIGMAGLLLIVLLLMTSREKRSSLIFILNTVALVLVLVRDIVTSVQLHSMFYNYYNWQLYYYPETQGLKNAQGLAATAEVMNWVIDIALYAALGWQVYIVCVTLRRTYKLVIMAACLLVALVSLGYRLYLAVFNIHNMILGINRVTDAQQRQLSRIAIHNNIIQICTIAFFSAIFVVKLAWAIHIRHKLNMKQFGPMQVIFVMGCQTLIVPLIFAILAAYTLWGSELQSMVSTVVALFLPLSGMWASVQTDKARLVRSNNHGRQIPVGISNNTYGSSGDGNAQRNCTATTSDTLIGSPAQIDDDKYSASNHHDRMSEDDLELGLPVGRASSSGTNHPPQRGRSEH…
Tetbla1|3136	1	MQETSEAISPLYYDKNYDPRYSLLSFTSIYGDGTQITFDDLQYFINNLTTSGILFGVRFGSSFMTLLIMWMVYQKKNTPIFIINQVALLLIILHDILEFAYLFSNLSSAAFSLTGFSQFITRNNIHIYGAINIFQVLLVATIEVSLVYQIKVIFAGTTSKKHGIQGLLVGTSFLGLATTAMYFVTAITGMVSMYKDVNTANAKYFNVAAILLTSSINLTTIILVIKLVLAIKSRRYLGLKQFSSFHILLIMLSQTLIIPSILLILSYSLTANRGTDKLFSVGTLLAVLSLPLSSLWATSANTQSKPEYDTSSYTLPTSSGESYLTFENNGLYSPSNNGKGKKQGTIDNIISKVSFKSHKKVLPNMKQTKSQSESATSNESSFLSETTVHDLEKQSKLNA…
Tetpha1|1939	1	MSQIPELSSYFYDSTYNPGESLVSYTSIYGNDTEVSFNELQSIVNKRVNESIMFGVRCGAACLMFIVMWMISKNKKTPLFIINQCSLVFMIIHSGLYFKYLLSDYASVTYSLTYFPQLINRSDVHLYGAASMFQAFLVGSIELSLVFQIKVLFQSDTYNKRLGQVVLGIGAALGLTTFAMYLVTAIKGMVALYADTSDMEQYFFNVSTILFASSLNFLTCLLVLKLALVVRTRRYLGLRQFDSFHVLLIMAFQTLLIPSILFIIAYSINASNDVDELIIIGGLLVVLSLPLSSMWASSINNSVRPTSLNTSLSPQTTWSSDEKSIYSDQMEPDIKTKITNKVGGFLPFEKTGMVSTPTESTISMQTDIEKASTIDYSK
Thelan1|5141	1	METHYEPFNQNLTFQVGLESVNITVADLNSLVQEGIQSAIVYGSQIGASVVTLLMLLLLTHGEKRRTAMFFFNMSALALDVARVIGSVLFFTSGFFNLYRLVTGDYTTVLLSDYVTSIAAHVFLALEEICINTSLVVQVMAVCSMLRQFHKALVIAVSIVVATVPIGFRFATLVLNSIFTMKDLDFSPYIWLQKVNTITITVAICFFSAIFVAKLGYAIYRRRALGLQGFRPIQAIFITGCQTMIVPAVLSVLQFCTDVPVINTAIVSFVAISLPLSSLWASAAVPGQNAHPDMNASNQQSLWKVLSSIQSTKDSSAAYESMSYSPPPSQLRGYPTMPTFQENGDKVQLLRADSEHSSASDMASVPQTTLTWLWNVLSRNQYDPNQSYRDPNRTYHDVV…
Thite2|2030206	1	SNTSSPGPFDPTTQTFFVLAADGKTRIPVNAAAVTKIITVGSSLAILYGTQIGACIVMLAVVLAMTPRTRFRRLPTIISIAALVVNMLRMVFLAWFTTSTWVNFYTLVSGDPSPVSRSDYNASAAGTVLSIPATILILAALMVQAWSMLSLWPALYKLPAALLSLALVLATIAFNFAVTVLQTRGILDPSFEPRLVHLVWVRQAYLGLITASICWFCFLFNVRLVMHMWTNRSILPSLRGLKAMDVLVITNGILMFVPGTPPSPLLVFSALEFQQWDNFESASLTQTSVIIVLPLGTLVAQRLANPAWFGTGAASSSGPGGSGCSGS
Tirniv1|634491	1	MLPPDFNPHTQSITLLYPDGSPITISLAEIDSWTQSSIRVISIFSTQVGACAVVLFLLFALTKPEKRKTPIFIFNAFSLSLVIIRSVLQICYFTGGWYGFFTFWAYYFDDLKRKDYAISIAATVMALLLHICIMVSLVLQVRVVYASNPRLNKIMTMLAMVVSLASVGFFFAVTVQVSVTIMKTESYVSKWVYPTSRGLLAGAISFFSCVFVVKLGMAIHQRKILGLEKWGPLQVIFVVGCQTLVVPAIFSILENVNSVSFDGMSSLTTFLVAISLPISSLWASASVTDKSTISPPYNSGSQNSGTSSRLMKSRNTCNNKVRFGSVSTGGQTLVEKKISRANHYEGDEEKAEGINVERVVDVDLLVREEGV
Tolca1|3653	1	MVPSPEQQHFDPLTQNVTFLGPDGRTPIGVPIPALDALDDVSISVTLNYGIQAGACLAMLLAVLAVTTPAAKLRRPSALLHVLALATVVVRNGLLVAYYLSPVAHFYQLHSGDFSSVPRSCLYASVAGNVVSLALVVVVEAALMNQAWAMVTLWPDPAKYGLAAASLLVTLLTAGFRLAFTVIQNQAVLDLTPPLAFAWVVHGAVVTNALSIFWFCALFNLKLVMHLVRNRGILPSTKTLTSMEMLVMTNGVLMVVPVVFAGLEWGTFQNFEAGSLTLTSVALILPLGTMAAQQISLRNASPGNSNNLAYYPNSRSAGSSGLRNVGSATTTITTTLSSALPAFKIPSMTTSCGSGPATRRGSVLSKAERGGKGVAAPPVDHFDFELRQIDSTSALAEER…
Tolinf1|191421	1	MDPSASPQRFDPLGQNVTFLGPDGRTPIAVPVPAIDAYSDLSVSVTLNYGIQIGACLVMLLVVLAVTTPSSKLRRPSALLHVLALAVVVVRNSLLVAYFLSPIVHFYPLYSGDFSSVPRSCLYSNVAGNTMSLVLVVVVEAALMNQAWTMVTLWPDPAKYGIAAASLLVTLLTIGFRVAYTVIQNQAALAITPAVANMWVVHGAVITNAISIFWFCALFNLKLVMHLVQNRGILPSAKTLTSMELLVMTNGILMIVPAIFAGLEWGTFQNFEAGSLTLTSVALILPLGTMAAQQISLRNATASNTHNLTYYPNSGSGFSGARNVGSVTTTASTGLPAFKMPSMTTSCGSSPTTRRGSLMSRVERGGKGAVPPAMDHFDLELRHIDSTSALAGQRDQGQN…
Tolop1|5593	1	SPSSPSPSSPSPSSPSSGPSATLELHSSCRVTRRVPSSFSSRASSTTDQQRPQTSRRHTRQTRRAARHAVQKATMAPSPEPFDPLTQNVTFLGPDGKTPVSVPIPAIDAVSEEAISVTLNYSIQIGACLVMLLALLAVTTPAAKLRRPSALLHVLALAAVIVRNGLLVAYYLSPVVHFYQLNSGDFSSVPRSYLYASVAGNVMSLVVVIVVEAALMNQAWTMVTLWPDPAKYGLAAASFLVTLLTVGFRLAYTVIQNKAVLDLTPPLAFMWVVHGAVITNALSIFWFCALFNLKLVMHLVQNRGILPSAKTLTSMEMLVMTNGILMIVPVIFAGLEWGNFQNFEAGSLTLTSVALILPLGTMAAQQISLRNVSSNNNLAYYPNSGSSGARHVSSVTTTG…
Tolpa1|7657	1	MGPPSPAHFDPLTQNVTFLGPDGKTPIGVPIPAIDAFTDGAVSVTLNYGIQMGACLVMLLAVLALTTPAAKLRRPSAVLHVLALAVALVRNGLLVAYYLSPVAHFYQLRAGDFSSVPRRHLYASVAGDVMSLVLVVVVEAALMNQAWTMVVLWPDPAKYGLAAASLLVTLLTAGFRLAYTVVQNEAVLALTPPLASMWVVQAAVITNALSIFWFCALFNLKLVMHLVKNRGILPSAKTLTSMEVLVMTNGILMIVPVVFAGLEWGNFQNFESASLTLTSVALILPLGTMAAQQISLRNASSSDNHRLAYYPGSGSGSSGARNAGSATTNTTSSALPAFKIPSMSTSCGSSPATRRGSLLSRCERAAKGPAAPAVDHFDLELRHIDSTSALAGHGDQGRH…
Torhe1|6477	1	MEQLPLQSSFDPYTQNATILASDGITSIAIPIPDIDFYNDSNLATSANYGAQLGATVVMLFVVLFMTPSVKLRRLLTILHISGLVISIVRMSLLYTSMHAHANRFYETWAQDYRNIPASDTRIAVVATTFSMVQVAVTEAALMSQAWTMVTFWPPSVKYTVSVTSVIVTLLTLGSRFALVVIQNRAIITLIPPVYFSWGFNWAIIMNTASIFWFCAIFNAKLLFHMISNRGILPNRSTVTPMEVLIMANGVLMLIPSVFAGLEWSKGIDFEVGSLTVTSVVIILPLGSLAAQRISASSMLDGSANSGSNYQTPSDVSLTFVKRPFASHSN
Trepe1|423763	1	MATTTSGGSPATTSLPPDFDAWTQTFTLLYPDGTEFQASMGDLNYLRLYGFRIAINWATQIGASLVLLLVLILLTKREKRKSSIFIMNALCLILNTIRSLLQCIWLTGEWFDPYTVVSADYSRITASDRANTIASNTILTLLVICIFVSLSLQVWVVCVTAKPVHRLLIMGATTLVALVALGYRFAVQTISNIQTMKDEGMEPYHKLITDMNITQAVAIWFYCCVFTFKLGYALIQRRKLKMNQFGPMQVIFIMGCQTMIIPAIFTSLQFYDTIPELGSQGITVICIFLPLSAIWAGLVASDANVGFRGADAHQRLLRDQFYRSSQAASTEGEKSGSMSTACYSHNGKEPESPTSPIGTHRTKDSVDDTAIYVGRDWTIEAGERSDMA
Triaru1|7255	1	MSFDPYSQNITILTPTPSLVPVPIPIPLIDSFNDETVSIVINYGAQLGASITMLLVVLFTTPSSKFLRASNLLHILALLVCIVRTVLLVFYFLSPFSHFYQVWSGDYSQIPAWNYRTSVAGTVFSMLLTIITDAALMNQAWTMVSLWPSKTKYILSFSSMLVTLLAVSFRVAYTVIQCEGIYDLIAPRRFAWLIRTTLIFNICSICWFCALFNSKLIIHLITNRGVLPSRRAMNPMEVLIMANGILMIVPVVFAVLEWHHFINFEAGSLTPTSVAIILPLGSLAAQRMAQSAQDASSNISSYPSSSGAAYHGRYKNTRDSGSRTPLKAGSLFSTTTNSSAAAARSQLTAENTTLSPVQDIIDPIDLELRQIDGYLQPKETHVKAESSESRFHK
Trias1|44057	1	MAFDPYTQNITIAITPNVSIPPIPVIDIFNDETVNIVLNYGTQLGAAITMLLVVLFTTPPAKAFRTANLLHVVGLLVCIVRTVLLALYFNSPFAHFYAVWTNDYSQVPAWTFRESVAGTVFSMLLVIISDVSLINQAWTMVSLWPSRTKYALCFVSLLISLLSIAARTAFTVIQCEGIYELDPPMQFAWLVHAMVILNICTTLWFCALFNSKLVIHLITNRGVLPSRRAMSPMEVLVVTNGVLMIIPVIFAFIEFRPVVNFESSSLTPASIALILPLGSLVAQRLAQTNQNASPNLFSYPSSSGAGGYKNNHSSGSTTPLKPGSLFATSTNSSISAARSKSNSQTITAVPTRDIVDPIELELRQIDGYLQPQETHVSAELGGSRSHK
Triasp1|436632	1	MAFDPYTQNITIAITPNVSIPIPIPVIDIFNDETVNIVLNYGTQLGAAITMLLVVLFTTPSAKALRTANLLHVVGLLVCIVRTVLLALYFNSPFAHFYAVWTNDYSQVPAWTFRESVAGTVFSMLLVIISDVSLINQAWTMVSLWPSRTKYALCFVSLLISLLSVAARTAFTVIQCEGIYELDPPMQFAWLVHAMVVLNICTTLWFCALFNSKLVIHLITNRGVLPSRRAMSPMEVLVVTNGVLMIIPVIFAFIEFRPTVNFESSSLTPASIALILPLGSLVAQRLAQTIQNASPNLFSYPSSSGAGGYKNNRSSGSTTPLKPGSLFATSTNNSISATRSKSSSQTITAAPVRDIVDPIELELRQIDGYLQPQETHVSAELGGSQSHK
Triasper1|163793	1	MAFDPYTQNITIAITPNVSIPIPIPVIDIFNDETVNIVLNYGTQLGAAIIMLLVVLFTTPPAKALRTANLLHVVGLLVCIVRTVLLALYFNSPFAHFYAVWTNDYSQVPAWTFRESVAGTVFSMLLVIISDVSLINQAWTMVSLWPSRTKYALCFVSLLISLLSVAARTAFTVIQCEGIYELDPPMQFAWLVHAMVVLNICTTLWFCALFNSKLVIHLITNRGVLPSRRAMSPMEVLVVTNGVLMIIPVIFAFIEFRPTVNFESSSLTPASIALILPLGSLVAQRLAQTNQNASPNLFSYPSSSGAGGYKNNRSSGSTTPLKPGSLFATSTNNSISATRSKSSSQTITAAPVRDIVDPIELELRQIDGYLQPHETHVSAELGGSQSHK
Triat2|17079	1	MALFDPSTQDVTIHISPSAPPLHIPLRAIDGFNDETVSIVLNYGTQLGAAITMLLVLLFTTPPSKFLRTAHLLHLLGLLVCIVRTVLLALYFESPFAHFYAVWSNDYSAVPAWTYRESVAGTVFSMLLVVVNDVALMNQAWTMVSLWPTGTKLVLCAVSLLVSLLSVAARTAFTVIQCKAIYDLTPAVQFAWLVHAMVILNICTTVWFCALFNSKIIIHLITNRGVLPSRRAMSPMEVLVVTNGALMIIPVIFAFIEFRPILNFESSSLTPASITLILPLGSLVAQRLAQTNQN
Triatrob1|93994	1	MLPPIPVLADYGISPTHGFLPSTLPLTRLPDPYYNKWEAIVANLQALILSRRLRGVIDRLPVLSTVGLEHDAEWRRAYSLLCFMAHGYIWGGDSPSDRLPPQISIPLLDISRHLEVPPVATYAAVCLWNFKPLFMDEDIDNLENLATLFTFTGAIDESWFYLVSVAIEARGAPIMSLMLTAIAAARQNDSARMHESCDPVIFYNRIRPFLAGSKNMGEAGLPFGVIYDDGTGNDKYRQYSGGSNAQSSLIQFFDIALGIQHRPTGEKRDASSESDSRGRSAKHNFIQEMRNYMPGPHAQFLEDVSRVANIREYVQEHTEDTQLCLAYDACLAMLSAFRDKHIAIVTRYVITPSRQVRARSRSRSPEVARRPLNLAIASRKSEGKSQKGTGGTALIPFLK…
Tribi1|134245	1	MDSAPTFDVLSQPLPILLRDGKTHANLTLSAIEAYAWNRSNTALVYGIELGLTIYALLIAYMCTRPEKRKSPIFILNILALIFNTIKAGFAAHYINGPFLELYAILASDFSRVPKGEYVCSVILVVCKFLALLCTEGSLVVQVHAVLATTTARQRLWLLMATGFFALAAVGCGFALTIFSAIAIMHTTVTFTEAKVTLAAGISIMVSIVFFMIIFVWKLGFAIWQRRRLGVRTYGPMEVLFIMGCCTMIVPSKFTPFPCRRY
Trici4|1115433	1	MAFDPYTQNITILLSPSAPPISIPIPLIDAFNDETASIITNYAAQLGAAITMLLVLVAATPSSRLLRASTLLHAAALLVCVARTVLLAYFFLTPFSHFYQVWTGDFSAVPAWNYRASIAGTVLSTLLAVVTDAALVHQAWTMVSLFAPRIKFAVCALSLLITLLAVSFRVAYTVIQCEGIADLAAPRRYAWLIRTTLICNICSIGWFCALFNSKLISHLVSNRGVLPSRRAMTPMEVLIMANGILMIVPVIFAILEWHHFINFESGSLTPTSIAIILPLASLAAQRIATSSASKHHNHPSSSSARYKASRDSASRTPLNAKPGSLFTTTTCNSTASSSAAQRTRSVDASGMLAAAAGPARGGDFIDPIDLELRQIDGYAQPNEVHFQQDEGQQFHK
Trieq1|706	1	MAPHFDPFQQSVTFLRSDGSSFPISMADLNKFMLYAVRTSIAAASQLGASVVMAVLLALLTAPDKRRSIVFYLNITTLLVNVCRTLSTTIFFTSSWVEIYTYFSGDYSRLTTGAYANSVMGTIATGIMVILIELSLLIQTHVLCSTIRDLYRNILLAWSCLVAAVPIAFRIAFMVANVKAIMTQSSLGKNVWIQSSSNISITVSICYFSLVFLAKLGYAIYTRRLLGMKGFGVMQIIFIMACQTMILPAIVSILQYFIPEFEVNTNILTLLALSLPLTTLWSAAAVRHEHNKNHGSGRHFWGGSSEKSLFDHNKTSGGSFSHPTSTLIGSMSGPEKVKSADHFDRLYPELHDTGNITIERNFSVTSNRV
Trigam1|3984	1	MSFNPYAQNVTIRISPALPALHIPLHFIDSFNDETVSIVLNYGTQLGAAIMMLLVVLFTTPPSKFLRTAHLLHLLGLLVCIVRTVLLALYFESPFAHFYAVWSGDYSGVPSWTYRESVAGTVLSMLLVVVNDMALMNQAWTMVSLWPTATKFVLCAVSLLFALLSVAARTAFTVIQCKAIYALEPAVQFAWLVHAMVIINICTTLWFCALFNSKIIIHLIANRGVLPSRRAMSPMEVLVVTNGALMIIPVIFAFIEFRPILNFESSSLTPASITLILPLGSLVAQRLAYTNQNAVPSLSGYPSSTGAGGYKNNRSSGSNTPLKAGSLFATSTNNSISAARSHSTSRNTTTVCARDVVDPIELELRQIDGYLQPQETHISADLGGSQSHK
Trigui1|10208	1	MAFNPYTQNITVIVSPDYPPILIPIPLIDTFNDETVSIVINYGAQLGASLAMLLVILLTTPSSKFLRASCLLHVLALIVCAVRTVFLAFYFLSPFSHFYQVWAGDYSEIPAWNYRTSIAGTILSMFLATIAEGALMYQAWTMVSLFANKAKYAICFLSLLIILITTGFRVAFTVIQCESILSLETPQKYAWLFKTALIFNTCSMAWFCALFNSKIVHHLISNRGVLPSRRAMTPMEVLIMANGILMFIPFIFAILEWCHFINFEAGSLTPTSIAIVLPLASIAAQRISQAPSTPSSEPSYPSSSYQAQYKSTRDSSRTPLKSGSLFSTISKTSSATRSHVADTTVLAPVRDVIDPIDLELREIDGYSQPKEIHSRAEAGESQLHK
Triha1|96494	1	MAFNPYTQNITIIGPPDYPPILIPITLIDTFNDETVSIVINYGAQLGASLTMLLVILLTTPSSKFLRASCLLHVLALIVCAVRTVFLAFYFLSPFSHFYQVWSGDYSQIPAWNYRTSIAGTILSMFLAVIAEGALMYQAWTMVSLFANKAKYAIFFLSLLIILITTAFRVAFTVVQCESILSLESSQKYAWLFKTALIFNTCSMAWFCALFNSKIVHHLISNRGVLPSRRAMTPMEVLIMANGILMFIPFIFAILEWCHFINFEAGSLTPTSIAIVLPLASIAAQRISQAPSTPSSEPSYPSSSYQAQYKSTRDSSRTPLKSGSLFSAISKTSSATRSHVADTTVLAPVRDVIDPIDLELRQIDGYAQPKEIHSRAEAGESQLHK
Triham1|1286	1	MAFDPYNQKVTFFIAPNIPIHIPIPAIDAFNNETVSIVLNYGTQLGAAITMLLVVLFTTPPSKFLRTANVLHVLGLLVCIVRTVLLALYFSSPFSHFYPVWSNDYSQVPAWTYRESVTGTVFSMILVIISDVSLIHQAWAMVSLWPSKTKYVLCLISLLITLLSVAARTAFTVIQCEGIYNLVPPMDFAWLVHAMVILNICTTLWFCSLFNSKLIMHLITNRGVLPSRRAMSPMEVLIATNGILMIIPESSPFSFIVIFAAIEFRPILNFESSSLTPASITLILPLGSLVAQRLAQTNQNDSPCFSSYPSSSGAGGYKNNRSSGSTTPLKSGSLFATSTNNSISAARSLSQNTTVVPARDIVDPIELELRQIDGYLQPQKTHVSVELGGSQSHK
Trihyb1|771250	1	MSEIVDPTSPNFDPHSQPITIFYRDGTNLTLTLSDFNTANQAALAYCSIFAAQIGACLILLAIVGLLTSREKRRTLLFACNILALVTVIFRSFLAMEFYLGPFYDTYRFMSGDYYDIPSGARYTQIASTMGSLLLKSVVQFSLILQLRVVYGSSPKLNLAMTLGTSVIAMAAIALFFKVTVDSAKKIMEPAVGVYSGDWTYPAAKAMFAVSICIFCLIFVIKLGYAIRRRRILGLRAFGPLQIIFTVGCQTMVIPAAFSLADSIVEIDGLSSLTPTLVAIFLPLSSMWAAAQVEAPAP
Triin1|4809	1	MAPHFDPFQQSVTFLRSDGSSFPISMADLNKFMLYAVRTSIAAASQLGASVVMAVLLALLTVPDKRRSIVFYLNITTLLVNVCRTLSTTIFFTSSWVEIYTYFSGDYSRLTTGAYANSVMGTIATGIMVILIELSLLIQTHVLCSTLRDLYRNILLAWSCLVAAVPIAFRIAFMVANVKAIMTQSSMGKNVWIQSSSNISITVSICYFSLVFLAKLGYAIYTRRLLGMKGFGVMQIIFIMACQTMILPAIVSILQYFIPEFEVNTNILTLLALSLPLTTLWSAAAVRHEHNKNHGSGRHFWGGSSEKSLFDHNKTSGGGFSHPTSTLIGSMSGPEKVKSADHFDRLYPELHDTGNITIERNFSVTSNRV
Trime1|5962	1	MAPHFDPFQQSVTFLRSDGSSFPISMADLNKFMLYAVRTSIAAASQLGASVVMAVLLALLTVPDKRRSIVFYLNITTLLVNVCRTLSTTIFFTSSWVEIYTYFSGDYSRLTTGAYANSVMGTIATGIMVILIELSLLIQTHVLCSTLRDLYRNILLAWSCLVAAVPIAFRIAFMVANVKAIMTQSSMGKNVWIQSSSNISITVSICYFSLVFLAKLGYAIYTRRLLGMKGFGVMQIIFIMACQTMILPAIVSILQYFIPEFEVNTNILTLLALSLPLTTLWSAAAVRHEHNKNHGSGRHFWGGSSEKSLFDHNKTSGGGFSHPTSTLIGSMSGPEKVKSADHFDRLYPELHDTGNITIERNFSVTSNRV
Tripra1|473265	1	MSTEGGPFVDPASSAFDPHSQPITLFYPGGTNITIPLTVYNFHKMKSLEWSIMFAVQIGACGILLVLLTVLTNAKKRRTFLHVCNLFALVATIVRASLSLCYYLGPFFDTYTFFSGDFTNFPYTPRYVSVASTVTGLLLQIVIHISLIIQVRVVYTSPKANLMITLLATAIALVSVSFFAVVTVQSGMATISLTAYPGGWTYTAAKAMFAASICFYCLIFVLKLGYAIYQRRVLKLPRFGPIQIIFTIGCQTMVLPAIFSLMDAVLPNIDGLSQLTPALVAILLPLSGMWAAARVDTPQSSLATGCGPYNGIFSDNKTDYYDHQAPGTNLSNLTYKEGHESFIKADDSTDIESSPNSRCEGTSYPH
Trire2|64018	1	MSSFDPYTQNITILVSPSSPPISIPIPVIDAFNDETASIITNYAAQLGAALAMLLVLLAATPTARLLRADGPSLLHALALLVCVVRTVLLIYFFLTPFSHFYQVWTGDFSQVPAWNYRASIAGTVLSTLLTVVTDAALVNQAWTMVSLFAPRTKRAVCVLSLLITLLAISFRVAYTVIQCEGIAELAAPRQYAWLIRATLIFNICSIAWFCALFNSKLVAHLVTNRGVLPSRRAMSPMEVLIMANGILMIVPVVFAILEWHHFINFEAGSLTPTSIAIILPLSSLAAQRIANTSSS
Trire_Chr|115226	1	MSSFDPYTQNITILVSPSSPPISIPIPVIDAFNDETASIITNYAAQLGAALAMLLVLLAATPTARLLRADGPSLLHALALLVCVVRTVLLIYFFLTPFSHFYQVWTGDFSQVPAWNYRASIAGTVLSTLLTVVTDAALVNQAWTMVSLFAPRTKRAVCVLSLLITLLAISFRVAYTVIQCEGIAELAAPRQYAWLIRATLIFNICSIAWFCALFNSKLVAHLVTNRGVLPSRRAMSPMEVLIMANGILMIVPVVFAILEWHHFINFEAGSLTPTSIAIILPLSSLAAQRIANTSSSYSYQQNNHNHHHHPSSSSSSSAAARYKASSRHSSSRHPLNPKTGSLFSTTTCNSTTTTTSSSSAAAAAAAQRTHSVDHASTIPSAAQHPARGGAARGSDVLDP…
TrireMAT11_1|6979	1	MSSFDPYTQNITILVSPPSSSSPPISIPIPVIDAFNDETASIITNYAAQLGAALAMLLVLLAATPTARLLRADGPSLLHALALLVCVVRTVLLIYFFLTPFSHFYQVWTGDFSQVPAWNYRASIAGTVLSTLLTVVTDAALVNQAWTMVSLFAPRTKRAVCVLSLLITLLAVSFRVAYTVIQCEGIAELAAPRQYAWLIRATLIFNICSIAWFCALFNSKLVAHLVTNRGVLPSRRAMSPMEVLIMANGILMIVPVIFAVLEWHHFINFEAGSLTPTSIAIILPLSSLAAQRIANTSSSYSYQQNNNHHHHPSSSSSSSAAARYKASSRHSSSRHPLNPKTGSLFSTTTCNSTTTTTSSSAAAQRTHSVDHASTIPSAAQHPARGGAARGSDFLDPIEL…
TrireMAT12_1|7150	1	MSSFDPYTQNITILVSPPSSSSPPISIPIPVIDAFNDETASIITNYAAQLGAALAMLLVLLAATPTARLLRADGPSLLHALALLVCVVRTVLLIYFFLTPFSHFYQVWTGDFSQVPAWNYRASIAGTVLSTLLTVVTDAALVNQAWTMVSLFAPRTKRAVCVLSLLITLLAVSFRVAYTVIQCEGIAELAAPRQYAWLIRATLIFNICSIAWFCALFNSKLVAHLVTNRGVLPSRRAMSPMEVLIMANGILMIVPVIFAVLEWHHFINFEAGSLTPTSIAIILPLSSLAAQRIANTSSSYSYQQNNNHHHHPSSSSSSSAAARYKASSRHSSSRHPLNPKTGSLFSTTTCNSTTTTTSSSAAAQRTHSVDHASTIPSAAQHPARGGAARGSDFLDPIEL…
TrireRUTC30_1|42876	1	MSSFDPYTQNITILVSPSSPPISIPIPVIDAFNDETASIITNYAAQLGAALAMLLVLLAATPTARLLRADGPSLLHALALLVCVVRTVLLIYFFLTPFSHFYQVWTGDFSQVPAWNYRASIAGTVLSTLLTVVTDAALVNQAWTMVSLFAPRTKRAVCVLSLLITLLAISFRVAYTVIQCEGIAELAAPRQYAWLIRATLIFNICSIAWFCALFNSKLVAHLVTNRGVLPSRRAMSPMEVLIMANGILMIVPVVFAILEWHHFINFEAGSLTPTSIAIILPLSSLAAQRIANTSSS
Triru1|590	1	MAPHFDPFQQSVTFLRSDGTSFPISMADFNKFMLYAVRTSIAAASQLGASVVMAVLLALLTAPDKRRSIVFYLNITTLLVNVCRTLSTTIFFTSSWVEIYTYFSGDYSRITTGAYANSVMGTIATGIMVILIELSLLIQTHVLCSTLRDLYRNILLAWSCLVAAVPIAFRIAFMVANVKAIMTQSSLGKNVWIQSSSNISITVSICYFSLLFLAKLGYAIYTRRLLGMKGFGVMQIIFIMACQTMILPAIMSILQYFIPEFEVNTNILTLLALSLPLTTLWSAAAVRHGHNKNQGSGRHFWGGSSEKSLFDHNKTSGGSFSHPTSTLIGSMPGPEKVKSADHFDRLYPELHDTGNITIERNFSVTSNRL
Triso1|9499	1	MAPHFDPFQQSVTFLRSDGTSFPISMADFNKFMLYAVRTSIAAASQLGASVVMAVLLALLTAPDKRRSIVFYLNITTLLVNVCRTLSTTIFFTSSWVEIYTYFSGDYSRITTGAYANSVMGTIATGIMVILIELSLLIQTHVLCSTLRDLYRNILLAWSCLVAAVPIAFRIAFMVANVKAIMTQSSLGKNVWIQSSSNISITVSICYFSLLFLAKLGYAIYTRRLLGMKGFGVMQIIFIMACQTMILPAIMSILQYFIPEFEVNTNILTLLALSLPLTTLWSAAAVRHGHNKNQGSGRHFWGGSSEKSLFDHNKTSGGSFSHPTSTLIGSMPGPEKVKSADHFDRLYPELHDTGNITIERNFSVTSNRL
Trito1|7967	1	MAPHFDPFQQSVTFLRSDGSSFPISMADLNKFMLYAVRTSIAAASQLGASVVMAVLLALLTAPDKRRSIVFYLNITTLLVNVCRTLSTTIFFTSSWVEIYTYFSGDYSRLTTGAYANSVMGTIATGIMVILIELSLLIQTHVLCSTIRDLYRNILLAWSCLVAAVPIAFRIAFMVANVKAIMTQSSLGKNVWIQSSSNISITVSICYFSLVFLAKLGYAIYTRRLLGMKGFGVMQIIFIMACQTMILPAIVSILQYFIPEFE
Triver1|2961	1	MAPHFDPFQQSVTFLRGDGSSFPISMADFNKFVLYAVRTSIAAASQLGASVVMAVLLALLTAPDKRRSIVFYLNITTLLVNVCRTLSTTIFFTSSWVEIYTYFSGDYSRITTGAYANSVMGTIATGIMVILIELSLLIQTHVLCSTLRDLYRNIVLAWSCLVAAVPIAFRIAFMVANVKAIMSQSSLGKNVWIQSSSNISITVSICYFSLVFLAKLGYAIYTRRLLGMKGFGVMQIIFIMACQTMILPAIMSILQYFIPEFEVNTNILTLLALSLPLTTLWSAAAVRHGHNKNHGSGHHFWGGSSEKSLFDHNKTSGGSFSHPTSTLIGSMPGPEKVKSADHFDRLYPELHDTGNITIERNFSVTSNRV
TriviGv29_8_2|147400	1	AKMAFDPYTQSITIHSPPGPPIKIPIPEIDRFNEETASIIINYGAQLGASITMLLVILLTVPTQKFLRASNLLHILALLVCVFRTVFLVLYFISPFSHFYQVWSGDYSQIPAWNFRTSIAGAVLPMLLTVTTEAALMHQAWTMVSLFANKTKYAITFLSLLLTLIAIAFRVAYTVAECKSIIDLVSAEKYAWLIKTTLIWNTCSVGWFCALFNSKLVWHLVSNRGVLPSRRAMTPMEVLIMANGILMIFPVIFATLEWYHFINFEAGSLTPTTVAIILPLGTLVAQRLSQTSPAPSTDPSSYPSSSYQARYKATRDSSRTPFKSGSLFSATTNSSAPRSQLVDTTVLAPVRDVIDPIDLELRQIDGYLQPKEIHVRAEPGEGQFHK
Truan1|656522	1	MPSFNPKTQNFTILGPDGKTPITISMVVIDALRTRLANICISYGVQLGLSLMALLAVLLLTSPARMRRSLCLVHASSLVVAVMRLSLLIQYFPGPLSDYYVIWTKDRSAVDQEDFNMNTAGNALNVVQWALIETALIMQSWGLMKTWPNGWRRLTRASAIVLAVVTVLIKSLWIVHYTWALHTVTLPVTMDAVGQAATVLGAASIFYFCGIFAVDLSVHLVTTRSILKRMDRGLTNMEILAIGNGILMVLPSIFAGLDVAANLSGTRILPFDAGSWVMTLVVIGLPLISLIARYRGPTSATPSDRASHRFSIFTNSPFNQMYKARTSQGEETAFDSPSGGSFMASAEPAGKTSMRYGRMGSSRFERIESRGRSEDVELGIQVRRDVSVVVAPGLPSRPP…
Tryvi1|573657	1	MATTQTDFDPFTQQITILLPDQTPMNITIDDIQEIVSYAAQVSINYGSQIGASLILLVIALLVSKIEKWRSINFILNTLALLLDFIRSVIISLYCTGPWWNWYSVLSGDFDNVPDSAYATSVAGTVLTFLLVLCLQASLINQVYVVCATARTLYKTCIMITTGIVALVVTGFQFANTILTAREALVQEVGPWDDRIASATTITLTIGICFFSLVFVLKLAYQIRERHRLGLKQFGPMQILVVMGCQTLIVPVIFCGIQYKINLIPQASSLVPTTVALFLPLSALWASVTVDENMRGNSDRKNHHYLPGSWGSGSTANTPLFRQNRLDSVKSMKTDKPASFDAPQARPDSCLTYGKDDFEKQMRNGHRFDTIELEG
Tubae1|9242	1	MEQTPVYERPGFNPHKQNVTFFNPDGSTVTVGLHELDAMFTNSIRVAVVFASQIGACALLFVVMAMVTKSEKRRAIFYINLSSLVLVIIRSVLQILYFVGPWAETYNYVAYYYEDIPHSDRLISIWAGIIQLILNACILLSLILQVRVVYAVSPKLNTVMTVVSCALAGTSIGFFLTVIIQISRAILKGVAYDGWVYKVHRGVFAGTIAFFSFIFIFKLALSIRRRKALGLRGFGPLRIIFIMGCQTMIVPGKTRSIFAALENGVGFEGMSSLTATLAAISLPLSSMWAAARTDTPAPESVPRDGYRQFGSGGSSLGRPNPPSGGRSVDMSTIDSARHDPLVLHVDRTFSVESSPISQSQAGLCRERGFEFA
Tubbor1|1103037	1	MEQTPVYQRPGFNPHTQNISFFNPDGSTVTVGLNELDAMYAFNVRVAVVFASQIGACAMLFVVMVMITKRDKRRALFYINLTSLILVIIRSVLQILYFVGPWAETYNYVAYYYEDIPYSDKLISIWAGVIQLILNIFILLSLIMQVRVVYSTAPKLSTIMTLVSCFLASISIGIFFTVIIQISEAILHGVEYNGWVYKVHRGVFAGTIAFFSFTFIFKLAFAIRRRRILGLQKFGPMQVIFIMGCQTMIVPAIFATLENGVGFDGMSSFTATLAVISLPLSSMWAAAQIDTPSPRSTPMDGYPSRQFNSKGPTLNNSKAPPGGKSVDMGTINSTKHDSLALHVDKTFTVESGPSSPGQAGPHKKRGFEFT
Tubbr1_1|1015369	1	MEQTPVYERPGFNPHKQNITLFNPDGSTVTVGLHELDTMFAHSIRVAVVFASQIGACALLSVIMAMVTKREKRRALFFLHILSLVLVIVRSVLQILYFVGPWAETYNYVAYYYEDIPLSDKLTSIWAGIIQLILNICILLSLILQVRVVYASSPRLNTIMTLVSCVLASVSIGFFFTVIVQISEAILNGVGYDGWVYKVHRGVFAGTIAFFSFIFIFKLAFAIRRRKALGLQRFGPLQVIFIMGCQTMIVPAIFATLENGVGFEGMSSLTATLAVISLPLSSMWAATKTDSPSPQSTPKGGYRRFSTKRPALNRSDPSGGKSVDMNTLSSANDGSLALHVSKTFTVESSPGSQSQAGPHKERGFEFA
Tubin1_1|504972	1	MEQIPVYERPGFNPHKQNITLFKHDGSTVTVGLHELDAMFTHSIRVAVVFASQIGACALLSVIVAMVTKREKRRALFFLHIISLLLVVVRSVLQILYFVGPWAETYNYVAYYYEDIPLSDKLISIWAGIIQLVLNICILLSLILQVRVVYATSPKLNTIMTLVSCVIASISVGFFFTVIVQISEAILNGVGYDGWVYKVHRGVFAGAIAFFSFIFIFKLAFAIRRRKALGLQRFGPLQVIFIMGCQTMIVPAIFATLENGVGFEGMSSLTATLAVISLPLSSMWAAAQTDAPSPQSTPRDGYRRFSTRGSSLNRSDPSGGRSVDMNTLDSTGNDSLALHVDKTFTVESSPSSQSQAGLHKERGFEFA
Tubma1|359048	1	MEQIPVYQQPGFNPHKQNITFFNRDGSTVTVGLYDLDAMFAHSIRVAVVFASQIGACALLFVVMAMVTKSDKRRALFFLNMLSLILVIIRSVLQILYFVGPWAETYNYVAYYYEDIPYSDKLISIWAGIIQLILNICILLSLILQVRVVYATSPRLNTIMTAISCVLASVSIGFFTAVIVQVSGAILKGVAYDEWVYKVHRGVFAGTIAFFSFIFIFKLAFAIRRRKILGLKRFGPLQVIFIMGCQTMIVPAIFAGLENGVGFDGMSSLTATLAVISLPLSSMWAAAQTDTLSPQSVPGDGYRQFSSKGTTLNRSKPSSGGISVDMGTVDSAKHDSLALHVDKTFSVDIGPSPQSQAGPHEEQGFEFA
Umbpus1|107271	1	MANSSSFDPFTQSFTLLMMDGTPFNVSISDLDSFMLYNVQISINYSAQLGASFLLLVVLLLLTKKEKRRSPIFVVNSLSLFLNTVRNILQCLYFTGPFSETYAYFAQDYSRVPRSGYATSVAGTVLIFLLLVCVELSLILQTRVVCTTIRQLYRRGIFALSFLIALVAVAFRLALCIENSRYIVSLTYLVPLTWLGSAANITTSISVFWFCAVFVTKLGLAIRQRRQLGLRQFGPMQIIFIMGCQTLVIPAIFSILQYTTSIPSMDSNVLTLVAIFLPLSSIWASSSGIGRAPASVESDRQPNYSNSFTSSARPLVDYKTPKAPSSPSKTTTTRISSSLPSPANPTQQDMYLDIEAQGLEEGHERTMSGAVVIQ
Uncre1|81	1	MGFNPFTQEFYIRHINGNEITTSLAKVDFYMQDNAKQCISFGAQLGASLMMLIVLFLLTPPDKRRSPVFWLNSAALLLNSGHMLCSSLFYTSGFAYAYALLASDYSQVPVSSYANSILGTILIGLLVICVEASLLFQTQVLCSTFRSLYRYTLLGVSMLLVLVTVGFRLAQTVENCKVTIGLKSFETFIWLQSATNILTTTSICYFSAIFVAKLGFAINTRRELGLTGFGAMQVIFIMFCQTMTVPAIFSILQYFVEPAEMSPLSLTLVTLSLPLSSMWAAQAAKNGFENKGASDPRPLFARGFSEATHGLGTQPSMAATLVPSRTLTTDQLDKLYPELEAGEIHVERDFTISSDKMK
Valma1|2271	1	MSGSGTDPTHLMAPSMATLLNQAINLTMPDGSQVPIPLSAVDLNQKIIISRTIGFSVELGASIVMLAVILAMTPKSKFWRASTFINVASLGNNIIRTILLAIYFESSWQRFYVLYSGDTSSVTSGDFRNSVASVVVSIPQNLLMMAALMLQAWSMVKLWPDMYKLGILAFSLILSLAEVGFMVATQVYQIRAFYPGYDQWNYLTEHMWIRYTFLGLEVSEICWFCFMFILKLIVHMWTNRSFLPSAKGLAAMDVLVMTNGVLMLIPVIFAGLQYTDKLTFEAGSMLYTAVIIVLPLGTLVAQRIADPGAFNSELSAGSTRPSNVPDRYDTIASGKKPLLPTWSQSDNNSTLFSGRSGSKSGLGKTGITSTISSVRHYNEAGEPMGSVDLELARIDGDLE…
Vanpo1|480	1	MSGIDDMGDKPDILGLFYDANYDPGQGILTFISMYGNTTITFDELQLEVNSLITSGIMFGVRCGAACLTLLIMWMISKNKKTPIFIINQCSLILIIMHSGLYFKNILSNLNSLSYILTGFTQNITKNNIHVFGAANIIQVLLVATIELSLVFQIRVMFKGDSFRKAGYGLLSIASGLGIATVVMYFYSAITNMIAVYNQTYNSTAKLFNVANILLSTSINFMTVVLIVKLFLAVRSRRYLGLKQFDSFHILLIMSCQTLIVPSILFILSYALSTKLYTDHLVVIATLLVVLSLPLSSMWASAANNSPKPSSFTTDYSNKNPSDTPSFYSQSISSSMKSKFPSKFIPFNFKSKDNSSDTRSENTYIGNYDMEKNGSPNHSYSSKDQSEVYTIGVSSMHTD…
Vanpo1|2752	1	MSSQSHPPLIDLFYDSSYDPGESLIYYTSIYGNNTYITFDELQTIVNKKVTQGILFGVRCGAAFLMLVAMWLISKNKRSRIFITNQCCLVFMIMHSGLYFRYLLSRYGSVTFILTGFQQLLTRNDIHIYGATDFIQVALVACIELSLIFQIKVIFAGTNYGKLANYFITLGSLLGLATFGMYMLTAINGTIKLYNNEYDPNQRKYFNISTILLASSINMLTLILILKLVAAIRTRRYLGLKQFDSFHILLIMSTQTLIIPSILFILSYSLREDMHTDQLIIIGNLIVVLSLPLSSMWASSLNNSSKPTSLNTDFSGPKSSEEGTAISLLSQNMEPSIVTKYTRRSPGLYPVSVGTPIEKEASYTLFEATDIDFESSSNDITRTS
Veneff1|3808	1	MTRFIQASWLNASLPIGSAIFHNLTAPENSTSTGNITMAPELSSYTGFLPSENGYNQTITLLFPDGSPFNISMSDLIKMSNANIGMGLSYGIQIGFASLMLIVTLLLSQKGKRRSLIFFCNVAALVLDIPVSALMAGWLSSIWNNPYVYFTHDTSRITTGNIIASIMPQPLKLFEIMAIQLSLFIQVRVILGTCRAYIRRMILAVLFTIASICIAMEIGLAVINAKSIVLMADPSPIQPQLAQAANITWCIFVASAMFVFVWKLAYALKNRRNLGIMTFGPMQVIFIMGAQTMIAPALLSIFNLILPMLDIIGLTFTITAVSLPLSGLWASTSLEPADNGVNNFHAPQHQQQDRYCKQIFAAHGKDIGSADSSLAGTSKTANSQTELIDLGSFLSDDSE…
Venin1|16088	1	MTSLIRIPSFNVSVPVGSAIFQNLTVPFNTTSTGNITMAQVSSNSTGFLSGETGYTQTITLLFPDGSPFNISMSDLIKMNNANIGMGLSYGIQIGLASLMLLVTLLLSQKGKRRSLIFFCNVAALALDIPVSALMAGWLGSIWNNPYVYFTHDISRISTGNIVASIMPQPLKLLEIIAIQLSLFIQVRVILITCRAYVRRMILAVLFTLATICMAMEIGLAVINAKSIALMADPSPIQPQLAQAANITFCIFVASAMFVFVWKLAHALKNRRNLGVVKFGPMQVIFIMGAQTMVAPALLSTINLVLPMLDIIGLTFTITAVSLPLSGLWASTALEPAGPAPQQHQQQQHRAQTFEAHGKEFNSNDTSLAGTTRTTNSETELMDLGSFLSDDSDLKGKSY…
Venpi1|216987	1	MTRFFQASSFNVSVPVGSAIFQNLTAPFNTTSTGNTTMAQALSNSTGFLPGENGYTQTITLLFPDGSPFNITMSDLVMMNNLNIGMGLSYGIQIGLASLMLIVTLLLSQKGKRRSLIFFCNVAALALDIPCSALMAGWLGSIWNNPYVYFTHDTSRIATGNVIASIMPQPFKLLEIIAIQLSLIIQVRVILITCRAYVRRMILAILFTLATICMAMEIGLAVINAKSIALMADPSPIQPRLAQAANITYCIFVASAMAVFVWKLAHALKNRRNLGVVKFGPMQVIFIMGAQTMVAPALLSMLNLVLPMFDLVGLTFTVTAVSLPLSGLWASTALEPASNGGGKAPQHQQQQQQQYRAQVAETSGKMFDSNDSSFSGTTRTATSQTELMDLGSFLSDDSD…
Veral1|7113	1	MALSDPFSQTFVLTASDGVTEIPVAVADVNEFILYSVKTVINYGAQIGSSSILLLVLVCMTPSARFVKLSQWLHIAALTVNIVRMILLTVFFTSSWNEFYTFFAGDYSRVAPRDLQCSVASEIASLALFIMVQAVLGLQAWATVNLLPAVWKWSSVLLSACVSFTAIGIRVASAVGQIRFMLTLSDTPSVLVALLTSVMGGTSIFYYCALFNVKLVSHLVKNRTFLPTRRGLSAVEVLVITNGILMIIPVIFAGFGWRNWQAFEPGSLALTSVILFLPLGTLIAQRIATPESYHEVKARHQTSTGRSDMPFKDISQIGSDATESNAATSTVTSRIEAGRSRVAIDPIDLELRRLDGYDAEMGVVRVNREFDRREDRV
Verda1|1140	1	MALSDPFLQTFVLIASDGVTEIPVAVADVNEFILYSVKTVINYGAQIGSSFILLLVLVCITPSARFLKLSQWLHIAALTVNIIRMVLLTVFFTSSWNEFYTFFAGDYSRVAPQDLQCSVASEIASLALFIMVQAVLGLQAWATVNLLPAVWKWSSVLLSACVSFTAIGIRVASAVGQIRFMLTLSDTPSVLVALLTSVMGGTSIFYYCALFNVKLVSHLVKNRTFLPTRRGLSAVEVLVITNGILMIIPVIFAGFGWRNWQAFEPGSLALTSVILFLPLGTLIAQRIATPESYHEVKARHQTSTGRSDMLFKDISQIGSDATESNAATSTVTSRIEAGRSRVATDPIDLELRRLDGYDAEMGVVRVNREFDRREDRV
Verdah1|50517	1	MALSDPFLQTFVLIASDGVTEIPVAVADVNEFILYSVKTVINYGAQIGSSFILLLVLVCITPSARFLKLSQWLHIAALTVNIIRMVLLTVFFTSSWNEFYTFFAGDYSRVAPQDLQCSVASEIASLALFIMVQAVLGLQAWATVNLLPAVWKWSSVLLSACVSFTAIGIRVASAVGQIRFMLTLSDTPSVLVALLTSVMGGTSIFYYCALFNVKLVSHLVKNRTFLPTRRGLSAVEVLVITNGILMIIPVIFAGFGWRNWQAFEPGSLALTSVILFLPLGTLIAQRIATPESYHEVKARHQTSTGRSDMLFKDISQIGSDATESNAATSTVTSRIEAGRSRVATDPIDLELRRLDGYDAEMGVVRVNREFDRREDRV
Verga1|120682	1	MNASTGATAAVAAAMTTTVTSVDPWTQTMSWIQVLGTSQTTVPVPMEDLAEFTFQNIRLGLVYGAQVGLASLMLVTLLLLTRSDKRGSPIYMLNTLALFLDVLRGSMMAAWLDSTWNHPLVAFESDYSHITAGDKTKSLMADVFKVAELGVILSSLILQVCVMMATAPSHQRALVVGVACALALVTMCELLASTVVNAQNIVYLAPVASYALQYRLSDVASILQLVSAGFFLAIFVAKLAVAIRRRRRIGQRKFGPMQVVFIGSLQSMIIPVIFTAAQWNQYVDLGSLSMTMLAIQLPLTALWASTSIEARMDGEKPERAQKQPSEMLGSDRHLIGGQPTRKLDEDDLSTSTTSSELPSPMRNVGTAGTLCTLCEAAGAKNGRNVNLDVKTLERHIV
Verlo1|20207	1	MALSDPFLQTFVLIASDGVTEIPVAVADVNEFILYSVKTVINYGAQIGSSFILLLVLVCMTPSARFLKLSQWLHIAALTVNIIRMVLLTVFFTSSWNEFYTFFAGDYSRVAPQDLQCSVASEIASLALFIMVQAVLGLQAWATVNLLPAVWKWSSVLLSACVSFTAIGIRVASAVGQIRFMLTLSDTPSVLVALLTSVMGGTSIFYYCALFNVKLVSHLVKNRTFLPTRRGLSAVEVLVITNGILMIIPVIFAGFGWRNWQAFEPGSLALTSVILFLPLGTLIAQRIATPESYHEVKARHQTSTGRSDMPFKDISQIGSDATESNAATSTVTSRIEAGRSRVATDPIDLELRRLDGYDAEMGVVRVNREFDRREDRV
Verlo1|11608	1	MALSDPFSQTFVLIASDDVTEIPVAVADVNEFILYSVKTVINYGAQIGSSFILLLVLVCMTPSARFLKLSQWLHIAALTVNIIRMVLLTVFFTSSWNEFYTFFAGDYSRVAPQDLQCSVASEIASSALFIMVQAVLGLQAWATVNLLPAVWKWSSVLLSACVSFAAIGIRVASAVGQIRFILTLSYTPSVLVALLTSVMGGVSIFYYCALFNVKLVSHLVKNRTFLPTRRGLSAVEVLVITNGILMIIPVTFAGFGWRNWQAFEPGSLALTSVILFLPLGTLIAQRIATPESYYEVKARHQTCTGRSDMPFKDISQIGSDATESNAATSTVTSRIEAGRSRVATDPIDLELRRLDGYDAEMGVVRVNREFDRREDRV
Wesor1|220944	1	MATPTSSPVPLPPDFNPFEQPFTLIGGDGVPFNVTMKDVDHLREFGVRLAINYGTQIGASIVLLVMLLLLTRREKRRSAIFVLNALCLAVNIVRSVLQSRYLTGHYFNVYSILAADTSHDTDADLANTVASNTMTLLLVICIMASLSMQVWVVCKTAPTWQRIVIMCVTTAIALVAVGYRFAVTVISNDLALKETPYGMVEYQWLLDQMNIMQAVAIWVYCAVFTAKLGHALISRRRMGMTQFGPMQIVFIMGAQTMVIPAIFAVLQFNKDVPELGSQTLTVVCLFLPLSAIWAGVVASDNELGASSGGGVHRLLVQDQFGRSSGAGSPNSSRFMHGGSKGTASTLVSSFGAKEMESPVSAGKRREGRGEGEDGIYVDREWGVKAEREGEGEGEGPSRE…
Whamic1|154783	1	MAPSPSPSPPPAPFDPRNQTFYIAGPDGQVTIAISMSTIDAQRVRLANTSINYGVQLGLCLLSLLVTLMLVPPRRLRRALLPQVQVAGLAVAVVRLALLVLYFPGPLAEYYVAWTDDAGVLRAGDYTVNTLANAFGALQFALVEGALVVQSWAMVRTWPRRWRAPTLGVSVLLAAGTVVVKCVWVVHHTWAVRGHTLPVPLDDVGETAVIMGAVSIFYFCGLFFAHLSLHLLLTRSILRRPDRGLTSLEILAIGNGVLMLAPSLFAGLDIAAGPGNTKVLPFDAGSWVQTLVVAGLPLIGLVAQYRAADSHSSRPRFAFPLDDDRDDPDRSRSKGAGRRAEEEDTTLADFGSNHAASFVVVGGSGGEGRSPTSATVSLRKGREDGEQAEMGARRSELEG…
Wican1|17940	1	IMSLDLPADFNPAYQLLNFTSVEGPISTTFADMDSYVHTILRDAMIFGARIGAGGLAMIALWLTSNNRKTPVFILNQLSLLFLVLHSGLYLNYLLGGYSSLAYIFTGFSEFLIKQQALNVYAVTNVLQVLLTASIEASMVFQVRTIFNHPDGKMVGYPLIGLSLLVALATTGLYFYNCIKSIIDLFNNHHSVYAFNAQTILFASSVNFMSLVLVSKLVMAIRSRRYLGLKQFDSFHILLIMSTQTMIIPSILTILSYALPSFKAVSLPAVSVLLVTLSLPLSSMWAASANNAPTPTS
Wilmi1|596250	1	MSEIVDPTSPNFDPHSQPITIFYRDGTNLTLALSDFNTANQAALAYCSIFAAQIGACLILLAIVGLLTSREKRRTLLFACNILALVTVIFRSFLAMEFYLGPFFDAYRFMSGDCSDIPSGARYTQIASTVGSLLLKSVVQFSLILQLRVVYGSSPKLNLAMTLGTSVIAMTATALFFKVTVDSAKKIMEPAVSVYSGDWTYPAAKATFAVSICIFCLIFVIKLGYAIRRRRILGLRAFGPLQIIFTVGCQTMVIPAAFSLADSIVEIDGLSSLTPTLVAIFLPLSSMWAAAQVEASAPATAAGLGSLGNSSGSKNSQSDLECGVGKRKAVAYPRTGWKPSQHPLEVSQQTLSVKAESIHEIEESPNTTGSVNNDSPHPE
XyFL0641_1|508945	1	MAPSSPPAAVPFDPREQTFQIAGSRLPNGTIPSLAISLPAIDAQRVRLARIAVNYGVQLGLLLLTLVVVLLLLPTPKLRRAYHAVQAGALAAGIAHLLLLVQYFPGPLAGYYVSWTRDAAGVLAPGDYVVSTVSNALGGLEAALVELALLLQSRALVATWPRRGRAPVLLFSAALAAATVAVRVVWIVHHTHKLIGRTLPIPLDAMGEAAVVLSAVSIFWFCGLFFVHLSLHLVATRGLLGRQIGAGLTSLEILAVGNGVLMLLPSEWSSRSYLPSSWTNREIHCETGRGCQAGTRQERIKLTRTGLFAGLDIAAGPGNTKVLPFDAGSWVQTLVVTGLPLISLVAYHRGSDSRVSSRRISLFANGLIRDSKAEETTLGGLSHGAGSFVARVEAETMRS…
XyFL0804_2|677071	1	MESTLGDDFDPLTQNFTLVTSNGTSVAVSLAAIEAQRVRLANTSINYGVQLGITLLTLIAVLMLLPSRRMRKPLNVVQVWALVASVVRLALLVLYFPSSLAGYYVSWTLDASVLRRQDYADNTAANAFSVVQFALVELALTLQSWSLVRTWESPGPGQGRGRGRARAWERPAVLAVSVVLASATVAVKLVWVVHHTHLARGRMLPVPLDAVGEAAVVLGAVSIFYFCGIFFAHISLHLFATRAAIQRRHSRGLTSLEILAIGNGVLMLVPSLFAGLDIAAGPGKNKILPFDAGSWVQTLVVTGLPLISLVAFYRGSDANLHRRRVSLFAHGGGPSPLDSSRAGGTTLGDLSSPGAASSTLALGRASANAAAFGPPSPASLCFPNEDLLKPDEVHGGAAK…
XyFL1272_2|506531	1	MEFAPFNPQTQTFTILASNGSTISIPMSQIETQRIRLFAVSINYGVQLGLCLFSLLFTLLLLPTYKLRRPLNIIQTLALFVAVIRLVLLVLYFPGPLTSYYVAWTRDTTVLDAGERAYDELIISNSFSALQFGLIEVALILQSWALIRTWGTRYQAPVLCAGISIAVATVVLKVLWVVRYSKAVRGNLLPIPLDPVGKAAVVVGAISIFFFEAVFVAHVTVHLAATRGVLRRSEKGLSSLEILALGNGVLMLLPTLFAGLDIAAGPGHMRILPFDAGSWVQTLVASGLPLIGLVAFYRGSEARARDRRVSFFVNLDGQIIDSRQRDSTTLRDGSLTQSVGQAGGRISSLDDGTVEAQAKPTTIHW
XylFL0016|201266	1	MDSNPGPDFDPTTQTFFITARNGSSIPISMVNIEAQRVRLANVSINYGVQLGLCILALIVVLIFLPRYKMKKVINVVQISALVAAVIRLALLVLYFPGPLTGFYVIWTQDASILDDSKYYTNTTSNAFSVAQFALIEMALILQSWAMIRTWPHVWQLPTLFASIVLAAATVLIKSIWIFHHSYLVKGHTLPIPLDLVGKTAVVLGAASIFYFCGIFFAHISVHLVLTRSVLQRPDKGLTALEILAIGNAVLMLAPSLFAGLDIAAGPGNTKVLPFDAGSWVQTLVVSGMPLISLVAFYRGSDSRNRSRRVSLFAHGQLPDSKMDDSTLGDSSNPGGSFAAGNDVFALRPTPRTRARISDEEMGSEEGLRSERERAAEVHENTSISMKPDDRAVSPGTAH…
XylFL0255|239834	1	MPEPPPPPPFDPTTQSFTLVASNGSTVTISLLTIEAQRHKLANTTINYGVQLGLCILSLIIVLLLLPTFKLRQLLPATQLAAIITAVIRLVLLVLYFPGPLTGYYVAWTRDASVLAMGDYIPITVSNGFAALQVALIEASLVMQCWALVRTWSGTGCCACSTSSSLIPRIRDGGKEGGRGERAREPIRLVKPFLLTLSIFLATATVVLKVLYSIHFSREVRGNLLPLPLDCVGKAAVVLAAASIFFFEGIFVAHIAGHLVATRGVLKPGGRRGLGMGNGKGVKGGWKVRGTSERGLTSLEILALGNGVLMILPSLFAGLDIAAGPANTKVLPFDAGSWVQTLVAAGLPMISLVAFYRGSDARARSDLRRISLFASPNAFSTNPEEESGTRDSTTLGGGD…
XylFL0662B|636587	1	MAPDPDSDQPPPPFFDPRNQTFFIAGPDGQPTIAIAMSTIDAQRVRLANTSINYGVQLGLCLLSLLVTLMLQPAVTPRLQLRRRRAPLPLVHVAALAVAVVRLALLVVYFPGPLAEYYVAWTDDAGVLRPEDYTVNTISNAFAALQFALIEVALVLQSWSMVHTWPRRWRAPTLCVSIMLAVGTVVVKSLWVVHHTSAIRGHTLPVPLDNVGKAAVILGAVSIFYFCGLFFAHLSLHLLLTRSILRRSDRGGLTSLEILAIGNGILMLAPSLFAGLDIAAGPGNTKVLPFDAGSWVQTLVVAGLPLIGLVAQYRASDSHSSSRLRLTFPLDDENHHPRDRSREEEDATLADFGSNTAASFVVAGGSGGGGRSPRSVATSFGKDRTDEDGDMVEMGARRR…
XylFL1019|148178	1	MDSSPFDPQTQTFTILASNGSTIPISMSQIESQRIRLFAVSINYGVQLGLCLLSLISTLLLLPTYKLRRPVNIVQTLALLIAVIRLVLLVLYFPGPLTSYYLAWTRDKTVLEARGTGARAYNELIISNSFGALQFGLIEVALILQSWALVRTWGTRCQAPVLCAGISIAVATVVLKVLSVVHYSKAVRGNLLPIPLDAVGKAAVVLGAISIFFFEAVFVAHVTGHLAATRGVLRRSDKGLSSLEILALGNGVLMLLPTLFAGLDIAAGPGRTKILPFDAGSWVQTLVASGLPLIGLVAFYRGSEARARDRRVSFFVNANGHILDSRQRDSTTLRDGSLTQSFQPVGRRISSLDDRTVEAQAKPGPIRWW
XylFL1651|493243	1	MASTFDPRQQTFTIKAPNGSDVTVSLEAIEAQRVRLANISINYGVQLGLCLLTLIVVLMLLPTSRLRRPLNSIQLAAVVVSVVRLALLVLYFPGPLAGYLVAWTHDASVLGAADYATMVVSNGFGAVQFALIEVALVLQSWALVRTWPLASAWQLPAVLCLSVLIAVATVVVKTLWVVHYSRAVRGSVLPIPLDAVGKAAVVLGAVSIFYFEGIFVAHVSSHLRATRGVLRRGPRRGLTSLEILAIGNGILMLLPSLFAGLDIAAGPGNTKVLPFDAGSWVQTLVVNGLPLIGLVAFYRGSEARARDRRVSLFFANNNNDDDDDPLRGSSKGRESTTLRGGSGGDDDTTIISHASRTAAGSFVCLADGD
XylFL2044|787037	1	MMIGGSSSIRSEGEGDTAVAAAAASPSPPPPQPFDPLTQTFYIAGGPDGTTRIAISMATIEAQRVRLANISINYGVQLGLCLLALAVVLALLPTYKYRLRRRRFLPAVQVAALVVAVVRLVLLVLYFPGPLLGYYVAWTDDASVLGPRDYDVNTISNAFSVVQFALVETSLVLQSWAIVRTWDRGGGGDGGNAASSSSWSWSRWWWWWLRIPALCLSVALALATVVVKAVWVVHHTRILRGRTLPVALDSVGEAAVVLGAVSIFYFCGIFFAHLSLHLVSTRSLLKRPDRGLTSLEILAIGNGVLMLIPSLFAGLDIAAGPGNTRVLPFDAGSWVQTLVVIGMPLIGLVAFYRGSDSARSSRRVSLFAGPHGHGHGHGHGHGHAHGHGHHHRHHPRDSK…
Xylhe1|282287	1	MSASAPFDAFNQSFTLLLPDKTPFDVSIQELDAYYSYGVDICINYSVQMAASAVLLLILLLLTKGEKWRSPIFHLNVISLALNTIRSLLQTLYFTGPFYKAYAFFAGDYSRVPRHQYAVSVAGIVLTFLLLTCAEISLILQTRVVCVTLKRTHRNCIAASSIIIASLAISFRFALMIKNAEYIVKLESFTPFKWLASTCNITLSISICYFSGVFVTKLGVALHQRRKLGLCQFGPMQVIFIMGCQTLIIPAIFSILQYFTNVPEMGSNVLTVVSIFLPLSSMWATSSTYGQSSASSEPSARQKLMSSFTSESSRTPFSDGRSSSPHQPPRSSRHHHSSPLGMSSFSSGHLSHQTSPSIGSKHLGLSSHVERDVEAQHNAHTEDGAIRVERRFSMASDSI
Yarli1|69765	1	MQLPPRPDFDIATLVASITVPETELVLGQMPLGALEQLYQNRLRLAILFGVRVGAAVLTLIAMHLISKKNRTKILFLANQMSLIMLIIHAALYFRFLLGPFASMLMMVAYIVDPRSNVSNDISVSVATNVFMMLMIMSVQLSLAVQTRSVFHAWLKSRIYVTVGLILLSLVVFVFWTTHTIVSCIVLTHPTRDLPSMGWTRLASDVSFACSISFASLVLLAKLVTAIRVRKTLGKKPLGYTKVLVIMSTQSLVVPSILIIVNYALPEKNSWILSGVAYLMVVLSLPLSSIWATAVHDDEMQSNYLLSALKDGHVQPSESKLKTVFLNRLRPFSTTTNRDDESSVDSPAMPSPESDVTFLNTGFECDEKM
Yarlip1|141462	1	MQLPPRPDFDIATLVASITVPETELVLGQMPLGALEQLYQNRLRLAILFGVRVGAAVLTLIAMHLISKKNRTKILFLANQMSLIMLIIHAALYFRFLLGPFASMLMMVAYIVDPRSNVSNDISVSVATNVFMMLMIMSVQLSLAVQTRSVFHAWLKSRIYVTVGLILLSLVVFVFWTTHTIVSCIVLTHPTRDLPSMGWTRLASDVSFACSISFASLVLLAKLVTAIRVRKTLGKKPLGYTKVLVIMSTQSLVVPSILIIVNYALPEKNSWILSGVAYLMVVLSLPLSSIWATAVHDDEMQSNYLLSALKDGHVQPSESKLKTVFLNRLRPFSTTTNRDDESSVDSPAMPSPESDVTFLNTGFECDEKM
YarliW29_1|6548	1	MQLPPRPDFDIATLVASITVPETELVLGQMPLGALEQLYQNRLRLAILFGVRVGAAVLTLIAMHLISKKNRTKILFLANQMSLIMLIIHAALYFRFLLGPFASMLMMVAYIVDPRSNVSNDISVSVATNVFMMLMIMSVQLSLAVQTRSVFHAWLKSRIYVTVGLILLSLVVFVFWTTHTIVSCIVLTHPTRDLPSMGWTRLASDVSFACSISFASLVLLAKLVTAIRVRKTLGKKPLGYTKVLVIMSTQSLVVPSILIIVNYALPEKNSWILSGVAYLMVVLSLPLSSIWATAVHDDEMQSNYLLSALKDGHVQPSESKLKTVFLNRLRPFSTTTNRDDESSVDSPAMPSPESDVTFLNTGFECDEKM
YarliW29|28671	1	MQLPPRPDFDIATLVASITVPETELVLGQMPLGALEQLYQNRLRLAILFGVRVGAAVLTLIAMHLISKKNRTKILFLANQMSLIMLIIHAALYFRFLLGPFASMLMMVAYIVDPRSNVSNDISVSVATNVFMMLMIMSVQLSLAVQTRSVFHAWLKSRIYVTVGLILLSLVVFVFWTTHTIVSCIVLTHPTRDLPSMGWTRLASDVSFACSISFASLVLLAKLVTAIRVRKTLGKKPLGYTKVLVIMSTQSLVVPSILIIVNYALPEKNSWILSGVAYLMVVLSLPLSSIWATAVHDDEMQSNYLLSALKDGHVQPSESKLKTVFLNRLRPFSTTTNRDDESSVDSPAMPSPESDVTFLNTGFECDEKM
YarliYB392|743	1	MQLPPRPDFDIATLVASITVPETELVLGQMPLGALEQLYQNRLRLAILFGVRVGAAVLTLIAMHLISKKNRTKILFLANQMSLIMLIIHAALYFRFLLGPFASMLMMVAYIVDPRSNVSNDISVSVATNVFMMLMIMSVQLSLAVQTRSVFHAWLKSRIYVTVGLILLSLVVFVFWTTHTIVSCIVLTHPTRDLPSMGWTRLASDVSFACSISFASLVLLAKLVTAIRVRKTLGKKPLGYTKVLVIMSTQSLVVPSILIIVNYALPEKNSWILSGVAYLMVVLSLPLSSIWATAVHDDEMQSNYLLSALKDGHVQPSESKLKTVFLNRLRPFSTTTNRDDESSVDSPAMPSPESDVTFLNTGFECDEKM
YarliYB419|33625	1	MQLPPRPDFDIATLVASITVPETELVLGQMPLGALEQLYQNRLRLAILFGVRVGAAVLTLIAMHLISKKNRTKILFLANQMSLIMLIIHAALYFRFLLGPFASMLMMVAYIVDPRSNVSNDISVSVATNVFMMLMIMSVQLSLAVQTRSVFHAWLKSRIYVTVGLILLSLVVFVFWTTHTIVSCIVLTHPTRDLPSMGWTRLASDVSFACSISFASLVLLAKLVTAIRVRKTLGKKPLGYTKVLVIMSTQSLVVPSILIIVNYALPEKNSWILSGVAYLMVVLSLPLSSIWATAVHDDEMQSNYLLSALKDGHVQPSESKLKTVFLNRLRPFSTTTNRDDESSVDSPAMPSPESDVTFLNTGFECDEKM
YarliYB420|17121	1	MQLPPRPDFDIATLVASITVPETELVLGQMPLGALEQLYQNRLRLAILFGVRVGAAVLTLIAMHLISKKNRTKILFLANQMSLIMLIIHAALYFRFLLGPFASMLMMVAYIVDPRSNVSNDISVSVATNVFMMLMIMSVQLSLAVQTRSVFHAWLKSRIYVTVGLILLSLVVFVFWTTHTIVSCIVLTHPTRDLPSMGWTRLASDVSFACSISFASLVLLAKLVTAIRVRKTLGKKPLGYTKVLVIMSTQSLVVPSILIIVNYALPEKNSWILSGVAYLMVVLSLPLSSIWATAVHDDEMQSNYLLSALKDGHVQPSESKLKTVFLNRLRPFSTTTNRDDESSVDSPAMPSPESDVTFLNTGFECDEKM
YarliYB566|18020	1	MQLPPRPDFDIATLVASITVPETELVLGQMPLGALEQLYQNRLRLAILFGVRVGAAVLTLIAMHLISKKNRTKILFLANQMSLIMLIIHAALYFRFLLGPFASMLMMVAYIVDPRSNVSNDISVSVATNVFMMLMIMSVQLSLAVQTRSVFHAWLKSRIYVTVGLILLSLVVFVFWTTHTIVSCIVLTHPTRDLPSMGWTRLASDVSFACSISFASLVLLAKLVTAIRVRKTLGKKPLGYTKVLVIMSTQSLVVPSILIIVNYALPEKNSWILSGVAYLMVVLSLPLSSIWATAVHDDEMQSNYLLSALKDGHVQPSESKLKTVFLNRLRPFSTTTNRDDESSVDSPAMPSPESDVTFLNTGFECDEKM
YarliYB567|20647	1	MQLPPRPDFDIATLVASITVPETELVLGQMPLGALEQLYQNRLRLAILFGVRVGAAVLTLIAMHLISKKNRTKILFLANQMSLIMLIIHAALYFRFLLGPFASMLMMVAYIVDPRSNVSNDISVSVATNVFMMLMIMSVQLSLAVQTRSVFHAWLKSRIYVTVGLILLSLVVFVFWTTHTIVSCIVLTHPTRDLPSMGWTRLASDVSFACSISFASLVLLAKLVTAIRVRKTLGKKPLGYTKVLVIMSTQSLVVPSILIIVNYALPEKNSWILSGVAYLMVVLSLPLSSIWATAVHDDEMQSNYLLSALKDGHVQPSESKLKTVFLNRLRPFSTTTNRDDESSVDSPAMPSPESDVTFLNTGFECDEKM
YarliYlCW001|47855	1	MQLPPRPDFDIATLVASITVPETELVLGQMPLGALEQLYQNRLRLAILFGVRVGAAVLTLIAMHLISKKNRTKILFLANQMSLIMLIIHAALYFRFLLGPFASMLMMVAYIVDPRSNVSNDISVSVATNVFMMLMIMSVQLSLAVQTRSVFHAWLKSRIYVTVGLILLSLVVFVFWTTHTIVSCIVLTHPTRDLPSMGWTRLASDVSFACSISFASLVLLAKLVTAIRVRKTLGKKPLGYTKVLVIMSTQSLVVPSILIIVNYALPEKNSWILSGVAYLMVVLSLPLSSIWATAVHDDEMQSNYLLSALKDGHVQPSESKLKTVFLNRLRPFSTTTNRDDESSVDSPAMPSPESDVTFLNTGFECDEKM
Zalva1|498922	1	MLNFGATNVSVLAQYIDGTTQNFTMPLSEVQYNQYIATSAALKYGWEAGACMTMLLIMATLTNPEKRRPIFWLNVAALVTNSIARLFDCTFFLTQWSEFYFFFAGDYSTISPGSYAFSTIASLLPVLVVTLILTSLWLQALTVLKDLSKPMKWTFMGFGGLLVVLAIAFRIVAAVTNIISIYKTEWLFNQNLTRGFLSLTLASIWYFSGIFTWKLVFAIWMRHKLNMKNIAPLQALAVGALCTMIIPSIFAILQMVSGYLTKFENPGSLSITLVAVFSPFSHMWSQASVLKSTSLTSTDSSGKRIVDRRESLRFRDIFADARSPRRDSDSNDSNATAVESQYTNISRVNKSTRDPFLGSAHGYKNDLAEDSPSASPREKSDPFGGANRDDMDLAERGIR…
Zasce1|50094	1	MASTLDSVPNNGSFDPYHQQIIITMPDGQTQFATSIHNIFELQHLAVTQTAVFAVQIGLSAVLMTVLALMTQADKRRSLIFIFNLTALLFIFIRGIVQCVQTAGPLYNFYNWTAEYYPDDSVTSRQSVVLEVCSFIMVMAIELSLMLQVRIVCCTLSTFWRRCLDCLSILAVTATLAIRFVCMILNILWNIVDVGNTTENEFNMIAKLSNVSIATLMASIFLFSGIFSVKLLVAIRQRRDMGMKSFGAVQIIFIMGCQTMIVPALFGIISYWAIPGSQLYTMTPVVVATFLPLSSIWASTSTKGNNNIAAPHQWHNRREKSTLRNPGTPAYSSEKGLLPTTVNTDCTLVDDRSASVSEPSPRKPGHADSGERDSIDLEMQKMGRIRVDRAYSVRSD
Zoprh1|777564	1	MSNAISAKVPPDFDPFTQVMPLLDQNGEPLSPPLTMADFDFIRQYGSRLAIVYGSQVGASLILFLVLLLLTKREKYRSLIFVMNATCLLLNTIRSALQCCFLTGPFWHPYAFWSNDWSRVTASEKATSITAGTMTLLLVICIMISLNLQVHVVCITTSRVQRFCVMLATSIVAIVAIGFRFAVTVVNNIQIMNLEQMESLKLVTAQHITQAAAIWFFCSIFSIKLGYALVQRRKLGITQFGPMQIIFIMGCQSMIIPAIFTCLQFYEKVPELGSVALTLIAINLPLSAIWAGISIHDAEVGSSGPNSHRRLLQGQLGGLSPNCSRSTNPLDSAGMEKEPESPTTPYTEKSGMSSRRGIRVEDRFSVETDDGLV
Zygro1|3375	1	MSEINNSTYNPMNAYVTFTSIYGDDTMVRFKDVELVVNKRVTEAIMFGVKVGAASLTLIIMWMISKKRTTPIFIINQSSLVFTIIHASLYFGYLLSGFGSIVYNMTSFPQLISSNDVRVYAATNIFEVLLVASIEISLVFQVKVMFANNNGRRWTWCLMVVSIGMALATVGLYFATAVELIRAAYSNDTVSRHVFYNVSLILLASSVNLMTLMLVVKLVLAIRSRRFLGLKQFDSFHILLIMSCQTLIAPSILFILGWTLDPHTGNEVLITVGQLLIVLSLPLSSMWATTANNTSSSSSSVSCNDSSFGNDNLCSKSSQFRRTFMNRFRPKSVNGDGNSENTFVTIDDLEKSVFQELSTPVSGESKIDHDHASSISCQKTCNHVHASTVNSDKGSWSSD…
Zygrou1|225427	1	MSEINNSTYNPMNAYVTFTSIYGDDTMVRFKDVELVVNKRVTEAIMFGVKVGAASLTLIIMWMISKKRTTPIFIINQSSLVFTIIHASLYFGYLLSGFGSIVYNMTSFPQLISSNDVRVYAATNIFEVLLVASIEISLVFQVKVMFANNNGRRWTWCLMVVSIGMALATVGLYFATAVELIRAAYSNDTVSRHVFYNVSLILLASSVNLMTLMLVVKLVLAIRSRRFLGLKQFDSFHILLIMSCQTLIAPSILFILGWTLDPHTGNEVLITVGQLLIVLSLPLSSMWATTANNTSSSSSSVSCNDSSFGNDNLCSKSSQFRRTFMNRFRPKSVNGDGNSENTFVTIDDLEKSVFQELSTPVSGESKIDHDHASSISCQKTCNHVHASTVNSDKGSWSSD…
Zymar1|768853	1	MVVTAPPSVDRAYFIPNGTFDPYQQDLTLIYPDGVHALVANVDDIVYFMGLAVKSTLIFAIQIGISFVLMLVIALLTKPERRVTLVFFLNMTALFTIFIRAILMCTTFVGTYYNFYNWIMGNYPNSGPADRVSIAAEVFAFLIILSLELSMMFQVRIVCVNLSSFRRRIITVSSIVVALIVCTVRFALMVLSCDWRIVNVGDATQEKNRIINKVASGYNICTIASIIFFNTIFVSKLAVAIKHRRSMGMKQFGPMQIIFVMGCQTLLIPAIFGIISYFALASTQVYSLMPMVVAIFLPLSSMWASFNTNKTNSVTNMRQPNIYRPNMIIGQDTTQNSGKNTNISGTSNSTATTSSFASDKRRLNLSFNTQGTLVNSISEEEVNDPQKLGPSATVAVMDR…
Zymbr1|4177	1	MVVTAPPSVDRAYFIPNGTFDPYQQDLTLIYPDGVHALVANVDDIVYFMALAVKSTLIFAIQIGISFVLMLVIALLTKPERRVTLIFFLNMTALFTIFIRAILMCTTFVGTYYNFYNWIMGNYPNSGPADRVSIAAEVFAFLIILSLELSMMFQVRIVCVNLSSFRRRIITVSSIVVALIVCTVRFALMVLSCDWRIVNIGDATQEKNRIINKVASGYNICTITSIIFFNTIFVSKLAVAIKHRRSMGMKQFGPMQIIFVMGCQTLLIPAIFGIISYFALASTQVYSLMPMVVAIFLPLSSMWASFNTNTTNSVTNMRQPNVYRPNMIIGQDTTQNSGKNTNISGTSNSTATTSSFASDKRRLNLSFNTQGTLVNSISEEEVNNPQKLGPSATVAVMDR…
Zymps1|800356	1	MVVTAPPSVDRAYFIPNGTFDPYQQDLTLIYPDGVHALVANVDDIVYFMGLAVKSTLIFAIQIGISFVLMLVIALLTKPERRVTLVFFLNMTALFTIFIRAILMCTTFVGTYYNFYNWIMGNYPNSGPADRVSIAAEVFAFLIILSLELSMMFQVRIVCVNLSSFRRRIITVSSIVVALIVCTVRFALMVLSCDWRIVNVGDATQDKNRIINRVASGYNICTIASIIFFNTIFVSKLAVAIKHRRSMGMKQFGPMQIIFVMGCQTLLIPAIFGIISYFALASTQVYSLMPMVVAIFLPLSSMWASFNTNKTNSVTNMRQPNVYRPNMIIGQDTTQNSGKNTNVSGTSNSTATTSSFASDKRRLNLSFNTQGTLVNSISEEEVNNPQKLGPSATVAVLDR…
Aaoar1|494623	2	MDPETLPPNAIILPILAFPAWILCIPPLVWHFSQRNIAAWSLIAWSILGNFFNSINPLIWPRENILEWYGGAGLCDIEARVLVGYSVALAACVTMIIRKLANVMDTRNIVVAPSHGSRIREKVFEGLVCWGYPALLMLVYFIVQPIRYIIYQIGGCGPAYDASWVSIVLSLMWPLITIGFASYFAGLLIYRLFRYRREFHRLLSARNTTQSRFIRLFLMSVLVIIAYLPYNFYMLWWHSSQVVEVYSWSRVHNAKTWNTVIKVPMGGAVRFDKWGQVATGYVAFIVFGTGADAYNTYKRMLCAIGLGRVFPGLLVVSESGSSTPTSARFTRSWASTYADKAKTFFSKSSSVTEMSLPGTTGTGSTVEPTSPTTTGSASIWCHAVSTNEPIIEQSTTNSS…
Abobie1|718937	2	MTADPYPLFSVFSFLGFVVALIPFPWHLQAWNAGTCMYMLWTAFASLIQFVNSILWHGNADIKATVWCDIATKFIIGAGVGIPASSLCINRRLYKIATVQAVTISRRERQRAIFIDLAIAGGIPILVMALHYIVQGHRFNIIEDIGCNPAIFNTPPAYPLVFIWPVALGCVSFVYALLTLRAFWRRRIQFQQFVSASTSMTFNRYLRLMLLSCLEMGLTVPLSAYSIYSNTAGRNLDPWISWSNAHFNFSHIEQVPSLLWRMNGKAVIALEMGRWLYPCCAFLFFALFGFAEEARRNYRTAFWWIATRLGLKRSTKPTYIGSSLSSSYVFIRGFLPLFNI
Abobie1|767133	2	MPHPEFPYIAFFAALLVLFPVPWHWRAGNVATLSMVFWLFVMNVIYGVDAIVWYQNVHVRIPVWCDITTKIQVAANIALPAACFCVCMHLERVASIRHVKTSVSDKRRRQLIEVMLCFVVPLLWMPIHYIVQGHRFDIIEDFGCRPNIYTSLPAVFLLWVPPLALAWGTSIFAVLALSHFMRRRISFSSHLSSRSGLTTSRYLRLMLLAVVEMLLSIATTSIALATAIPALRPWTNWSDVHFDFGRIGQTRAFEIPALYRRLYLVLWWSIPLSSFFFFVFFAFGQDAVQEYGSWFKWIGNHMFRLRVGESSTLRGFDTIPSFGFTRSKGATTTLSSLSTPTTASSKSFDTPLPLNYSKYFSKESKEHQLALPVHRLGSASTLDVPSYEQSVSPSSSTFS…
Abobie1|767127	2	MPHPEFPYIAFFAALLVLFPVPWHWRAGNVATLSMVFWLFVMNVIYGVDAIVWYQNVHVRIPVWCDITTKIQVAANIALPAACFCVCMHLERVASIRHVKTSVSDKRRRQLIEVMLCFVVPLLWMPIHYIVQGHRFDIIEDFGCRPNIYTSLPAVFLLWVPPLALAWGTSIFAVLALSHFMRRRISFSSHLSSRSGLTTSRYLRLMLLAVVEMLLSIATTSIALATAIPALRPWTNWSDVHFDFGRIGQTRAFEIPALYRRLYLVLWWSIPLSSFFFFVFFAFGQDAVQEYGSWFKWIGNHMFRLRVGESSTLRGFDTIPSFGFTRSKGATTTLSSLSTPTTASSKSFDTPLPLNYSKYFSKESKEHQLALPVHRLGSASTLDVPSYEQSVSPSSSTFS…
Abobie1|180343	2	MAHETSWPIDFGFLTAFSFLSGFLVLIPLIWHIQAWNIGCILFIFWAALLNLGHGINQVIWRDSAKNFAPVFCDIWVRLEYAGKIGICAACLVIARRISKIATSNSVATTIRDKRNVILVDLAIGLSFPLAQIVIFWFIQGHRFDIYEGWGCMAAIPNTYIVTILYTAWPIPIGLTSACYCFITVRAMLKRRKQMVELLGSDNSSLSLGRYHRLMAMALVEVCTTVPVGLFDTISTYTSTTLYPYKGLADLHLGFERVRQFPAGIWLNDGSTYFSSNFDHWLLVATSLVFFSFFGLGEEAIKHYRFAYTSIAKRVGLSTGSLESTGRFGSSKISSSFGKVTIPTFIQRNQSKRDSLSSFNSDRLSTAISIGDFPPDEEKAPYSPSSSSGSSSCLPTPAD…
Abobie1|805005	2	MVSWKSEQPVITAFSFITFVLVSIPTWWLVDAGNVGGLLYIWWIATLNLIQFINTVIWKDNAVNYAPGWCDFVVRYNHIGSIGIIVAGLVVARRTCLLAHGSYALQTWQDKRREMFIDLAIGLSVPAIQLILYWFMQGHRFDILGGIGCVGAMPVSILYITLYSIWPIIIGFFSAVYSIRTLALLLHRRREIARLLATANSNLSPSRYFRLIVLCTGEILCTVPLAIYVMVVDIRHSYYPWKGFADLHYDFDRVGQYPTDLWLKTPQQQSYVEWQTWIIITLGLYFFAIFGFSGEAFKHYGKVIKALLKLVGLPSDLFQRKKDVDGVLFAHIPKSRRSLSTLSTIFTSTDQQYESVNPSLPQYHSDSEVTTHLIGEIHMDDMMLPGDNKLYSSVALSLS…
Abobie1|731841	2	MIPWETEQPVLIAFSFITFILVSIPTWWMVDAGNVGGLLYIWWTATLNLIQFIDMIIWKDTALNYAPGWCDFVVRYMHIGTLGQIVAGLVIARRTCLITHGFNTLQMWPDKRREVLVDLAIGLSIPAVQLILFWFMQGHRFDIIGGIGCARALPVSILFITLYATWPIIIGIVSAVYASEEIAKLLVAATDSNLSAARYYRLIVLCAGEVLCTIPLGIFIVVFDIRHVYYPWRGFADLHSGFDRVDQYPTDLWLTSPWSQFNVEWQSWISIALGLYFFAVFGFSTEAMKHYEKVVKVLLRIIGLPPGLFRKKKDVDIQFARDVTTHNIGDAQMVTVAQDNSVEVDENPSNSLENNKVNHDVELDVTVESKTRDGANYIDIPLFNATYAFVLSNSPREII…
Abobie1|698324	2	MVSWGSEQPAIAAFSFITFVLVSIPTWWMIDAGNVGGLLYIWWTATLNLIQFIDMVIWKDTALNYAPGWCDFVVRYNHIGTMGLIVAGLVIARRTCLITHGFNTLQMWPDKRREMLTDLAIGLSIPAVQLILFWFMQGHRFDILGGIGCVEASPVSILYVTLYAIWPIIIGFVSAVYAIRTLTLFFLRRREITKLLAATDTNLSAACYYRLIVLCAGEVLCTIPLAIFILVVNVRDSYYPWRGFADLHSGFNRVDQYPTDLWLTSPSEQFYVEWQSWITIALGLYFFAIFGFSMEAMKHYEKVGRILLKLVGL
Abobie1|714659	2	MSTSWIIEQYFLTVFSFLAMVLVLIPLPLMWNARNVGAILYIFWSVVLNLLLFVNFNVWRGNVENSAPVWCDIAVRLAFAGQLGTISAAIVIARRVSIIVRGALSFDSMGASNRRRDMIIDLAIGLSVPVAQMIIFPFVQSNRFDIWGSLGCQPGVPTTIPLIVLTTTWPIIMGLISLYYSSITLHTLYIRGAFSRQGWLIAKRTKNMDCYYRLLAITLIDVWCTVPLGAYNIYASLKQAPIRQWHGLADLHQNFGTVNQIPEEIWTADHNVRSLVEFSSWAPIIVAWIFVILFGFSGEIYDFYIQTFLDVRRKLGFVYSKPEDPEKVVEVVIHLNGIPSHRCVFGGIS
Abobie1|853855	2	MSLHPSLIAGSVVAAVVSLIPIPSFYRDRNAPVLSLVAWIFTLSVIYAINSIIWRDGNDAKILVWCDVVTKLNIGALSAIPAAALCVARRLELLSSGRMAYFTIKDDRRQRVLELAFCLCVPILMMALHLFVQPRRFDLISGVGCRPAIYPSVLSLVLLWVIPLLLSAVTLIFLILALGYFFSQRIDFTTHLNRTGSSLTTKQYLRLMGMTATVIVWSIITCAIAMRNVVLSGMQTSMGWNDVHTNFGQINRIDLSDLSTGQARRILVSWWSIPVSAYIFFIFFAFGEETIREYKNAGRHFFRFILRRPAQVEPEALGVLPPFKNGAPQQIIVHKLSTVDIRSDFSNDDLTLPSYSPSRDVTFSKGTSKRFAPSSARSSDDDLKKPSLSPLTFRNYADN…
Abobie1|359158	2	MLVSTWSILQNLTISLSFLSFTLVLVPLPFMLQGWNVGGILYVVWSAILCLNQFINMVVWRNDAINRSPVWCDIFIRLSYIGSLGIISAGMVLARRIYLISSGQSSTQSFNDGAAYKRRMVAIDLALGLFSPLLHLPIFFFVQGHRFDILEGVGCSSAVPNTYLAIFLYTFWHIIIGVISLSYAGRTLRTLIVSRKKIQESVSSIGDLSMSCYIRLMVMTLVEILFTVPLSTWRFVVALQTPIYPWKGLADLHEGFGRVRQFPLELWISDESAVRSIVYLQYATIVIGLIFFFVFGFSKESKDYYFSMGRFIFSRLGSVMKRFTSTEDVDLKTNDCISNARSETTS
Abobie1|805004	2	MIPWETEQPVLIAFSFITFVLVSIPTWWMVDAGNVGGLLYIWWTATLNLIQFIDMIIWKDTALNYAPGWCDFVVRYMHIGTLGQIVAGLVIARRTCLITHGFNTLQMWPDKRREVLVDLAIGLSIPAVQLILFWFMQGHRFDIFGGIGCVRALPASILYVTLYAIWPIIIGIVSAVSDIDAVLHASKRDNKAACYRQYQPFCSPLLSAHFNLWWRSSLHNSAWYLYPGYPWRSFANLHFDFDRVDQYPTDLWLTSPWQQFVVEWQSWISIALGLYFFAVFGFSMEAMKHYEKVVKVLLRIIGSPPGLFQKKKGVDIQPPRIRSTFLSTIFSSTSRRDVAIDSTLPSHRSDVTTHNIGDAQMVTVAQYDSVEVEENSSNDLENDKVNHAVELDVTVQSKT…
Acain1|256326	2	MSEGSTIAFITFSYISFIVLLLPAKWHLRAGNYGILLMVFWGALGSLTQGTTALLFRNRADNFCPGWCDFSGAVQYVYPVGFLAGSLRLLMKLESIASTRQVSQSHADRRHTLVLDIALGLGLPLLMIPLRLVVQGHRMDIVEGFGCEPPIYPSVAAVLLYQIWPLVLDLCCLGYALATIRWFLLRRRQFAAVVASSDSGLNFNKYLRLLVMSGLQVVVWTPVSIYLFVRNQTTLPHKPYDSWNSVHRHFDMTYSYTKSSGLLTPALLEDLEMGRWIGVCGALVLFLFLGTNIESMNEYRRWASVVASPFSTRSRAAAKAAVGHPVVRRHESSVQAPAEEEEGQLR
Acastr1|118724	2	MDYTNFDRSPAAIAIPILSIIAIILCLPPFVWHVKNSNLAASSLVLWISLDNFFAFTNALIWPTDNTASWWNGSVLCDIEIKLMLAATAGLTGSMACIMRNLAQVMDTNRTVPGSSLARKKRELAINMLLCFGFPAYLMAIHYVVQPSRYYIFAISGCSASYDNSWPSIVLVFMWPPILCIVAAYYCVMVIIRLHKYRREFADILSSSGSNLTKSRFMRLFLIALIFIVVCLPVQLYVFYRNCAVPHLPYSWDLVHSPEWWRIFMVPTDGMVPFDRWIWLGCGFLVFFFFGLGKDATKMYRRWLIKLGFGKIFPSLKEHCGTSTTPSSRNSRFGSFKSTVKALFCRTRSRQSEMPYFHDRHGSVMTEVVTPSPSDPKKTFDRQSVASKSYSSSAHLDEY…
Acema1|586284	2	MSTFPSYSGPQANPANSIALPFFALVGIIITYLPLRSFWSHRNVPLVSIVIANGIYNLWSFLNPIIWPNDDQALWWPGYGLCDIQVLLSYPIGIALAASLCALSKGLAVALDTENARLHQTKSTKHRKIISDVVFCWGIPVLQLVLHYVIQSGRYQIYPVYGCADVLDNSWPTIVIIMIWLPFFTFLNMYYAVLLLFRLRKHRRTISSALTSTGSGFAARKYIKLVLITLSLIVIYLPIQMVLFFKVLPTDLVSYSWSRVHDPTIWNPIEYFHTGDYPNIQYNGWAGVGVAFLLWAFFGFNDDAVDTYRLWMVKMGLAHFWPSLKNTREARRAMRNSRRGSSVTGVSLSSSLDLVGKVMKYFDGDLRRVSDGTTIVNRQSNK
Acrchr1|192	2	MDETQLFFPSNDPFIVYLAKSLPPYTTPALTANLVCRVALGILANLLCLVPLRLLYHNHELAAVVFILNIEFKNILTIVSALIWRDDNMEDWWAGYGLCDFASFANNFSFGLFDTCMLAIMRNLAHQANLLSAHPLSAPEKRRRNLVHVLIMFPLPIVQVGWTWFLTAQRYLIGTLTGCTWTQYPSWPYVVFFALPPLVLSVVTVGYAVLTSIRFRRVTRSTESVLSSNRVANYRAQRARRRLYLMVVSVLVPYFPVVVTIFIMNIRSMGQLSPYRYEDVHHSTWDYIILIPSTKVPFLLLNHGWIPILSAIPVIVFFGMTKEAINDYRRVLLLFALGRFFPRLHCEYDPDVPGFADGSFGSSHSAANSGSSKYKTFTSSQKLRSMSTSSGETAADPGA…
AcreTS7_1|670679	2	MDLYPRDDALVVIQGTPSLPPYTTPSLTANLVCRVLLGLLGSIVALVPLRLLHRNSELAATIFILNVILKNIDTVVLALIWRNDDMESWWKGYGLCDVTPYFHNFSIALYATCLLAIMRNLAHQVGLLTANPLTVKEKRKRNMIQALIMFPLPVIQLALTWPLTRNRYAIGAIIGCSWSADPSWPYLVFFVIAPTIVSTITVFYAILIYWRFRQVSTSNASILSSNRQATQRANRTRRRLYLMVISVLIPVYPMMLLIFVLNILDMGPATSYSYERIHAGIPGLPWNSIILLPSSTLNFAVMNVSWLTIISCGPIFMFFSCTKDAINDYRIVLLKLGLGKIWPKLHQEYAPDRPAGWSQSSCSQGTSRTGSTNPKAGTSVSSHPLSTFSSSSRDTEQPH…
Agabi_varbisH97_2|116512	2	MGYPASYPNWVFSLFALIGFIIVSIPFPWHLEAWNTGTCLYMAWTAIACLNQFINSVVWSKDAINYAPIWCDICLTGHEASRIMVGTAVAIPAASLCINRRLYRIASVRRVMITKAEKRQQVMVDLAIGLGLPILEMVLQICASGHRFNIFEEVGCYPYTYNTWVALLLVSAPPIVIGLVSAVYGVLSIRALYRTRAQSRAILSVYSNLNTGRYLRLMALSGLEIICTVPLGIYATYLNLQNGALHPWISWADTHYGYSRVDQIPSILWRANSIEESSLELTRWICVVCAVLFFAFFGFADEARSRYRSAASTIGKHLGISTITSSSTVYDSQMPKDGTGSIPGSSEKRGRKNSSDFSLSNQDQSIDHLPQESAPATNEKKGHNLAYVFGKKKFNDEVF…
Agabi_varbisH97_2|76497	2	MTHYELPIFAFLAALLVLIPLPYYWRRGNVAIFAIIAWTFAVDIVHGINATIWANNTFNAVPLWCDIVTKLITGASYALPISFMCICKHLAEISSSGKITFDSKDRRHRMVFEVVMCFGLPFVFMALYCIVQDHRFIIIEDIGCQSPVYNSIPAIFIFWFPRLLFSVITMIYAAIALHRFIRHRLIFSSHLKNSGSGLTTNQCFCLISMTLMNMIWNTILTIFNLYDSVSGSGLHPWTSWNDVHSHWNHVDVWSRNTMPLGSRRIALLLWWTVPVSSFIFFIFQYGFRQEIWGKYTRAWIWLKAGIFHSRRLSEESGTIFRGGP
Agabi_varbur_1|92438	2	MGYPASYPNWVFSLFALIGFIIVSIPFPWHLEAWNTGTCLYMAWTAIACLNQFINSVVWSKDAINYAPIWCDICHEASRIMVGTAVAIPAASLCINRRLYRIASVRRVMITKAEKRQQVMVDLAIGLGLPILEMVLRHRFNIFEEVGCYPYTYNTWVALLLVSAPPIVIGLVSAVYGVLSIRALYRTRAQSRAILSVYSNLNTGRYLRLMALSGLEIICTVPLGIYATYLNLQNGALHPWISWADTHYGYSRVDQIPSILWRANSIEESSLELTRWICVVCAVLFFAFFGFADEARSRYRSAATTIGKHLGISTITSSSTVYDSQMPKDGTGSIPGPSEKRGRKNSSGFSLSNQDQSVDDLPQEGAPATNEKKGHNLAYVFGKKKFNDEVFKPTFCYDD…
Agabi_varbur_1|44616	2	MTHYELPIFAFLAALLVLIPLPYYWRRGNVAIFAIIAWTFAVDIVHGINATIWANNTFNAVPLWCDIVTKLITGASYALPISFMCICKHLAEISSSGIITFDSKDRRHRMVFEAVMCFGLPFVFMALYCIVQDHRFNIIEDIGCQSPVYNSIPAIFIFWFPRLLFSVITMIYAAIALHRFIRHRLIFSSHLKNSGSGLTTNQYFCLISMTLMNMIWNTILTIFNLYDSVSGSGLHPWTSWNDVHSHWNHVDVWSRNTMPLGSRRIALLLWWTVPVSSFIFFIFQYGFRQEIRGKYTRAWIWLKAGIFHSRRLSEESGTIFRGGP
Agrped1|744310	2	MVDSLYPIFPIFAFLGFVLVLIPLPWHLQALNSGTCLFMIWTAVGCLNQFVNSIVWHGNIVDRAPIWCDISTRLTVGIAVAIPAASLCINRRLYKIATCKTATITYAERKRAVVIDLCIGLGLPLLQMILQVIVQGHRYDIWGDIGCLPTTVNTPPAYPLSFVWPNVISLVSAVYCVLTLKAFMHRRAQFSQYLSSTASISVNLYFRLMCLATTDILITVPVSSYGLYLNMAAKPIYPWKSWSDTHFDFLLIDSFPAFMWRQSPIATVVLESSRWLVVVCAFVFFAFFGFADEARRNYTRCYRIITRRLGCALPSKQGRPDLDANAKIHPLKNNVESLPSYVDSAKATPSFAVWRQSADSIDSHGSWNCGDTLYGSPTSPNHKQVSTLKPTLPPNPSRL…
Agrped1|643357	2	MADSYPLFPIFPLISFVLVLVPLPWHLQAMNTGTCLFMIWTAIGCLNQAINSIVWHKSIVDRAPLWCDISTRLTVGIAVAIPAASLCINRRLYKIATCQTATITYAQKKRAALVDLSIGLGIPALQMILQFVVQGHRYDLFEDIGCLPTTVNTPAAYPLSFIWPNVICMVSAVYCILTLRAFMKRRAQFSQFLSSTTSLSVDRYFRLICLATTEIFLTVPISTYTLYLNITSKPIYHWVSWSDTHFDFYIIDVYPAKLWQSNSVFASILEVDRWSVVICAIIFFAFFGLAEEARKNYKAAYRFIARRLGLNPPSDTKKSLE
Agrped1|726625	2	MAYSNSIYSAFAFIGFVMCCIPLPWHLEAWNTGTCLYMVWTGLACLNMFINSVVWTANAIDFSPTWCDICPLTYWDIQATKFFIGTTVAIPAASLCINRRLYHISSAEKRRDVMVDLAIGLGIPLLEMILHYIPQGHRYNIFEDIGCFPSTYNTWVAYVLVYCVPIAIGCVSAVYAIMSIINFNKSRVQFNELLSSYNNLTSSRYVRLMCLAGVEVLCTIPLGAFSIYLNVRAGISPWISWADTHFGFSRVDQTLAIYWRMDPKNNISLELTRWLPILCAFIFFGFFGFADEARKNYRSALQTVVKRIGISTSSTLSGKTAFSSTGSKTTGSDGKVRPAVPLFVHQDFLRRQSSADSFTDKSLSIADVSGFLGEKAANDEKHGAEAFMPTLSYSQITFS…
Agrped1|145691	2	MADITYPLFPIFAFLGCILPLIPLPWHLQALNSGTCFFIFWSSLACLNQFVNSVVWHNNALNPSPVWCDISIRIMMGASVGIPAASLCIHRRLYQIACIRTAPISYAEKRRGIIIDAIICVLVPIIYIALQYIVQGHRFNILEDIGCYPAIYNTIPAFFISSIWPVVFGLISSVYCFLSLRAFAKRRLEFSQFLSSNSALTVGRYFRLMGLALAEICTTTPLAIFMIWLNAAATPVGPWRSWDDTHFAYSRMEQIVASTWRSNHLLVIAIELSRWVNPMCSFTFFAFFGFAQESRKNYRLAWNWIRKSVGFPVAAASSKNASSCQCLPSLPPYRLSTQCMT
Agrped1|643356	2	MQYPFLPFFAFLSAVLVIIPFPWHWRAQNVSTMSIMFWLCIVNIISGVNTIVWAGNVNNPIPVWCDITSKIAVGASYALPLSTLCICKHLEMVSSSRKVSYDARDRKRRIIFECIMCFLVPAIFMALHYIVQGHRFDIIENFGCQAAVYISVQAILIIWFPQLLFAVITLIYAALALHNFVRRRLTFAAHLHNSNSALTTNRYLRLIAMAMTEMIWGVVLTAYNLWSNASPGLRPWTNWADVHSDFGRVDTYPVSEVPQFFIQSMLLFWWTLPASSFIFFFFFGFGEDAIKEYRKVWNWFRKTVLRKPEVEKKKLFNGSLPNFG
Altal1|936984	2	MTAHPEFFGPNAPLYPSAILFPAFAFPSWLLCMAPMIWHFRQANIAAGSLILWIILANFFNSINALIWPRDNVQEWWDGAVWCDIHVRLQVGSYVGMTASVALVIRKLAIVMDTNNMTVSTSRKSRIWAKIWEVVWCWVVPGFFIALYYVVQPARFFIYGIVGCISAHDSSWPSVVLGFMWPTIGMLFASYWASLLVYRLYRYRREFHRLVASRNTTSSRFVRLFILSLVVVLVYLSYSIYLLVDISSWITTPYSWSSVHDPETVNNIVKIPVMGTVSFEKWVQVATGYVTFCLLGTGVDANAHYRQVLVRMGAGRIFPSLYAQSGDRRMPKRTSAARAWTSNVSSKAKSLLWSSRSGSTLTGSTITGSTITDSTKDTSADFTSHEFVGLDSIPRLHSI…
Altalt1|359640	2	MTAHPEFFGPNAPLYPSAILFPAFAFPSWLLCMAPMIWHFRQANIAAGSLILWIILANFFNSINALIWPRDNVQEWWDGAVWCDIHVRLQVGSYVGMTASVALVIRKLAIVMDTNNMTVSTSRKSKMWAKIWEVVWCWVVPGFFIALYYVVQPARFFIYGIVGCISAHDSSWPSVVLGFMWPTIGMLFASYWASLLVYRLYRYRREFHRLVAARNTTSSRFVRLFILSLVVVLVYLSYSIYLLVDVSSWITTPYSWSSVHDPETVNNIVKIPVMGTVSFEKWVQVATGYVTFCLLGTGVDANAHYRRVLVRMGAGRIFPSLHAQSGDRRTPKKTSAARAWTSNVSSKAKSLLWSSRSGSTLTGSTITGSTITDSTKDTSADLTSHEFVGLDSIPRLHSV…
Altbr1|9310	2	MDSNTTSPEVYGQVALLYPSAIIFPAFAFPSWLLCMAPMIWHFRQANIAAGSLILWIILANFFNSVNALIWPRDNMQEWWDGSIWCDIHVRIQVGSYVGMTASVALVVRKLAIVMDTRNMTVSTSKKSRMWAKIWEVVWCWVMPGLFIALYYVVQPARYFIYGIVGCISAHDSSWPSIVLGFMWPAIGMLFASYWASLLIYRLYRYRREFHRLVAARNTTSSRFVRLFILSLVIVLAYLSYSIYLLVDVSQWITDPYSWSSVHDPSRFNNIIKIPVHGVVSFEKWVQVATGYTIFCLLGTGVDANAHYRRILVRMGAGKIWPDLYVEQGNGSRAASKSLITAKAWTANMSSRAKSMLWSTGTDSTKMDSTLTSSTLTGSTRDTCTHSTSNKSVVLDSVP…
Amamu1|595853	2	MSYPNWIYSMFAFIGFLLVTIPFPWHLEAWNTGTCLYMAWTGIACLIQFINSIVWNGNAYNPAPLAAWCDISTRIMIGTTVAIPAASLCINRRLYHIACVKSVTHSRAEKRRAVMVDLAIGIGIPIAEMILQYITQGHRYDIFEDIGCVPFTYNTLVAVFLVYLPPIVIGIVSAVYCILSIRAFNQSRAQFKEILSNNSNLKPGRFIRLMMLAGTEVACTIPIGCYALYLNINETLNPWISWENVHVGFSRVDQFPALIWKNIPVLYSSLEMTRWLVIACAFIFFAYFGFADEAKKNYRSALDSVAKSVGYTSTGSGVFSFNGSKSKTGVSMNGSSGSLPVHIHSHTLRKKDSIDSFSNMSLSLNDVGGALTSEKDLESQNEKHCIPVLAYESIQLPDF…
Amamu1|560049	2	MSHHSSDPTYPSFPIISFLGFILALIPLSWHLQAWNVGTCAFMIWTSLACLFEFINSLVWAGNVLNPVPVWCDISSKYLLGAGVGITASTLCITRRLYRIANIPVVSHTRQEKLRAVYCDLSVAVGIPVLVMVLHYIVQPHRFDILEGVGCYAVVYNTLPAYFLVFHWPVTLGFISFWYSAMTLWAIWKRHIQMNELMTFHGPSLRKRYSRLVAFALTNMALTVPIGVFSIYLGTKGVKYAPWVSWSDTHFDFSRVDLVPTLVWRDGDVYSRISVELTRWIFPASSIIFFAFFGFTSESWFMKKGWSRKSREGSVLPMHVQLFKTPEDDRSSLSTVGKINLSVD
Amamu1|78400	2	MHIELPVVSFFCALLVLVPLPWHWRARNIATISISLWLFVLNLINGVNAVVWAGNLRIVGGVWCDIATKFVVGGNVALPASVFALCLHLERISSGRPVISSEHQKRRLYVDYFLCFGIAFIYMATHYVVQGHRFDIVENLGCRPTFYVSLPAIFLIWVPPLIFSIAACTLSGLAFRNFWIRRIIFARHLQDSNSALTPSHYFRLMSMALIQMFWSILITSLNMWFSTKDGLYPWLNWADVHFDFYRVDLIPFAIITQDTVTLMFLLWWAIPASSLLYFVFFALGAEARKQYGKYFWWPKHCWSRIRERLPVFSRQTVIP
Amamu1|163421	2	MHIELPVVSFISAFLVLIPLPWYCKSRNAPAISISLWLFIANIVNGINSVIWADNTRIVAPVWCDIVTKILVGTNVAIPTSIFCLCAYLERASLAGQSYNSQKRRILYINILLCLGVPIAYMILHSVVQAQRFDIVESFGCRANIYDSVPSIFLLWIPPLVFSLGACIVAGLALRRFWINRIVIGKHLQASTFALTTPQYFRLMSMAFVQILWSVYIASFNIWLTVKHGLHLWISWSDVHSNFSHIGIFPTALVSRQEFTYTLICWWTIPITSLIFFVFALGEETMEQYGIRSSWFRHCSSWLQDLWLNITDRLPMSFRKQPPLPTHLQVEVSVAKFSDKLQSPQSPKFPSVYPVPLHAYIPTKHALSSETLYC
Amamu1|178867	2	MRIELLVLPFICTALLSVLVPLPPVRADVAAFSFALWLLVCNSIHGINAVVWTGNTDEHAPVWCDIATKLILGAVMALAASGLCIMRKLEHAASNRPLHSDLKARRNWVILEISLCVIAPLLFMVWRASYYFIQSSVLTLYKDCVFQNHRFDILLDYGCAASVYPSAASVIMWVPPLVCCVLTFVLGGVIIRHKRRASAVDFSQHILSRLSMESSHFFGRLTITIVHAALLFMLILFSLFTTASNSTVSWARIHADYNVIHVVTSSDNPSIAVIWWGLRILSFVYVLLSVTLGDARNVAKQIRSRTSPDPSSTPWSMQQSRALSAPTSTPRLPKPPPLSLDIKSGWDDTWDRPSPFRSLFSPSSSRVKSPTSPSRSPTGSSRLPLSRNQSPTSPRRTPT…
Amarub1|959402	2	MAYPNWVFSMFSFLGFVGVTIPFPWHLEAWNTGTCLYMAWTGIACLILFINSIVWNGNAYNPSPVWCDITTRFMIGAAVAIPAASLCINRRLYYIARVKSVMHSRAEKRRAVMVDLAIGLGIPFMEMILQYIPQGHRFNIYEDIGCYPFTYNTWVAVVLVYIVPIVVGLVSAVYCVLSIKAFNDSRTQIKQILSSNSNLTTSRYFRLMALAGIELLCTIPLASYDLYLNLSTGLNPWISWENVHFGFSRVDQFPAILWKSFPVLRSSLEVTRWAFVVCAFIFFGFFGFADEARKNYRSALDSVAKRMGYSSTGTRTGIFSSNGTGSTGSLPVYIHSETLRKKDSMGSLSDMSVYLKDVGGALKSEKEATHFNEKHVMPAAAYDSIALPDLGGVLADHDS…
Amarub1|1179566	2	MQFELISFPFLCFVFLVAANLNRRVRKDLALSLVIAWLAICNLIQGINAVIWAGNSQLRAPVWCDIVTKLVLGAMIALSASCLCTMRKLELLASSRPLRLESRHRTKWVVIEVIACVVVPVLYMATHLLFQNHRFDILQHYGCAASVYPATISLVFMWLPPLVCCVLSFVLCGIIVHHSYQNTPSQFSQHIYARTSRKAGYFIRRLSVTILTSMVLFIIISFSMIAGDTNAKMSWPLIHADFSIVHVVTSNNENPSIRSIWWGLRFISLVYILLAVTSGEVRDGTKGIPVWRSERSSNDVPRHRFASSRSSMPTIPPTVPRPRSVSLDMRSGWDDMWETKSSLRTLFLSDSSRAKSPTSPTLSPSPTRMDDAFLASALNHVGPSMTAYSSGFNAPVIPA…
Amath1|179768	2	MRHTELPLFAFLTAVLVIIPLPWHWRDRNVATVALILWLFVVDVIYGVNAVVWAGNVQDPAPVWCDISTKLVVGASYALPLCTLCICKHLEAVSSTRKTSYDIKDRHRRMIFESIMCFGLPCIFMTLHYVVQGHRYDIFEDFGCQPAFYISLPAVFIVWFPQLLFSLITLIYAAIAFLHFMQRRMTFGVHLQDSKYALTPSRYLRLIAMSLTETVWGTTLTSYNLYNNIYPGLRPWTNWAGVHSNFSQVAFYPAVSLPPQVFSAMMFLWWAMPASSFIFFIFGLDEEALREYGKVWMLFRRYIFRVKDEEKGGPKLSGILPRFRGPRPLQLVEHRMEKARTLPPAPYITSPIMAPKSPTTALQDDERQFTNFTLSHYQRSTADSIHILNDDATPKGSHN…
Amath1|5425	2	MHPELPIVSYISAILVILPLVWEWGQDNVVMISFAAPLIVCNIFDGTNAIIWGDKVRVIAPVWCDIGTKILIGGTVALPGSCCLLNMRLAKYSSRNPLNRSRFWRIGEKVIEIICLNYPPFYIGYHYVVQDHRFDIVEDIGCGPVIYPSIPAVFLMWVPPLSFLVGSWIFLLFNLRNVWRIRYSLGKHLQEKSGSTLFASRFLRLMSLGIVLSGWATAVLVFRMWFTMKDGLKPWPGIRKLHHNFGFIGQLTSDAVPAKDLRLIFLTYWIIPITAILLSGHFLYGEDAKQQYIAFGYRMQNRFERLGRFLTCRRQRKTLPHKQPSADSSALTLRNTESKDSREGKSAASSVTPTSSFGRSVETVHPV
Amath1|5419	2	MGSELTVLSFICAALLSISFLFRRIRGDIASLSFVSWLIGCNTVHGVNAILWSGNVEKRAIVWCDIVTKLTLGTMIALPAACLCIMRRLERTASSRKIPLSQKSRRNWFFVDFLICYVVPLLYMLLHLCFQDHRFDIVEDYGCFASIYPSTVVSVLISLPPLICCIITFVLCGLVIHYSCRASAAQFSMHIETRSSMISRQFFRKLTAMLILSVVLFVINMFYMFTTLSSASNLSWSAIHANLRTIEILTTQEQQLGVKLMWWGIFALSIIYILVACALGQESREAIQYIRSHWSKQPKLVIPIIKTPLESLRLHRLASRSPSPHVTNKPQLTSLDLRSGWDEMLESKPAPLFSFFSPQRSKTPVTPSRSKPVSPAPSPISEDEAFLASTLSYLVSPTA…
Amnli1|338538	2	MWTSSYIVPASNTYPLYPNAIILPALAFPAWLLCIPPFIWHWSQRNIAAASLILWTIVVNFFNSINPLIWPRDNVDEWWDGNVWCDVHARIQVAITVAMAACVAMIMRRLANVMDTRNITLSPSKNFKRKERALECFWCWGYPLLMVILYWIVQPVRYFIFSISGCLAGFDESWLSIVLVWMWGPITMIVAAYYAGLLMFRLQRYRREFHSLIAARNTTKSRFMRLLIMSMIVIVICLPYNIWILYLNASMVDHGFSWAEVHGPLFSEIIKVPTGGAIRLDRWGHIALGYIAFFIFGTGTDANNTYKRLLCAIGLGKIFPSLYRRHESGSSTPSSFTAWTSSWSSKAKHLFSKNESVAETRPTQNGSISADTHLTAPITARSGSYSLPVHQTSTNEPLI…
Ampqui1|518357	2	MSSMDLPYYPQAVLLPIFAFPSWILCIPPLFWHFRQSNVAAGSLILWVIFINFFNSINPLIWPRDNLPEWWDGQGWCDINIRIQVGATVGTTASAAMIVRKLAKVMDTRNIKVSSSRNSKLKENALEIVWCWVYPLVLIIVYYIVQPARYFIYGITGCISTFDPSWPSIVLNTMWAPITTLVAACYAVLLTYRLYRYRREFVRLLAARNTTKSRFIRLFVICIIIIAAYVPYTLWLVVILCRSITESYSWSRVHNPATFHAILKVPSLGTVSVDKWGQVVTGYVLFFVFGTGSDAYNTYRKMLLAIGLGRIFPGLHVMRDTGASTPSSFINARTWTNSLSSKAKSLFWSRSDSVADTFGGDSTRCNSVALGSMMRLGSVTAEDPVLHRDATQHLGLGLF…
Amycha1|1152033	2	MSSDPTFPAFPVLSLLGAILVIVPFPWHLQAWNAGTCLYMFWTFVASINLFVNSIIWHDNAINWAPIWCDISSRLAVGAGVALPAASLCINRRLYSIASVKSVTVTRADKKRDVIIDLCIGLGIPFIEMVLQVIVSAHRFDIYEDIGCYPVTYNTPPAYALVVCWPLAIGLVSSCYCMLTLRAFFKRRAQFNEVISAHSALTVNRYFRLMAIAMVDVVLTVPISAFGIYLAASSNSIRRWISWDDTHFNYGEVDSIPAILWRSSKNGQISVELSRWSVVFSAFVFFAFFGFSMESRKNYSRVFRAVAKRFGVQSASILPGSRLGSSPLSSKSGKLASPNVSLPYVTPPRPPRAQRVSFVSFAPSSDGSTTATPATEKFDVSFPGKDANASQQSFPSAAH…
Amycha1|615051	2	MDPTYPLFPIFAFLGFLMTLVPLPWHLHAWNSGTCFFMFWTSLSCLIQFINALVWHNNILNVAPVYCDITTKILVGASVGIPASGLCISRRLYNISAVRVVSVTRRDKIRSIMFDCAIAVLLPFLVMALHIVVQGHRANILEDVGCVAVIFNTAPAYPLVFMWPALIGSISFVYAALTLRAFMKHRASFFEVLSGTSASLTANQYLRFMILACTEMLCTLPLSIYTIVMNATRSPIEPWISWADTHFNWNRFEQVPSIVWHSDSRIYASVELTRWLSPFCAIAFFMLFGLSSDARRHYRKALAKIGKAVGIKHTSKPKAFTGYQTCASIVCISKRRCSPALTAPALTQSSPLRRHPPSHFTKPRFRLPCMRSRRSRWTPLPSISKRASGAARNRGCR
Amycha1|1051683	2	MAAPPNELFSVFAFAGFVLAAIPFYWHLQSWNVGTCLYMAWVSLGCLNAFINSIIWNNNVINWAPVWCDISSRFGIGLIAGIPSALLVIIIRLYKIAAMTDASVTRAEKRRAIIIDLSIGLGIPIVYMPLEYVVQGHRFDIIEDIGCSFTAWPTPVAWALYYPWPLVISLVSCVFACLAYWHLRQRTLQFQEFVSSNSSINQSRYLRLMGLAITVLGFTLVFNTLSVVLNAQTPIQPWISWEDTHFHFSDVGLLPRAQMTSIQEMTYEFQRWTTVVCAFVFFAFFGFADEAKKHYRMVYATVASRTGMSSLTASSATTSSFGTPYRSDGFAANKNTSSRFAASLPSASARAQARRASFDSFGDTISIGDLSGLDLEFKNDDPEKDGKRDGSTWFDDEKE…
Amycha1|1062840	2	MVDSAYPLFPIAAFIGFAVALIPLSWHASAWNAGTCMYMFWVSTTCLAEFINAIVWKGNLLNPAPIWCDITAKLFVGAGVGLPAASLCINRRLFNITSGKTVFITRADRFRTMMEDLAVSAGIPFLVMVLHIVVQGHRFNILEDVGCASVTFNTLPAYFLVFMWPVLLGSISFIYAGLTLRRFIVHRAEVTGVITNHAFLNVNRYFRLMVFATIDMMAVVPISVFNIYIGTKGVDLAPWISWADTHFDFQRVEFIPAIVWKTDGAFFISVEMGRWVYPLSSIVFFGVFGFTAEARKSYRRITYWFARQVGWTRLADVVSTTRPSPLP
Amycha1|1272350	2	MNYPLLPPSALLAAILVIIPLPWHWRARNIPTLSLMGWSFFLNIFYAVNIIVWNGNILDWAPVYCDITTKFRVGAQFAIPAAVFCVCRSLESIASNRAVYIDRATKQRWMIFDCVMCFLLPCVFMALHYIVQGHRYDIVEDFGCQAATYNSIPGFFIVFVPSLILAVLAMGFAGAAFYHFFRHRLAFSQHLANKSSGLTTNRYLRLMGMAVVVIIWNTSLNVYNLALNASFEVRPWTSWADVHSNWNRADKYPTALLSESYIQNELLYWWAIPVSSYIMFFFFGLGEEARKEYRKVYMWIRSRVFKLQDRPSASQSLPTYSVRLPFAQKSAMSTTTIVDSDKTSFASPTSRFHPSTLPSTPSLVALP
Amycha1|1144389	2	MRPELPVGAFIAALLVLVPIPWHWRARSVPTLSMIAWLFIDCLTIGINSLIWAGSVQEVVPVWCDIVTKLNLGSTLALPAACLCLCIRLESISACRQVSVSYVSKRRWVWFDIAMCWALPMLYMVLHYIVQGHRFDIVEDLGCRATFYVSIPAIFIVFVPHLVVSIATLVMAALALRHFFRRRASFAENLRTSQSALTTARYMRLMCMSIVLMTWTLAVSILQVWFSSRYGLRPWTNWSDVHAGWLAVGQFPTAFFSNYDWSLTLLVWWTVPISAYFFAIFFMFGEDAMKEYRACWEWFMKHVLRRSPSTPKTSYLHSQDSMPSARTLVKRHTIVSLYPGDVKDNNDALPKRILSSAALRSFASGSPGTIDQFSPMPSTPSDYCPPDYESDDGIALRHY…
Amycha1|1173012	2	MDPTYPLFPIMSLISSSLMLLAIFTSVRQTWNAGVLMLCMWLFLTNVIQGFEAVIWRDNADNKAPVWCDISSHLGIAVNVGVPACSLVITRRLCHIARMKRIYAPRKRERRVQHFIEFFIGIGFPILVMGPFYYVVQSYRFAILEEIGCDSVEIAGGLTTVLIEVWPIILPLVSAIFYCPQIVRIFYYHRRDVDKFLRSNGSINRARYFRILAVGCLDILVTLPTGIMFLVQGIGQDVSLGDYFFYRGWDYTHRHIRTPLILSAAEWRSGFWQRFSFLWGVWLWPVLSIVIFSIFGLTGEARATYRRWFWAIAGLFGFKRPEREDIPDMKFGSPPPLHRVRPLRHSLSMPGSSMMDDADVAISVSSRQPHDEENDSVGTHTLQAREADEAERDAEKRKV…
Amycha1|1173015	2	MDPTYPLVPIVSIFAAFLILFTVVTALRRSRNTGALVLCMWLFLECTIQGVEAIIWADNVNDKAPVWCDISTHLLLAALVGVPACSLVITRQLYNTIHLTTLTLSRRERRIQCFLDLLLGIGVPVIVAGPFYYIVQPRRFDIVEEIGCRGYTIDSGLTIFLIEIWPVILPLISAIFYCPRIVWTFYRHKKEVERSFRNNGHVNRTGYFRILAIGCLDILFTLPTGALLLISLEGHPPKFAGRYPFYPGWHAVHADWTPASTTAAAWRSEFWVHFQSILQEWQYPVLSVLIFSIFCSTREALGTYRRFLWATAVILRFIPAAAEDELEMKFDRSPQRKPALRDGLSMPESTTAENSGLATSGEHADLGLRDDDARGDAVEVVVEGQHKEGSGGGELWRSG…
Amycha1|1172270	2	MDPTYPAVPVVNLLAAFFAFLSLLTSVRQSWNVGLLMLCLWLLSVTLIDGVEGLVWSSDSDNKAPVWCDISSHFDVGVSVGVPACSLAISRRLYNIVCLRTMGAQSNREKRNQLLLDLFIGLGFPVLVMGPFYYIVQSYRFEIIEEVGCGSTLIASGLTVVLVNSWPIVFPLISVVFYCPRILWVFYRHHKDVNDFLSSNASDVDRTKYFRILAVSCFDIFFTLPTGAVVLLQSLLSQKIPFYPGWNVVHHPWGPVSISADEWRSQFWFRFAIIYNQWQYPVLAIVVFALFGLTGEARAAYRCWFWTWAGFFGVRPAVGEDVPSMEFGTVDLRDSMSIPAPSTDDDLATMHSKQENKEHRRVDVRELA
Amycha1|1056950	2	MHAEFPTLSFLSIVLLLLILPGQLKSHTIPAVSVICWLFVCNIIHGVNSILWADSLDDHAPVWCDIASKILLGAMVAIPGAFFCISRQLELLTSRHEHVQKHVQYKTLVEVVMCIVIPVVYMALHVIVQNHRFTIVEDLGCQAAIHRSLTGLVLVWLPPLVISLLALLYNVSALINLARSRYNSVAYFPSRPEMSFSLFARRLAYATIGMLYTATVYVIVTSWSSTDMEPWTSVSKVHANFSQVETVLRGTAIATGSELLWWTIPIWSLLLCALTAFGEETRKGYRTILSWISSRTGKNILPTQYAFMVYLPGRPCSRF
Amycha1|1172266	2	MDPTYPSIPVVALISALLMLLTILTSVRQTWNTGVLMLCTWLFFSDFIQGVEAIIWSRDAKNRAPVWCDISSHLGLAVGTAVPACSLVITRRLCDISRLRAIDAPSKRERRVQLFLDLFIGIGIPIIVMGPLYYVVQANRFQVVEQIGCGNAIVLSGMSTVLIDAWPVISPPLSAILYCPRIVWTFYRHRREVDAFLRSNGSVDRVRYFRVLAVGCLDILFTLPTGALILLLDVAQGVKDGSYSFYSGWKTIHQDWAPVSISAAEWHVDLWFRFQLIFQEWLYLVLSILIFAIFGLTEEARATYRRWFWSAAGLFHFEPIAHESLPDMKFDRPPRRVSSLGHSLSMLEANMIDSKDLTTSIWPPGEGGLADDVIEIAHEDHSRSENDSEDVDTLTEQAR…
Amycha1|180662	2	MVLSPIINIVSRAHAGPASRYSIKTPMKIASLTPFLGLLIASRRSRLCPSQIMDPTYPLVPVVNFIAACLMLFTILTVKVRETLNVGILILCIWLFIACLIQGLEAIVWSKNAENKAPVWCDISSHLGWGILVGIPACSLVITRRLYHIACLRVIDSPGKRERRVQRFLDFFIGVGFPILVVGPFYYVVQNRRFSVIEEVGCSSAIVSSGLTTILVDMWPIILPLISATFYCPRIIWTFYRQRRDVDAFLQSNGSVDRARYLRILAVGCLDILFTLPTGVLFLLVDVAENVRIGDYRLYPGWNYVHHSWTPTSISAAEWRSEVWTSFQLILQQWLSPILSILIFVIFGITVESRAAFRRWFCMAASLLGFKPPVNEDIPNMRFISSQRRVRSPGHSLSM…
Amycha1|1124170	2	MSWTQVISNRWPAALVVHSTMDPTYPLIPIVNFVSAALVLLTILPRCMQHSWNAGLLMLASWVFIISILRAVNAIVWSNSFEDLAPVFCDISTHLDVGGTVGVSASSLAITRRLYCIARLNTVRSPTERERWKSLIFDLSIGVGLPIIIMGLYYTVQPARYFIFEEYGCNPAVISSWLSILLLTSWTIIFPLISILFYCPKIILRFWNGSAHFNETFRSHPSFTHNQYIRVLAVGFVDIAITLPVGIFLIIVDLKQAPLMAFYPGWSITHIFFGVISLPAEGWKANGGSLAALTFSQWNTVLLSLTIFALFGTTEEAISMYQGAFHRMAGLVGIRLHQLRCSGSDQKRRSPSPTGSDYGSNR
Amycha1|1059530	2	MDPAYPLVPVANVLAAVLVLLSLITAGLRQAWNAGVVVLALWTFLGAIRASVDAVIWRDNFNNVTPVWCDISSHMSIALSIAIPACSFVITRRLHKIISLRGVDLRSQRAGDIMPYDLSICIGLPLVITGVYYVVQSARFQIFEEVGCQSALSATGLTILISSWTFILPVASIVFFWSRLVIVLYRHYKELNQFTSSEITLTRSRYLRVFAIGSLDILFSLPIGISTISQASVQGRSAPFWPGFDVVHRDFTPVLLPAEIWKEKTVTRLSVRASQYVNVVSGVLIFVLFGLSGESRELYRRAFWRMARVVGWAPRDNDAALEPRMTFLSIEIDIETR
Amycha1|1072253	2	MNPAYPLLPIGNFVSAALILISMLNISVRQSWNTGVCVSALWGFLMAIVTGVDAVVWADNASVPVSPIWSDIASHIQIGSNVGVPMSTFIITRRLYKIVEIRSVNPPTRREVSGLLVDWCLGLGVPVIMMGVYYVVQTSRFQTLEEYGCSYATASTGLTSILIDGWSVVLPTISIVFYSKIFYLIYHHNKQFNDFLQSQRNLPRSRYLRILALGCIDAFGTLPIGILVFVVDVRSVDDFWPGWSVVHSKADWPPQSFSTALWSQNKWSRIGLHFSQWINVADGVVFFLFFGLTGEARALYRRAFGRVVEKLGWRASPASPPDRPGVSGMVFGSRQVGGTVDIPQYVHVV
Amycha1|936169	2	MDPTYPLVPVVSLVSAFLVLLSLLSLSMRQSWNTGVWMLGVWLFLAGIINGVDTIVWADNVRDVAPVWCDIATHINVAAAIGIPACSLVITHRLYKIIHQRKLEASTRREVLCSYLFDFGIGFGFPLFLMSLYYIIQTTRYEIIEEYGCASTEVLSGFSYMIYDAWSIVLPLISALVYTPRILWYFFRHARETNAFLSTNASINRHRYLYIMIIGCIDIVTALPFGILKTSQIISLEKVYHDFPFWPGWDETHDGPPVIVQLAVNWRAGPGAFDVQSNKWKASPIAISFFLLFGLTREARGTYKRMFWAVVRPLGWKPTEPAAPELASMAFVSAGETPTRVSLSLMSSVVLDVDIEAFPREGRNPHDKIPSVSTIVEEEPEKGNHRPYGRGKLEESSVK…
Amycha1|1070232	2	MDPTFPLVPIANLLASILVIISLISSAVRKTVNVGAALLGAWLVVSTLITGVEAIVWRNDAENRAPGWCDFSSHIIAGSTVAIPACSLIIARRLHQIIQIRSVEPPTVTEKRLQLLVDLSLGLGLPIVVMGLYYIVQMSRYQVVEEVGCASITASDDGMTILLLNSWTILLPAISILFYFPRLVWSFYKHQRRLNEFARTTDPNSCTRSRFLRLLLIASFDVLVTLPCGVLNLVMNVKGGPLSHFWEGWSIVHSPAEWPAHLAPASLWRQNPWYRAMVAFDQWANVVLALAFFVLFGITHQSRALYARAFWAVAGVVGWKRPPRDEDVQSAFEESLKFNYSRRTDEFSEYVVRGSRRTWF
Amycha1|1177881	2	MYLVYPLIPVASFVSLVLIIVTLLTSTRQSWNTGVVMYGAWQAMALFLQGIGSTVWAHDAKVRAPVWCDISTHIDVGSIVAIPACSLVITHRLYKVIRRNSLGPPSKEERRKALFFDLSLTLGLPLICMALYYVVQDKRFQVIQGRGCVDAIRVSGMTVLLIIGWPLLFSTISAVFYCPKILLLFYRQQRDIRTYTTTPTRSRYLRILFIGLLDIVLTLPLGILRVALDIIQAGPNFVFYPGFAAVHADWAPVPIPQSNTFWFKFDMLYDAWTNVLVGLVLFVLFGTTGEARGVYKRVGWRVVEWMGCGRRGRQGKENMPDMSFESGEVETRAEVEESGVHPSFVVSIPPEGMLDDHNKPPRSSDASGTSGEGERRDHTLV
Amycha1|1056864	2	MPDYTHLPHYPLVPVANVIASVLILLSVINSSSRHAWNAGVVMLGVWIFALGLITAVDAIVWSNNVDIVSPVWCDISTRIGLGSAVGVPACALVITRRLCKIAKGKGFEMETPLQRRLDFLLEIMIGFGLPALIVILYYIVQGARFLIFEEIGCNAAVYACGLAILLMHTWGIIYHPAAYFPAPIIWTFLRHNQRLNGILRDSASGISRSRYYRLLALGCIDIILTLPMGILHIVLDIGQLEPRVFWPGWDVVHEQFDEIVTATADEWRPDFWSRFGLGFDNWVNPAFAVAFFVLFGLTSEARRTYATVFWGAVGLVGWKRPERPELSRIGFGSVPVDTRGTDVGSRCAYFLLWTDVVD
Amycha1|1072292	2	MDPTYPLVPIANLLSAFLVLLALLSNGVRQSWNTGVTMFGFWIFVVAVCIGVNTIVWSDNTNNSAPVWCDISSHLEVASNVGIPASSLVITHRLYKIIQRQAVEPRTKHMKYIELLFDLFLGLGLPILVTGFYYVVQGARFLILEEFGCSDAYDVSGLEVLIIDGWGIVLPIISIAFYCCEILWHFYRHSRQTNAFLRTNASVNRAKYIRVFAIGCIDILLTLPIGFLIFATDIQNTVAGDIGFWPGWSSIHEDWDEPVPIPAAEWRSTRLSAFGTIWGEYINVVFALLFFALFGLTGDARAFYYHAFWTTAERCGWRRSMKQDLPAIAFGSNINTRDIGRVSPLPDVRCSLVLTFNTTGRGCHMSCLCTLM
Amycha1|1072162	2	MDPTYPLAPVVNILAAFLVLLSLLSRSMIQAWNAGIVLLGCWLFAYAMVIGVDTVIWADNANNSAPIWCDIAIHVQVGASVGVPACSLIIARRLYKIISRKTLGSADDRQRAYNLAIDLLIGLGFPLIIMSLCKFFYIVQAERFAIYEEAGCLGVIYSSGVAILIIIPWQVGFSLITFLVYSPGILWLFLKRKRETDQLLQSNPTVPRSTYFRVMTVGCIDVITTLPLSIVTTTRSLLQAIRNADGNFQFWPGWSAIHDDWTHSQLLVSDWKTDRWNELAIRSIIWNNVPLSLAYFFLFGLMGEARATYRNIFWAVVRPFRWIPSPPSDFGSMAFAPGHSSGRTIPST
Amycha1|1124646	2	MDPTFPLFPVLNLFACLLALLPLFTSLGRSRHVGGIAFALWVAGASLIKGVNLIVWADRSDNVAPAWCEISTRVQIGSLVAIPASTLVITRRLYNVVSMRSLSPPDKRKARSAVIFDLSLTAGLPCIMVAIYYLFQPVRFYIGEGYGCAPALDSSWLPLLLYQSWAIILPTISIVFYSPRIIWTFYTQQKASQELLRALDESRSNHYGRFLALGMLDAVVTLPIGILGWVFSVLAMPHRPFVRSFSAIHHDFSPISYAKEDYIRRPRDMLLVRLNDVVNVVLGAAVFGLFGMTNEARAVYRRAFWGVVRPFGWAEHRMRSSVIAFSASTGTSTTFTIGLSTGSARLPSSPLTGPLSTSSDPDDDEETVQIHKELQGFAPANV
Amycha1|1063484	2	MDPTYPLVPVANLLSAFLVFMSLLARSMRQSWNAGVWMLGLWLFVQVLTVGVDTIAWSDNLEDLAPIWCDIVSHLEVGWRVGIPACSLLTTRRLFRIIRLTTVEPPGRREKRYELLFDLFLGLGFPAVIMGLYWFVQGARYGVLEEYGCSSATILSGVSFIIVYAWAILFPFISAFFYTPRIAWRFFRHSREVNCFLHSNGSISRPRYIRYMVIGCVDFLVGVAMGFLPFWAGWPDGHDVPVGDPAHSWKTRPWEVFNIKNNEWSGAFLAVVYFLILGLTGEAREMYRGLFWAAVRPFGWTPSSDESNIASMLFERSDTSHTRESG
Amycha1|199505	2	MDPTYPAVPVANFSATILTFLTLLVSSWGHSWNVGTQLLGLWVVLESAITGAEAIVWSGTSDNLSPLWCDISSHLALASNIGVPACSLIITRRLYHIARMRTVEYPSRREKLRSLLSDLALGLGVPAVVMCLYYVVQPCRFIVVENYGCASSTVSSGVSLILLDSWGVVLPAISATVYCPKIIWIFYHHQRDLNRFLHRSTTINRIRYIHILSIACIDILITLPVGVLGVILQFSDGPFSFWPGWTAIHGDDWGPILLSADEWTADGWTRFTIYFNQWINAFLAVMFFFLFGLTMEARTKYRRAFWAVVRVGGCATPTGQKSGPDVTFLTLHAGTTAGSLPITGSRTRTVSAATDVGKIDVEPSPPNTEFLALQCPIVGDIELGGRRDQVRHQDQV
Amycha1|1069029	2	MDPTYPLVPMVNIIAAFLVMLSLLSRSIPQAWNAGILMLGCWLFAYSIVIGVDTIQWADNANNPAPIWCDIAIHIQVGANVGVPACSLILTRRLYKIISRRTVGPLSRREATYELAVDVSLGLGFPTLIMALYYIVQLERFAIFEELGCAAVTCTSGASMLITLPWQALFPLISVFLYTKLLWLFLREKREINSILQSNTTMHRSNFFRILAIGCLDTIITLPLGILNITRSVLQTINNATTGLPFWPGWSAIHDDWEPVQLLASEWKTDKWNELSIRLLMWKNAPLALVYFLIFGLTGEARATYRRMFWTAVRPFHWVPPSPPELGSMAFTPGQVRGGTIQST
Amycha1|1064322	2	MDPTYPLVPILNFVAAFLTLLPLLINPKMLRNVGVTMLAIWLLSLEIIQGVDAVVWSDHANDVAPVWCDIASHVLIGTEVGIPACTLVLTRQLSRIARMQNTMQSNHEVNNPTFAFLLMLSDLLITIGVPVVAMSIYYVVQTCRFQIFEEYGCYSAEHISGLTLILVKSWGITIPIVSVLFYCLFQMFLALFRIRISEQIEDDDQEGYLIRSQYIRLLIIGCLDITLALPLVIVIFVMNAEQATTLVFYPGWDAIHQDWSPRLIPSTVWRPKFWQAFDLRFNQYVTIVLAVAFFFLLGMTDEAIKKWKRALRVAGHRRNAQDLDASKLSTFAFAGEHTMQDL
Amycha1|1172440	2	MNPTYPLVPVLNFCAACLVALPFLANPRGSWNIGIVLLAAWNFLLSLVLGIDAVIWSNNTRNSAPIWCDIVSHIIVGAESGMSACTLVITHHLYDIARLCVATPGTRMIRARSMFDISLGILFPLMIIALYYIVQSSRFEIYEKFGCWFSVDVSWLSVLLLNSSGVAFPMIAIVFYCPTITRVFCGQLTETDSFNDSYRAMARRQYVRVLAVGFTDILFTLPVGIFLIVDTVKGASERMVFYQGWNIVHSDWSPRFHSALEWESEPWTAWRLRFDQHITIVFAVGFFIGFGLTEEALLGYQRVLNALGLGWIHIKKDMPSDVLSAFEAATRPDNDLDSSAASVSTTDTPTALLSSPWSAYDEISTPHGVHVAHDLVEHQLNVIVQDPQKHGAAVMRHRG
Amycha1|1172262	2	MDPTYPLVPVVSFIAASLVLLTVLTSVRRRWNVGVLMLNMWLFLLNLIQGFETIIWSDNARNRSPVWCDISSHFELASSVGIPACSLVITRRLCTIASMRLIDAPNRREVSYIFQTMSVLITLPITQRHAQCFMDFFIGIGFPILVTGPFYYVVQKYRFAVIEEIGCSSTPLSSGLTTILVTMWPVILPLLSALFYCPRIVWKFYCQRRDLDAFFRNNGSLDRTRYFRVLAVGCLDILFTLPTRALLLFLQVAQGVSLGQYPFYPGWHFTHHSWAPVSLPAAYWRSDFWTCFSVIF
Amycha1|617013	2	MDPTYPLFPILNLIAFFLALIPVCGVLRRSLPLTLGAFTFAVCLSLASLIQSVNLIAWKNTYENIAPIWCDISVHLEIGAGTGISVSALIMTRRLYKMISTQAVNSGAEIKKEVVLEVLLAVGFPCFMMGLYYIIQPFRFGIIGEVGCVPTLDESWVSMLIYHLWPLVITMISTFVYCPLIGVYLCRNPQIMREILNNRRNSAKSGSSFDQTHWIRMLFLCFSVILASLLTGITKLVDDFATLQGMKLPFWVGWSAVHGSDWGTPFTEPDTTDASTVFRLRCGQTIYFVLALALFLLFGVTATAKEEYRRAVWAIGSAIGVSRRGIRTTSSLPEMHFEVNPDAVKTVTSMDSTRHE
Amylap1_1|810327	2	MGDLTYPLFPIFAFLGFIVALIPLPWHFEAWNAGTCLYMLWASLASLVEFIDAIVWNGTALNVAPVWCDISTKFLIGAGVGIPAASLCINRRLYKISSVSAVTVDRKEKRQAVLEDIGIGLGVPILVMILHYVVQGHRFNILEDVGCTPDIYNTPPAYPLVFMWPILLGCISFVYAALTLRAFWRRRAQFNQLFASNKAMTASRYLRLMLLCCVEMACTIPLGAFSMYINNDGLQVQPYISWANVHYDFSYVELFPAEVWTSRRAFYISVQMGRWIYPCTAFLFFALFGFADEARRHYRLAFWWIARRIGFQPVSQTSSKSSLGFALKRSKAMSEDSLPSYYPPAHVRQKHSDSLSSFSPSVLAFDLEKGAPLMSPLDSVRPNTGGACASVDSSMDLVS…
Amylap1_1|748496	2	MSVAMPFASFLAAVVVLVPLPWHWRARNIPTLSMICWLFVVNVINVVDTIVWARDAIVRLVVWCNITTKIGVGANVALPAACFCLCMHLESVASGRRTRITASDKRRQTIVDLCICVGIPIIYMALHYIVQGHLFDIVEGFGCRAEDYVSIPEFFLMWLTPILFCIGTFIFSGFAFVHFYHRRASFAQHLAHTTSALTPARYLRLMAMSLVEMFWAITIITINLSFEYRAGLRPWISWDNVHSDFSRIGQFPLILLPASTLRWTSFLWWSTPISAYIFFIFFAFGQDALQEYGACAQWVGRTVFRMKPDAKPLASFGSFAKKSLRLISPLPPHRIDVKVEKFALDDGLRTPTDSDAGFVHYRGLSSTTTSLSCYAAHEDGKKPLYSATGCGLPETPSTP…
Antser1|1122381	2	MAADPTYPLYPVIAFVGFVLALIPLPWHLQSWNSGTCYYMIWTALACLNEFINSVIWANTVLDVAPVWCDVSTRITVGASVGIPAASLCINRRLYKIARMHAVGTTKSEKRRAILIDSLICVLFPVICIALSYIVQGHRYNLFEILGCYPAIYNTIPAYPLVYMWPVAIGLVSAVYCVLSLRSLLARQAQFREFISATTGLTSSRYFRLMALAATELLFTVPFGIYQIYCNSLGGVAPWQGWANTHYDFSRVDQYAAILWTSDPSLAVPLQLSRWIIVSCAFIFFAFFGFAEEARKRYYAIYSAIGSRLQALRVLGFRHRSESKHAPTQPKAPCYPEESLPAYTPPAWSPGWRSLASVTVADSDPSPIDSSFSDKFPTDFTQSAHDKC
Antser1|1122384	2	MGDTTYPLFPIFAFLGFVVGLIPIPWHLQGWNAGTCLYMIWVSLASLVVFVDSIVWNGSVSDPAPIWCDISTKFLIGAGVGIPASSLCINRRLYRISSMTTATITRNEKRRAVLEDMAIAIGIPVLVMILHVIVQGHRYNIFEDVGCMPDIWNTPPAYPLVFMWPVVLGCVSFVYASLTLRAFWRRRAEFSQLLSSSSALTRSRYFRLMLLCCVEMACTIPLGVFSIVINNGDVPVAPYVSWANAHYDFSYVGKFPALAWMFSRPFYISVEMGRWIYPCSAFLFFSLFGFAEEARRNYKLAFRAIAKRLGFELSSGKARTSPFKAFRLGSNKESPSPSEETLPPYSPRKSKRPQRPRSFSSSFLDSVIEIDVDYDIEKAAESLSSTTVYGTDKPADSPA…
Antser1|945126	2	MLDTPYPVYPVFAFLGFIVGLIPLRWHLQAWNAGTCAYMLWASLACLVEFVDAVVWHGTAENIAPIWCDISTKFLIGAGVGIPAASLCINRRLYKITSVQSTTTTYEEKRRQMYSDLAISLGIPVLVMVLHYVVQGHRFNVLENVGCLPDIFNTPLAYPLVFIWPVLLGCISFVYASLTLRGFWIRRMQFSELLSNNKAMTSSRYFRLMLLSCAEMCCTIPLGAYSIYINTDGVELSPWVSWSNAHFGFSRVVMVPAVDWTSDKPYLISVEMGRWIYPFSAFLFFALFGFAEEARRNYRDALRAVAMRFGVLPSTKTSALRSFRIGSRKQDTLDSSSPTETLPPYSPRGKRPQRPKSFSSSFLDSVIEIDIDYDIEKAAESLTSTTVYGTDKPADSPAA…
Antser1|893384	2	MASDPSYPLFPIFAFCGFVLAIVPLPWHLEALNSATCYYMIWASLACLNKFVNSLVWANNALDSAPIWCDVSTRIIIGASVGIPAASLCINRRLYLIARMGATTVTKAEKRRAILVDTLICVLFPIICMAFAFIVQGHRFNIYEEIGCYPDIYNTIAAYFLVNWWPVVLGLISACYCVLSLRSFYLRRAQFREFLSSSKTSLTFGRYFRLMALATTELLFTIPISGYAIYLNATTLSMEPWISWSYVHYQFSRVEQVPSVVWRSDRSLVVALELGQWLNPLCALIFFAYFGIAEEARRHYKEAFWFIACRLGYSQRSRNSTGKHLLRFAIPHCTPSSLTDGAM
Antser1|868477	2	MADSNPWAAQEDAAIAFSFIGFVLVNVPLYWHLRAWNMGCVQYIFWVGSQCLLQFIGNIVWKDNTINWAPVWCDIATRWALASSIAICSSSLVIMRRLYHIANITTVHVTREDKRRMIIEDTAIGSGFPILQVLLYWFIQGHRFDIYEGIGCWPAIPNTILSWFIFDLWPVFFGTMSALYCTLTIRALLKRREQLSQIMAANSGLHFNRYFRLMGLAAVNMIFTLPLGIYTMVVNASTPIYVWRGLADLHYDFSAVGQYPAIVWRSSPLAARSLEFSEWSFIGCALLFFAFFGFGDEARKNYRKAYEVVAKHLGLRRELWQRLPGGWRTRRQASPQPINVVLPTIAPRPKRDTTYTTSGKISISISLTDVGPDGNVVDKPYHRLPCVPPAPTTRPTPTP…
Antser1|1086603	2	MDAQLASWSAQQLAATALSFIGFVLVSIPLYWHLEAWNVGCVLYIFWCGTQCLIQFINMIIWRDNVIVWVPVWCDIVTRFRLASSIGICTASLIINRRLYKIATISTVSMTNSDKRRMIWVDLAIGLIPSIVVVALFWFIQGHRFDIYEGYGCTFEIANTILSYFLLTSWPIVIGCISAVYCFLTLRAFFRRRKQFNELMSSNKNLTFHRYLRLMGLAGIEIACTVPLASWNLYMQSRNPLYVWKGLGDLHYDFSRVDQFPAILWLNNEFTKPAIIFDIWDIIICAFIFFAFFGCAEEARKHYSIAATTVAKRVGLSTSWLSRSTANGSYGYNTSKPTASALGRITIPTFVQHKRRNSLDSFSDRLSTSISIGEETPVDDLKVPYSPSEHSAGSSTYVP…
Antser1|895011	2	MDAQLASWSAQQLAATALSFIGFVLVSIPLYWHLEAWNVGCVLYIFWCGTQCLIQFINMTIWRDNVIVWVPVWCDIVTRFRLASSIGICTASLIINRRLYKIATISTVSMTNSDKRRMIWVDLAIGLIPSIVVVALFWFIQGHRFDIYEGYGCTFEIANTILSYFLLTSWPIVIGCISAVYCFFTLRAFFRRRKQFNELMSSNKNLTFHRYLRLMGLAGIEIACTVPLASWNLYMQSRNPLYVWKGLGDLHYDFSRVDQFPAILWLNNEFTKPAIIFDIWDIIICAFIFFAFFGCAEEARKHYSIAATTMAKRVGLSTSWLSRSTANGSYGYNTSKPTASALGRITIPTFVQHKRRNSLDSFSDRLSTSISIGEETPVDDLKVPYSPSEHSAGSSTYVP…
Antser1|1027033	2	MPATLSAGAFIAAILVLIPSPAHWRARNVAILSLIAWLVVVDLIYGVNTIVWSGNVEVRLVVWCDITTKIIIGASSALPAAAMCICKHLELVASGRAVRLTREDQRRRMCFEFAMCFGAPVVLMALHYIVQGHRFDIVEDIGCQAATYYSIPAVFIVWFPPLLFATITFIYAGLALNHFFRQRLNFATHLRSCDSALTTSRYLRLIAISITEMLWGASLTALAMYDNIAPGLYPYTSWASVHSSFSRIGQYTLVEFSPRARGQAFLFVWAVPASSFIFFVFFGFGEEAVKDYRRALSWVARKVVRLPAKHDKTKLPLLPMGRPSLSTTKFSSSFRPSSSFDFSDGKALPAYYAPRDASLDIEDYVRPSRSPRSPSFPAKAEVGAYPAHRASIMLSDAEL…
Antser1|881695	2	MQVGLPLGSFAAAVLVIIPLPAHVRARNVATIAISLWLFAVNLAQGINTLAWADNVEVKHVVWCDIATRLFIGSNIALPAACLALCMHLERIASARMVQITEADKRRRMLIDSVLCFGLPAVYMGLYYVVQGHRFDIIENLGCRPETYVSIPEFFLIRFPPILLSLATLVYAALTFAHFFRRRATFAKHLQSNSSALTPSRYFRLMAMALVEMFWGLLITALNTWFSYRDGLRPWISWSNTHSDFSRIGQFPTVTIPQQTLVMAYFLWWAVPVSAYLFFIFFAFGQDTAQSYIACWEWIRRFLPRWMRPRPSNDKVKVLASLPVFRYAQSSHTASDYSQWPCP
Antser1|1027021	2	MHPELPYLAFIAASLVLVPLPWHWRARNVATLSIIAWLFVVNTIYGVDAVIWADNVDIVIPVWCDITTKILIGANMALPAACMCICIHLEQVASLRDARISTATKQRRQVFEGLICFGLPAVWMALHYVVQGHRFDIIEGYGCRPSTYVSVPSMLLLWVPPLILSAISFVFAALALHHFIQRRLTFAKHLANSRSGLTTSRLRPWTSFADVHWGFSAIDQYAMFGTPQLALTYYYVIWLIVPVSSFVFFAFFAFGRDAVMEYGACVAWVRRVMLRQRQTDRKAPSDFVSLPSARMPTSPFSKFSSSSKSTFPTSEPTTPISAEKNASFFENRNPPTLPPLCHSLGNSFTCPDRPYSYTSFVRSSSRPSPPSVQFSGRGSVRHAL
Armcep1|16419	2	MAYPNYVFSIFAFVGFIISMIPLPWHLEAWNVGTCSYMLWVGVGCLMYFVNSIVWNGNAINWAPVWCDISSRYIIALTVAIPICSLCINRRLYYIATSDTVMHSKKEKRRAIIIDLGMCIGVPVLEMILAYIPQGNRFNIYGDFGCVPAIYQTWVAVVLYLLPPILIGCVSAVYCVLTIIAFNRRRLQFKEVLSAHSNLSASRYYRLMFMASVDLILTVPLATYVLVANTHGLRPWISWENVHYDFSRVDQVPALLWRLVPGGTLIDLQRWFVVMGAFVFFLLFGFADEAKKHYRAAFSSVVKRVTSTSLGSTTLGSKWSSSANGSLPVFIEKKVVKKHDSLESFTDMSLSHSNDSKEKSFSGDVSFGAYSFADVGGALSSSPTDPFAPKSVVASSSSS…
Armcep1|3361	2	MSDPTYPLFTFFAFFGFILPLIPLPWHLLAYNSGTCYFIMWSSIASLNQFVNSIVWKGNVTNWAPIWCDISIRIMIGASVGIPASSLCINRRLYHIANVRAVSVTRAEKRRAILIDTLICVLFPILFIALQYVVQGHRFNLYEDVGCYPALYNTALAYVLNSMWPVILGLISATYCMLTLRAFNHRRVEFSQFLSTNKSLTLGRYFRLMALATTEICCTTPLGIAMIVISATATPVGPWRSWADTHYNFSAVRQVPALFWRASPMVVAGIEATRWVTVLCSWVFFAFFGFASEARRHYAKTFWAVMGIFGVQKPQPQSKNKMMPMSINVNIKSQSGKPLPPTPSSPPPYSPGSTLNTKVSEYDDLDMKKMPPSPSDKSICGTTTAGDMSICNLSTIGST…
Armcep1|3358	2	MHREFAPVAFLAALSLILPLPWHWRVGNAATLSIICWLFIMNVIYGVDALVWANNVDIVVPVWCDITTKLIIGANVALPAACLCICIHLEQVASVRNAQTTIADRKRRRIFEVGMCWGLPLIFMALHYVVQGHRFDIIEEYGCRPTTYFSIPAIFIVWIPPILLSIACLVFAGLALRHFMIRRMTFAAHLNSSKSALTISRYFRLMLMSIMQMIWSLAVTCYTLWFTTIGIPIRTWDNWKHVHSDFLRVDQYPVILLPPLVARAYYFLWWLVPASTIIFVAFFAFGREAVEDYKKWFLWFRRNVLRQTPKTDTKKTSFGSWARSSDKNGAISLPSIAPSSPRSNIANTSTTSIQTPTPPSPYKYRSSLDDLDYDDGQSDDTTCYGTDPQKSLPPTPSTV…
Armcep1|3362	2	MPAELPVVSFLCAFLVLVPLPWHWRAGTIPTIAITFWLFLGNFVNGVNSAVWLDNVRVVVPVWCDIATKIMIGTNMSLPCALLCLCMHLERVSSMRLVQTTIADKRRRQVVDGILCFIVPLIYMALHYIVQGHRFDIIEQFGCRPSIYNSLASLFLIWIPPLLFSIGAGVFSAIALHHFFIRRITFTRHLQSKNSALTASHYFRLMSMSLVQIFWGVLVTTVNMWFTMKNGLRPWTGWADVHVGFSRIGQFPRLLIPAMTWSYTYMLWWTIPISSVLFFLFFSFGQEAMKEYRRCFRWVKVVVFRRPEPNKQTSTKLGSLPSYRNETNVIKLPPLTTSTDSSYDSKSCHSPSSSSYAPSSPTITPSTPTSSHKVEIDPDESIYEAYASPPSPSPLKVSP…
Armga1|936931	2	MAYPNYVFSIFAFVGFIISMIPLPWHLEAWNIGTCSYMLWVGVGCLMYFVNSIVWNGNAINWAPVWCDISSRYIIALTVAIPICSLCINRRLYYIATSDTVMHSKKEKRRAIIIDLGMCIGVPVLEMILAYIPQGNRFNIYGDFGCVPAIYQTWVAVVLYLLPPILIGCVSAVYCVLTIIAFNRRRLQFKEVLSAHSNLSASRYYRLMFMASVDLILTVPLATYVLVANTHGLQPWISWENVHYDFSRVDQVPALLWRSVPGGTLIDLQRWFVVMGAFVFFLLFGFADEAKKHYRAAFSSVVKRVTSTSLGSTTLGYVLSKWSSSANGSLPVFIEKKVVKKHDSLESFTDMSLSHSNDSKEKSFSGDVSFGAYSFADVGGALSSSPNDPFAPKSVVASS…
Armga1|1168449	2	MRYPVLPLFAFLTAFLVVIPAPWHWRARNIATLAMMGWLFIVNMIYGINSLVWAGNVDNPAPVWCDISAKLVVGASFAMPLATICICKHLEMVSSTRAVRMDVADKRRRMVFESVMCFLFPLIFMALHYVVQGHRYDIIENIGCQAALYISLPAVFLFYFPPLLFSLITFGYAAGALHHFVVRRLTFAAHLQNASNSLTTSRYLRLIAMALVEMIWGVTLTSLNLANNVAGGLRPYTSWASVHADFGNVPRYPALILPKGYMDRVILIWFTMPVTGLVFFAFFGFGEEAKKEYRKVWAWVRTRVLRRKGDVGKSGEGFSRVRAPRTLHLSSIGTIDIGGKKFDESVSSPATTISLTPITPTKFGPERSPSLHKDPCMFDEDVESQSFRSTLSYYAREED…
Armga1|971800	2	MHREFAPVAFLAALSLVLPLPWHWRVGNVATLSIICWLFTMNVIYGVDALVWANNVDIVVPVWCDITTKLIIGANVALPAACLCICIHLEQVASVRNAQTTIADKKRRRIFEVGMCWGLPLIFMALHYVVQGHRFDIIEEYGCRPTTYFSIPAIFIVWIPPILLSIACLAFAGLALRHFMIRRMTFAAHLNSSKSALTISRYFRLMLMSIMQMVWSLAVTCYTLWFTTIGIPIRTWDNWRHVHSDFLRVDQYPAIFLPPLVAKAYYFLWWLVPASTIIFVAFFAFGREAVEDYKKWFMWFRRNVLRQTPKTGTKKTSFGSWARSSDKDGAISLPSIAPSSPRSNIANTSTTSVQTPTPLSPYKYRSSLDDLDYDDGESDDTTCYGTDPQKSLPPTPSTA…
Armga1|197725	2	MSLANTVFAVFSLVLFLLVLVPTPCHAQPWNLGTLFFIFWLASSLIILFVDSVGATAADWCDFSLRILVASSVGISTSLMTITRRIWCISRLDGPLQSSQMTFGAILDIFLCVTIPVAGSLTQYAAQAHRFDIFLDAGCLPFTYDLTLSTTFVDAPNLILSIIAVGFSVASLGTYKYLKPVSHKYSPLADPSFPALSPQRYVRLLVFSVVVSVFNVAYHVTMIVLQATDRQIIHLEGINDSERSTVNVYPASVWRSVPRTAFGVEGNRWMLLIIGLAFLALLGTGEDVRKHYYRLFAAVPKASPNLKLDVFAFAKRYLSAIVKVL
Armme1_1|3579	2	MAYPNYVFSIFAFVGFIISMIPLPWHLEAWNIGTCSYMIWVGVGCLMYFVNSIVWNGNAINWAPVWCDISSRYIIALTVAIPICSLCINRRLYYIATSDTVMHSKKEKRRAIIIDLAMCIGVPVLEMILAYIPQGNRFNIYGDFGCVPAIYQTWVAVVLYLLPPILIGCVSAVYCVLTIIAFNRRRLQFKEVLSAHSNLSASRYYRLMFMASVDLILTVPLATYVLVANTHGLRPWISWENVHYDFSRVDQIPALLWKSVPGGTLIDLQRWFVVMGAFVFFLLFGFADEAKKHYRAAFSSVVKRVTSTSLGSTTLGSKWSSSANGSLPVFIEKRVVKKHDSLESFTDMSLSPSNDSKEKSFSGDVSFGAYSFADVGGALSSSPTKDPFAPKSVVATSSS…
Armme1_1|13233	2	MQLSDPTYPLFPIFAFLGFILPLIPLPWHLKAYNSGTCYYMIWASIACLNQFVNSIVWADNVTDWAPIWCDISIRIMLGSSVGLPAASLCINRRLFHIATSQVVVVTQKEKRRAVLIDTFICVLFPLVFIAMQYIVQGHRFNIFEGIGCYPALYNTPLMYVISAMWPIIIGLISSVYCVLTLRAFSRRRLEFSKFLSSNRSLSVGRYFRLMALAMTEICFTMPLAIFMIWLNTTATPIGPWRSWADTHFAFSRVERYPALIWRQSRLLIIAYEFTRWVNPVCSLVFFAYFGFADEARKNYRAVWWKGLGLFGIKPKPVERKVGLVESVGRFRKPRTSTVDSLPLYSPSVPSHPFSGTDGKAEKRLSLSTSSYSMSVPESPGSTRIGEELVAKTRFIRHD…
Armme1_1|992	2	MDPRYPLFSIFAFLGFCISLIPLPWHLQAWNSGTCAFMLWTSTICLVMFINSIVWSDNVDNVAPVWCDISAQIILAASVGIPASVLCISRRLYTITAVQTASVTRADKCRAVIIDLCIALGLPILVLVLHTVVHAHRFDILEDIGCYPVTYNTLPSYFLFYMWPILIGIVSFVYSGLTLRAFFVRRVQFQSLISTASALSVNRYLRLMILSLADMFCTIPLAIYTMYIGAKGVPLAPWISWEDTHYDFGRVGKIPALIWRTDRSYDITVELHRWIFVFCAFIFFALFGFANEAKKHYRMAFWAVAKRFGFKPKVQTPKTSLPSWNKPPSKPPFSDSAHSAYSSPSSPIKVFTKRASSPYEIDIELAENPSFPSPSTLPPAYTNSDGSPSPSSINKPLPG…
Armme1_1|14381	2	MDLYYPLFPVFAFLSFILCIIPLPWHWQAWNAGTCAFMIWTGTVCLVEFINALVWQGNVDNVAPVWCDITAQIILGYGIGVNASALCISRRLYKITCIRTVSVTREDKLRGIIEDLCVAVGIPVLALVLHIVVHPHRFDILENIGCYPVTYNTLPAYFLWFMWPLLLAVASFIYAGLTLRSFFRRHAELAVLMSSQSNSSMNTSRYLRLMILALVNMLFALPLGIYVIYIGSKGVRLAPWVSWADTHYGFSRVDKVPALIWRGDYSYEIAVELTRWLSVFCAFLFFALFGFANEAKKQYRLAFWKVAGWVGFKPSSPQAKAVPGWQKPPPTPTQKPLPPLPMYKKRHESIDIDIELGTYKDKNSSPSSSSSTTPPSYRLSTVHSFPEDEKYPLPPTPRP…
Armost1|887833	2	MDPRYPLFSIFAFLGFIISLIPLPWHLQAWNSGTCAFMLWTSTICLVMFINSIVWADNVDNVAPVWCDISAQIILGASVGIPASVLCISRRLYTITAVQTASVTRADKRRAVIIDLCIALGLPILVLVLHTVVHAHRFDILEDIGCYPVTYNTLPSYFLFYMWPILIGIVSFIYSGLTLRAFFVRRVQFQSLISTASALSVNRYLRLMILSLADMFCTIPLAIYTMYIGAKGVPLAPWISWEDTHYDFGRVGRIPALIWRTDRSYDITVELHRWIFVFCAFIFFALFGFASEAKKHYRMAFWAVAKRFGFKPKVQSPKMSLPRYFSPVGYFFPFAHGLLSAGTNLQASKPPLILLFPRILVRAARSRFLPNGLPLHMTSTSS
Armost1|897379	2	MAYPNYVFSIFAFVGFIISMVPLPWHLEAWNIGTCSYMLWVGVGCLMYFVNSIVWNGNAINWAPVWCDISSRYIIALTVAIPICSLCINRRLYYIATSDTVMHSKKEKRRAIIIDLAMCIGVPVLEMILAYIPQGNRFNIYGDFGCVPAIYQTWVAVVLYLLPPILIGCVSAVYCVLTIIAFNRRRLQFKEVLSAHSNLSASRYYRLMFMASVDLILTVPLATYVLVANTHGLRPWISWENVHYDFSRVDQIPALLWKSVPGGTLIDLQRWFVVMGAFVFFLLFGFADEAKKHYRAAFSSVVKRVTSTSLGSTTVGYVLSKWSSSANGSLPVFIQKKVVKKHDSLESFTDMSLSHSSDSKEKSFSGDVSFGAYSFADVGGALSSSPNDPFAPKSVVASS…
Armost1|937396	2	MHREFAPVAFLAALSLVLPLPWHWRVGNVATLSIICWLFIMNFIYGIDALVWANNVDIVVPVWCDITTKLIIGANVALPAACLCICIHLEQVASVRNAQTTIADKKRRRIFEVGMCWGLPLIFMALHYVVQGHRFDIIEEYGCRPTTYFSIPAIFIVWIPPILLSIACLVFAGLALRHFMIRRMTFAAHLNSSKSALTISRYFRLMLMSIMQMIWSLAVTCYTLWFTTIGIPIRTWDNWRHVHSDFLRVDQYPAILLPPLVARAYYFLWWLVPASTIIFVAFFAFGREAVEDYKKWFLWFRRNVLRQTPKTDTKKSSFGSWARSSDKNGAISLPSIAPSSPRSNIANTSTTSIQTPTPPSPYKYRSSLDDLDYDDGQSDDTTCYGTDPQKSLPPTPSTA…
Armost1|887858	2	MYAELPAMSFISALLVLVPLPWHWRAGTIPTIAITFWLFLGNLINGVNAVVWSDNVRIVSPVWCDIATKLMIGMNISLPCSLLCLCMHLERVSSMRMVQTTVADKRRRQAWDSFLCFFVPVIYMALHYIVQGHRFDIIEHFGCRPAIYNSLASLFLIWIPPLLFSIGAGIFSAVALHHFFVRRITFARHLQTKNSALTASHYFRLMSMSLVQIFWGVLVTGVNMWFTMKNGLRPWTGWADIHVGFSRIGQFPQLLISPTTWSYTYGLWWTIPISSILFFAFFSFGQEAMKQYHSCFRWVKTAVLRMPESNKFPSAMDKLGSLPS
Armosto1|259572	2	MDLYYPLYPVFAFLSFILCLIPLPWHWQAWNAGTCAFMIWTATVCLVEFINALIWQGNVDNVAPVWCDITAQIILGYGIGVNASALCISRRLYKITCIRTVSVTREDKRRGIIEDLCVAVGIPALALILHIVVHPHRFDILENIGCYPVTYNTLPAYFLWFMWPLLLAVASFIYAGLTLRSFFRRRAEFAVLISSQSNSSMNTSRYLRLMILALVNMLFALPLGIYVIYIGSKGVRLAPWVSWADTHYGFSRVDKVPALIWRGDYSYEVAVELTRWLSVFCAFLFFALFGFANEAKKQYRLAFWEVAGWFGFKPAPPQAKAVPGWQKPPPTPTKKPLPPLPTYKKRPESIDVNIELGTYKDGNPSPSSSSSTAPPSYRLSMARSFPEDEKYPLPPTPRP…
Armosto1|270192	2	MKGNSILGLKEMPGFGLVLEHLQTLMPQGIHQIAYKERDRVFVHKTQLELLPTAFAMAYPNYVFSIFAFVGFIIKVDHQTSLAWNIGTCSYMLWVGVGCLMYFVNSIVWNGNAINWAPVWCDISSRYIIALTVAIPICSLCINRRLYYIATSDTVMHSKKEKRRAIIIDLTMCIGVPVLEMILAYIPQGNRFNIYGDFGCLPAIYPTWVAVVLYLLPPILIGCVSAVYCVLTIIAFNRRRLQFKEILSAHSNLSASRYYRLMFMASVDLILTVPLATYVLVANTHGLQPWISWENVHYDFSRVDQIPALLWKSMPGGTLIDLQRWFVVMGAFVFFLLFGFADEAKKHYRAAFSSVVKRVTSTSLGSTTVGSKWSSSANGSLPVFIQKKVVKKHDSLESF…
Armosto1|259564	2	MYRELPVVSFICAALVLLPLPWHWRARTIPTISLILWMFVATLIYGINAIVWADNVRIVAPVYCDIATKIMVGSTVALPSSIFCLCVNLERIASLREVRSTNAERRRRKIFDCVLCFVVPAVYMALHYVVQGHRFDIVENFGCRPTIYISIASIFIIWIPPALFTIAGGIFSALALRHFFIRRITFARHLQNSNSALTPSRYFRLIAMALVQTIWSIAVTIVNMWYSLTPGLRPWISWADVHWEFSHVSQFPALLNTKENILLTYLLWWTIPVSSLIFVAFFAFGQDAVKEYRACFAWVKRVILRIPEAEKKNLVLLPSYCSPKSLPSFVKRPSVDTTAPPSTPKSFQSFSKGSPRRSSLDTLQHSPAPPSYKMDDMSGSVAPSEDYDDDDASRRSVGP…
Artbe1|6159	2	MENSNLPPVYEMSTQAVVLCTVAFMSFLVCIPPLIWHCRNGNFPASCLIMWILTQNLFNFINPLIWPDDDFSSRWMGYGYCDIQSKLITGAGVGIAGPLVCIFRSLARVLDTERTTLVPTKGDRRWNITFDVIYCVVIPVVIMVLHFIIQDSRYYIYSIVGCMPAYHSSWVSFVVGYIWPPIILIIACFYCALVLYRLFKYKREFSQLVSSDSSTSKSKFVRLLTISLVLLLGSLPAQFFVFYTNITSYKPWAPYSWSEVHGPHWSEIIKFPMHGQVYYDRWIQAAAGFLLFFFFGIGHDATMMYRSILLRLGFGDCFPALRHPHIMINQRQGSSSTRFGSFSSTVKMALGRKKPLTSTIDSDVTLNEKTRNMSLDGCLFNELEPSFSMDNQNSAQKPY…
Artele1122_1|522117	2	MFNSPSDPTYPAFPVLAILGAVVALVPLPWHFQAWNAGTCLFMIWTSIACLNLAINSIVWSNNVLNTAPVWCDISSRIVVAAGVALPAASLCIQRRLYNIASIKSVSITHAEKRKGMIVDIAIGVGIPLLQIVFQYIVSGHRFDIFEGIGCSPYTYITPLAYPFALLWPLVISLISACYCALTLRAFLQRRAQFNAYLASNTSLTANRYFRLMGIASFEIVCTLPISAYGLYLNATAAPTNPWISWEDTHFQYWVVRQYPAALWRTDLDTVISFEMSRWLAPFCAMVFFGFFGFAQEARSSYRKAFLWVRNLPPCRRLFPEQKPKGTLSIEKATGWHSKRDEDVLPVYSVHTSRPAPSASLPSSALSDDGLSVSDTPFPGYEKFPETPSTAHSDAYDDD…
Artele1122_1|522152	2	MVTCGSESPLFAVASLPTLFVRDTLLRSPHDDKDGVVFVPPHLHLLAPLLVMPPADPTYPLLPVFAFLGFVVGLIPLTWHLQAWNAGTCAYMIWASLACLVQFINSIVWKDTTANIAPVWCDICTKFIIGAGVGIPASTLCINRRLYAITSVRSVSVTRDDKRRAVIIDLCISIGLPVLVMALHYVVQGHRFNIMEGAGCLPEIYNTPPSYPLVFMWPPLIGCVSFVYAFMTLITFLRHRIKFNDVISSSGGAMTVSRYFRLMLLSISEMVCTIPIGAYSIYINNAGVTLSPWISWADTHANFSHVEHVPAFIWRSNRPFLIAVVMGQWVYVFAAFLFFALFGFAEEARKHYRLAFWWVMKWFGVRPKPKSEKVAFNKLSGLSQYGKPPRFPSDFQSLP…
Artele1122_1|490879	2	MSIPWPVQVDIVAAFSLLGFILITIPLYWHLEAWNVGCVVYIFWMGTQCLIQFINTMIWRDNALNVAPVWCDITTRFGIGASVGVCAASLVINRRLYHIATVSTVSITRADKRRNVITDLAIGLGIPVLSIALYWFYQGHRFDILEGVGCVEEYPNTFLRYLLNLAWPIPIGLVSATYCILTLRAFLKRRRQFSDLMSSNSNLTFNRYFRLMGLAAIEVVFTIPLGTYNIVQGLTTQPIYEFRGLADLHYWFSRVNQKPALLWRAEDGLVAAIAFRQWTTIGCAILFFLFFGLAEEARKHYRLALSSVAKRVGITTFDRSGSSGTGFSAAGSKGGSRGGFGRVTIPTFVQHHRGTRRGSMDSFSDRLSTNISISDAIDEKGAYVAHLGGGGGGFATSSA…
Artele1122_1|468678	2	MAYPILPVSAFIGAFLVLIPVPSHWRARNYATVSLVAWLFVLDIVYGVNASIWSDNVRVRLLVWCDITTKLTIGASVALPAAAMCICKHLELVASGRVVRVTYGDKQRRMYFDLAMCYLLPVVIMALHYVVQGHRFDIVEAFGCQPATYYSIPGVFIVWFPPLLLAFISMVYASLALYHFLRHRITFAAVLQNSNTSITPNRYLRLMALAVTEIIWQVVLTVLPMYDNISPGLRPWTTWADVHSDWLRVDQYVLADFLQSYKAQMFALFLAIPASSLLFFIFFGFGEQAVKDYRHIYDWIRQKVFRQKANAPKIPKSGMMLR
Arxad1|1897	2	MTTQILALQVLSIISVVIQIPLLAWHGKHKNIPQICLIGWLVVLNLNSFISTFVWGSDNPIEWWSGKGYCDIIVRIKAAANTGVLCAVAAIARNLAIIISDRGLRHDVDSFRTRAIDAAICLVFPTIIFAVISAAMVMRYLLLQYEGCGIPLTSQWPSLVTCLIWAPVWACVVVFYTAKALILYIRKRQEMKNLLHCSNCGLSTEQFLRLLVFCLIVGVVLLPLCIAYTVINGLMVSQSNASVSIGYYHWDIIARYTNQSVNVTLWVYIGVAFVVFGCLGTGSDMRAGYRRLATRLSRRQSTGLAKSNIRTTPASPVSPTNTTYGINSVDSFSGKDMDLCFEVTMEPKSASSSSGSRSAGSDRTRFEESKVDMDDYNTILLGMRKV
Ascra1|5285	2	MSTGDTPIYLTAIIFSILAWFSWLLCIAPLVWHFSQRNVAAGSLVLWIILTNFSLGINPIIWPRDNVEEWWNGNVWCDINVRIQVGGQVGLAASMVMILRKLAKVMDTRNITVASSRSSKLREQLIEFAWCWCYPLVLILLYIPVQSVRYNVWGIEGCIAAYRPTWQSLVLSAMWVPITMTVAVYYAVLLFIRLFRYRREFSRLVMARNSTKSRFIRLFLICIIMTFIVVPYSAYPFYYFCSQLASFKWDYEWERLNGDKKNIILKFPSEGKVHVDKWGQVVLGYVVFLIFGTGTDAYNTYKKMLLALGLGKVFPSLYIMRKSGTSTRSSFVSARTWTSTYVSKAKSYFFKGSSSLSSFGGSTFNNSVRSKSVVLESVDNAKLHSISSTAPVLPGRTSA…
Ascru1|21743	2	VNYQALLIVLSSVALICLIMPVCVHIKNPDGIPYLSLFLWLTLLNIETLVNAIIWGGENFRSVWDGKVWCDFYAYINDASTTGICCAITGIAFHMYCILSTNRFLQFKRWKKNLIFLTICWAQPILIISLSYIVYTMRFAIFKFNGCIAAHSATWPTIVIIIMWPLIWSIIGIILSSLTLFRYFKNRKDAKDIFHCTKSGLTVAKFIRSILFCFLTLFILTPILVIYFIENFNIYDSYDWDKVHDKLMWSLSFYRSIDQPIYDRYVLSVLCYLAFIIFGLGKETHSKYKALLKWIGLSFLV
Ascsa1|1624	2	MESDTTSSDGPPIIILPPTFPTSNHVNAIVMPIFAIIAIFISYLPFRSFCQVRNVAAVSIVVVVTLLNICTITNAFIWPNDNFETWWNGVGLCDIQAVLRYPITLGLATSICCLSKGLADVLDQDNMKVTHTPASRKRKTRNDILFCWLPPFVQLALHYIVQAGRFAITPVFGCTDQLTNSWPTLVILWLWAPIIAILNAYYAGELRKYRKNITEALTSSGSGLAPKKFLKLVFISSSLIVVYLPVQISFLFRSFPAEWVPYSWDDVHSAQNWNPIIYYRTSDLPLLQYNGWTSISMSATMFLYFGFGDDAIGTYRGWLVKLGFAKIWPSLRESRVSRHLHQRSGSGSTFSSISNHLDLVGKALKHFDSGSRKDSERTTLAGQSSDIGQSRKGSQVAYD…
Ashgo1_1|2392	2	MSTDHAWTIIALASLAVLLLLPPLVWHSGTRNTPGIILIVWLLIMDIKCIVDAAIWGGTDFASRWAGYGWCDLMIRLQAGANVGISCAVSNIAFNLRRILKADAALPNAGSYKKVVVDLSFCIVSPLVVMGLTFLAQAFRFAIFRYSGCQVALSPTWVTAVCYTLWILIWSMVGFVYAILLLLVFYRRRKDVRDILHCTNSGLNLARFARLLIFCLVIILVMFPFSVFSFVEDLRNVEGGYIFIFKANREMWNQIPHLDPGSPLYSIWLYILMSYLVFLIFGLGSDALSMYAGIARAIGFGAVMDRWNSHVNRNSDKHTDRITRQFLHRHGYDEFHSKPCADSAAARTDKSMPSTPTNFVVDYALPQDLKREERRRRQAYNNGNIYFDDSALGMGRYGD…
Aspac1|36765	2	MQAVLLPVISFVSILLSVVPLVLHWNNRNVAASSLICWYMILNVFNIINAILWPTDDVSSWWDGKGLCDFEGKIMIASYIAVPGTLVCIFRSLACVLDTRRAALVPTKSQRWWNRGMTLLFCFIAPAIATVTQIIYQGGRYFLFAISGCVNSYDETWVTLVLAYIWPLVICLIAGYYCVIVLHRLSKYRSQFGDILQSSNSNMNKSRFVRLFLLAFLMLLAIIPVQTFVVCTNILRTLPWHAYSWDRAHPPTWNVIIKVPTMGEVYFDRWIPAASGFMFFIFFGSAALQLEMDIRSQVRPSTAEYKASPSPNFHRTNVNNTMHPQPIGHNTQDVEKGVTPQSKQPARTPWYKRAWRLKGSPSRDRMLPLHHLAETTANTVSTNAWAGVSRSRNSSDLGS…
Aspacu1|467087	2	MSAQAAPVYPLYMQAVLLPVISFVSILLSVVPLVLHWNNRNVAASSLICCYMILNVFNIINAILWPTDDVSSWWDGKGLCDFEGKIMIASYIAVPGTLVCIFRGLACVLDTRRAALVPTKSQRWWNRGMTLLFCFIAPAIATITQIIYQGGRYFLFAISGCVNSYDETWVTLVLAYIWPLIICLIAGYYCVIVLYRLSKYRSQFGDILQSSNSNMNKSRFVRLFLLAFLMLLAIIPVQTFVVCTNILRTLPWHAYSWDRAHPPTWNVIIKVPTMGEVYFDRWIPAASGFMFFIFFGSGRDATKMYRAILVFLGMHHCFTCLRTSSGTTSADSTGSTSSRAKLLFNWKWTSATRTNVNNTMHPQPIGHDTQDVEKGVTPQSKQPARTPWYKRVWRLKGSP…
Aspalbe1|177826	2	MAASTTPPYAQAVIIPSLSILSILLSIPPMILHSKNRNLPAISLICWFLCLNLFNIINAFIWPNDNMDSWWSGVGLCDVEVKVMIASYVAVPGNLLCIFRSLAIVMDTRRAMLVPSKQQRRWNFGMNILFCVVVPVLAMTTNIVYQANRYILVSISGCVNSFDESWMSLMLAWIWPLVICLIAGYYCSLVLYRLYRYRNQFGDILQSSNSNMNKSRFMRLFILSFIMLLAIIPVQGFVVYKNINLSLPWHSYSWNMAHGPYWNNILKMPSRGESFYDRWFPVASGPLCFIFFGCGRDAFRIYRSFLRSLRLDHCFASTHDSSSDASHSTTPGLMSSRVRLLCHKSWNSTVVTHVGNPATMSGTNRSSDVEKGAVSSPEPQREQDGSWLKHPWSLLSRSH…
Aspalli1|17380	2	MAASTTPPYAQAVIIPSLSILSILLSIPPMILHSKNRNLPAISLICWFLCLNLFNIINAFIWPNDNMDSWWSGVGLCDVEVKVMIASYVAVPGNLLCIFRSLAIVMDTRRAMLVPSKQQRRWNFGMNILFCVVVPVLAMTTNIVYQANRYILVSISGCVNSFDESWMSLMLAWIWPLVICLIAGYYCSLVLYRLYRYRNQFGDILQSSNSNMNKSRFMRLFILSFIMLLAIIPVQGFVVYKNINLSLPWHSYSWNMAHGPYWNNILKMPSRGESFYDRWFPVASGPLCFIFFGCGRDAFRIYRSFLRSLRLDHCFASTHDSSSDASHSTTPGLMSSRVRLLCHKSWNSTVVTHVGNPATMSGTNRSSDVEKGAVSSPEPQREQDGSWLKHPWSLLSRSH…
Aspara19utr|178598	2	MLVSAILPHGFIPPVVMVYPGITVGGGFAGTSGESSSYRHGFFDRTISWVEIVIGNGSILHASSNENSDLFFGAACSFGTLGIMTLLELQLVELPASPIVELTYFPISGIDEAIRKIEELTPNPTYQYLDGIMFTKTKGYQVQTFNRPTDPWFYMHAEDMVSSPSSLEKGTASKELIPLPDYLFRYDRGGFWVGKYAFEYFLFPQTKFMRWILDGISHTRVMYHAVHKSGLFKEYTIQDVAVPYTGAKDLINFLDDSFGKYPLWLCPVRTTTTHVSGLMAQQRDQPDPDRHDMMLSVGVWGPGPKGKKNFVDFNRKLEKVINTVGGQKWLYARTYYTEEEFWSIYDRDTMDGLRQKYHTSYLPSLYQKVKIQPEEVVRQRSWTSKLGGWVWSRWPISGV…
Aspave1|168347	2	MASTSTPIFSLAVVIPFLSMLSMFLSIVPLVLHWNNRNLPATTLIVWFYFLNLFNIINAFIWPNDDMDTWWSGAGLCDVEVKIMVASYVGVPGCLLCIFRNLAYVLDTRRATLVPTKRQRWWNIGMDALFCVIVPVLAMITHIVYQASRYILGGISGCINSYDESWMSLVLAWIWPLIICLIGGYYCSLVLHRLHKYRSQFSDILQSSNSNLNQSRFMRLFCLSFIMLLAIIPAQVWVVYKNVSLSLPWHPYSWSVAHGPNWNTIIKMPSHGEPFFDRWFPIASGFMFFIFFGCGRDASKMYRKFLRSLRVNFGFSKIHTSVSDTSRSTASGSVSSRAKLLMHRSRQYNAATHVGRHTTKNVAEESSRDVEKAIASPACAKHGQSSSWLKGPWVVFSRS…
Aspber1|278776	2	MSVSRTAPYAQAVIVPLLSILCILLTIPPLILHWKNRNFPVISLICWLLCLNLLNVINAFIWSNDDMDRWWSGVGLCDVEVKVMIASYVAVPGNLVCIFRALAGMIDTRCAMLVPSKQQRWWTFSMNILFCVVVPILAMATHIVYQANRYILVGISGCVNSFDESWMSLILAWVWPLVICLMAGYYCGLVVYRLHRYRNQFGDILQASSSNLSKSRFMRLFILSFIVLLAILPVQTYVVYKNIDLSLPWHSYSWSVAHGPQWYKIKKMPSGGYVFFDRWFPVASGFMLFILFGCGRDASRMYGSYLRFMLLDRCLIGAQGSSPDTPRSNNSGFSNSRLGLLFHRSWTSTAGTFVDNSATAHSMDSSSGDIEKGGVSSPNPEPGQKNMSWLKHPWTLLHR…
Aspbom1|11476	2	MAASSTAPYAQAVIIPSLSILCMLLTIPPLILHWKNKNFPVVSLICWLLCLNLFNVINAFIWPNDDMDSWWSGAGLCDVEVKVMIASYVAVPGNLVCIFRTLASMIDTRRAMLVPSKQQRWWNFGIDMLFCVIVPVVAMATHIVYQANRYILVGISGCVNSFDESWVSLILAWIWPLLICLMAGYYCSLVVYRLQRYRNQFGDILQASNSNLNKSRFMRLFILSFIVLLAILPVQTYVVYKNIELSLPWHSYSWSVAHGPHWNKIQKIPSGGEAFFDRWFPVASGFMLFILFGCGRDASRITRAENPATANSIDRTFDDIEKGRVSWPKPQQGQSMSWLKHPWSLLHRPLHRSSTSSGERILSQPNLSAPSNTVSANAWAGSSQSRGSSDLTYMPGREA…
Aspbr1|77623	2	MASAPVSSQAILLPVLAFVSVLLSIVPLLLHWKNRNFAASSLILWYLLLNLFNIVNALIWPTDDVDSWWDGNGLCDIEVKIMIGSYVAIPGTLVCIFRSLAQVLDTSRANLVPTKSQRWWNHATVLSFCGIAPVLAMLTHYVYQANRYFLYAIAGCLNSYDRSWVTLVLAWIWPLIVCLVAGYYSVIVLHRLTKYRSQFGDILQSSNSNLTKSRFMRLFLIAFIMLWAIIPVQTYVVASNIIVTQPWHSYSWSVAHPSNWNEVIKVPVEGRVFYDRWIPVASGYMFFIFFGSGRDAFVMYRAIWGFIGFGNCFASLQSSSANGSSVSGSLGSRAKLLLNRRWTTTASCCRTYPNSSADATRSARDYHDIEKGIVSRAKQSKWSRYRLPWIFRGRPSSSQ…
Aspbru1|385539	2	MQAVLLPVLSFVSILLSVVPLVLHWNNRNVAASSLICWYMILNVFNIINAILWPTDDVSSWWDGKGLCDFEGKIMIASYIAVPGTLVCIFRGLACVLDTRRAALVPTKSQRWWNRGMTLLFCFMAPAVATITQIIYQGGRYFVFAISGCVNSYDETWVTLVLAYIWPLIICLIAGYYCVIVLHRLSKYRSQFGDIIQSSNSNMNKSRFLRLFLLAFLMLLAIIPVQTFVVCTNILRTLPWHAYSWDRAHPPTWNVIIKVPTMGEVYFDRWIPAASGFMFFIFFGSGRDATKMYRAILVFLGMHHCFTCLRTSSGTTSADSTGSTSSRAKLLFNWKWTSGTRTNVNNTMHPQPIGHDSQDVEKGVTPQSKQPARTPWYKRVWRLKGSPNRDRMLPLHHLA…
Aspcae1|161903	2	MSASSTAPYAQAVIIPSLSILCILLTIPPLILHWKNRNFPVVSLICWLLCLNLFNIINAFIWPNDDMDSWWDGAGLCDVEVKVMIASYVAVPGNLVCIFRALAGMIDTRRAMLVPSKQQRWWNFGIDMLFCVIVPVVAMATHIVYQASRYILIGISGCVNSFDESWVSLILAWIWPLVICLMAGYYCSLVVYRLHRYRNQFGDILQASNSNLNKSRFMRLFILSFIVLLAILPVQTYVVYKNIELSLPWHSYSWSVVHGPYWNRVQKIPSGGEAFFDRWFPVASGFMLFILFGCGRDASRMYGSYLRLLRLDHCFVRAHDSSPDASRSHTSGFSNSRLGLLFHISWTSTAGTCAENPATANSIDRSSDDIEKGRVSSPKPQRGQTMSWLKHPWSILHRP…
Aspcal1|757864	2	MSPQLTPSAQTVALQALSFLAILISLPPLVLHWKNRNFPCISLICWFLVLNIFNIVNAFIWPTDDITNWWDGKGLCDVEVKIFLGSYVGVPGALICIFRSLAFVLDTRRAALVPSKHQRWRNRAMELSFCVVIPIIASVTHIIYQGNRYFIYAGSGCIYSLDQSWVSLVLGYMWPLVVCFIASYYCGLVIYRLHHYRSQFNEIIRAANSGINKSRFLRLFCLSLIMLLALIPLQTYMVYKVIQTSLPWHSYSWSLIHPMRSQIVKVPTYGKIYFDRWVPAASGFMFFIFFGCGRDAHRMYLSLLSHVGLDGYFNPILSTSSSGSFPRKTSKSGSQAQLLSLEAQDQRANNDLYRTHTASTALTTDIEKNRTGTTATSTQGPTRPPKAHWLRRHLTWTSR…
Aspcam1|279670	2	MGSSEFPLYPQAVIVPLLAFFSIFVSIAPLVLHWKNRNLPACCLIGWFLILNLFNITNAIIWPTDDSTTWWNGVVLCDIEVKIMIASYVAVPGDIMCIFRGLACVLDTRRATLVPTKQQRWRNRFMELLFCVAVPIIAMITQVSYQANRYMIFAISGCVNSFDESWVSVLLGFIWPPIICFIAAYYCGLVLYRLHKYRSQFSDILNSSNSKLNKSRFMRLFFLSFIMLIAIIPVQIYVLYKNVEGTLPVWHAYSWQRTHAGWNIIYKIPSNGQAFFDRWIPIVSGFFFFIFFGCGRDAARIYRLILNFLGLGHCFACVRTSPPGTDASTGHTGSRGSRAKLLFHKKWSSSERTYINDPLPTFRTSRTNLEEQASHNAKTSWLKSPFSALRRSYSASRER…
Aspcand1|120648	2	MGSSEFPLYPQAVIVPLLAFFSIFVSIAPLVLHWKNRNLPACCLIGWFLILNLFNITNAIIWPTDESTTWWNGVGLCDIEVKIMIASYVAVPGDIMCIFRGLACVLDTRRATLVPTKQQRWRNQFMELLFCVAVPIIAMITQVSYQANRYMIFAISGCVNSFDESWVSVLLGFIWPPIICFIAAYYCGLVLYRLHKYRSQFSDILNSSNSKLNKSRFMRLFLLSFIMLIAIIPVQIYVLYKNVEGTLPVWHAYSWERTHAGWNIIYKVPSNGQAFFDRWIPIVSGFFFFVFFGCGRDAARIYRLILNFLGLGHCFACVRTSPAGTDASTGHTESRGSRAKLLFHKKWSSSERTCINDPLPTFRTGRTNLEEQTAHNGKTSWLKSPFSALRRSYSASRER…
Aspcl1|2444	2	MDSPTTGRSTQAAAIPVLALIAIIVSIPPIVLHWKNRNFPATSLICWFLILNVFNFINALIWQTDDLESWWDGQGLCDVEVKVMIASYVAVPGALACIFRSLTSVLDTRRAMLVPSKSQRWRNRIMDSLFCVIIPVIAMITHIVYQKSRYMLFGISGCVNNFDESWVSLVLAFIWPPIVCVLAAYYCGMTLYRLHKYRSQFGEILSSANSHLNKSRFLRLFFLAFVMLLTILPMQAFVLYQNILLSLPWHSYSWSSLHGPEWNTIIKVPSNGQAFFDRWIPIAAGYADVLLLFAPRRTQRDLVVEDRQRAVQGYSSPNSGHRQTFDDSAPSRSASQNYADIEKGTIFPRNNQGSKRSFWLSLRWTFLGRRFHSARERAPSPPKLSIPATTVSTSAWAGT…
Aspcor1|52903	2	MTYALAVIVPLLSILSILLTIPPLLLHWKNRNVPVISLICWFLCLNLFNIINAFIWPNDDMENWWSGLGLCDVEVKVMIASYVAVPGNLLCIFRSLACVMDTRRAMLIPSKQQRWWNFGMEVLFCVIVPALAMATHIFYQANRYILFGISGCVNSFDESWVSLILAWVWPLVICLIAGYYCSLVLYRLHRYRSQFGDILQSSNSNLNKSRFMRLFVLSFVMLLAIIPVQIFVVYKNIDLSLPWHSYSWKVAHGPHWDEIPKLPSHGNAFFDRWFPIISGVMFFIFFGCGRDASRMYRRFLRLDHSFTGTHGSSVDGPRSNGPGPMSSRVRLLFQKSWNSTVGTYAGNPTTANDRSFRDMEKGAVSSPEPQREQSVSWLKHPWSFLNRSLGRPSSSNRAR…
Aspcos1|266059	2	MASPVAPVSSQAILLPVTAFVSVLLSIIPLVLHCKNRNVAASSLILWYILLNIFNIINALIWPTDDIDSWWDGKGLCDIEVKVMIASYVAIPGTLVCIFRTLAQVLDTSRANLVPTQSQRWWNHAVVLSFCAIAPVVAMLTHYVYQSNRYILYAIAGCLNNYDRSWVTLVLAWIWPLIICLIAGYYCVIVLHRLTKYRSQFGDILQSANSNLTKSRFMRLFLIAFIMLWAIIPVQTYVVASNIIVTQPWHSYSWSVAHPPDWNEVIKVPVEGHVFYDRWIPVASGYMFFIFFGSGRDAFMMYRAILVFLGFGNCFTSLQSSSANGSSASGSLGSRARLLFNRRWTTTPRAYSNNSADASRSPHDYHDIEKDAVSPGKQSKWRSRYGLRWFLRGRPSASS…
Aspcri1|3597	2	MVYPQAVAIPFLSIIGICIIIVPLILHIKNKNYTSASILVWFVLLNLFNIINAFIWSSDDIDSWWDGTGLCDFEVKIMIASYVAVPGGLLCVFRSLARVLDTRCATLVPNKKQRWRNRGMEILFCVVAPLLSMATHIFYQKSRYMVYQVSGCINNFDDSPISLALAFIWPPIICLPACWYCGLVLHRLRLYRSQFGDILNASNSNINKSRFIRLFSLNFVMLVLIFPIQCYVVWQNTILSFPWHTYSWSAVHGPEWNTIFKHATSGNAFFDRWVPIAACFLVFVFFGCGKDANELYWSFLRSLGLDRCFACLDPEYSRRTSMDSSTGSRVKLLFNKNKRWSSTSRTYVNTNDTPTNPTTRQSYHDIEKGMPSIRIDDDQNSHPKEKSWFRSFFHRPASS…
Aspell1|450922	2	MASTATPLYPLAIVLPVLSFVSILLSIVPLALHWKNRNFPASSLICWYLILNLFNIINALLWPTDDVESWWDGNGLCDVEGKIMIASYIAIPGALVCIFRNLAIVLDTRRAALVPTKSQRLWSRGMVLLFCIIAPGIAMITQYIYQGRRYFLFAIAGCMNGYDESWLTLVLAQIWPLIICFIAGYYCVLVLHRLGKYRSQFGDILQAANSNLTKSRFMRLFLLAFTMLLAIIPVQTYVVATNIAHTLPWHPYSWSVVHPPNWNQIYKVPMEGNVFYDRWIPVSSGFMFFIFFGSGRDSFKMYRATLRFLGFGRFFTSLSSSTATDSTATGSTSSRAKLLFHKKWSSTTRTHVNDSVVSTSSARDYHDLEKGTASRAKPSTWTPWYRRPWLSLNRPSSSS…
Aspeuc1|400160	2	MASPEAPVSSQAILLPVTAFVSVLLSIIPLVLHCKNRNVAASSLILWYILLNIFNIINALIWPTDDIDSWWDGKGLCDIEVKVMIASYVAIPGTLVCIFRTLAQVLDTSRANLVPTQSQRWWNHAVVLSFCAIAPVVAMLTHYVYQSNRYILYAIAGCLNNYDRSWVTLVLAWIWPLVICLIAGYYCVIVLHRLTKYRSQFGDILQSANSNLTKSRFLRLFLIAFMMLWAIIPVQTYVVASNIIVTQPWHSYSWSVAHPPDWNEVIKVPVAGHVFYDRWIPVASGYMFFIFFGSGRDAFVMYRAILIFLGFGRCFTSLQSSSANGSSASGFLGSRAKLLFNRRWTTTARAYSNTSADASRSAHDYHDIEKDAVSPGKQSNWRSRYGLLWFLRGRPSASS…
Aspfij1|440175	2	MSAQAAPVYPLYMQAVLLPVISFVSILLSVVPLVLHWNNRNVAASSLICWYMILNVFNIINAILWPTDDVSSWWDGKGLCDFEGKIMIASYIAVPGTLVCIFRGLACVLDTRRAALVPTKSQRWWNRGMTLLFCFMAPAVATITQIIYQGGRYFVFAISGCVNSYDETWVTLVLAYIWPLIICLIAGYYCVIVLHRLSKYRSQFGDIIQSSNSNMNKSRFVRLFLLAFLMLLAIIPVQTFVVCTNILRTLPWHAYSWDRAHPPTWNVIIKVPTMGEVYFDRWIPAASGFMFFIFFGSGRDATKMYRAILVFLGMHHCFTCLRTSSGTTSADSTGSTSSRAKLLFNWKWTSGTRTNVNNTMHPQPIGHDSQDVEKGVTPQSKQPARTPWYKRVWRLKGSP…
Aspfl1|31625	2	MLVSAILPHGFIPPVVMEYPGITVGCGFAGTSGESSSYRHGFFDRTISWIEIVVGNGEILHASPNENSDLFFGAACSFGTLGITTLLELQLIELPASPVVELTYFPISGIDEAIRKIEELTPNPTYQYLDGIMFTKTKGCICAGLITSLVEEDQVQTFNRPTDPWFYMHAEDMVSSRSSHEKGTASKELIPLPDYLFRYDRGGFWVGKYAFEYFLFPQTKFMRWMLDGISHTRVMYHAVHKSGLFKEYTIQDVAVPYNGAKELINFLDDSFGKYPLWLCPVRTTTTHVSGLMAQQRDQPDPDRHDMMLSVGVWGPGPKGKKNFVDFNRKLEKVVHMVGGQKWLYARTYYTEEEFWSIYDRDTMDGLRQKYHTSYLPSLYQKVKIQPEEVVRQRPWTSKL…
Aspfl2_3|6771	2	MSAPSTTPYAQAVIIPSFSILCMLLTIPPLILHWKNRNLPVVSLICWLLCLNLFNIINAFIWPSDDMDNWWNGAGLCDVEVKVMIASYVAVPGNLLCIFRTLASMIDTRRAMLVPSKQQRWWNIGIDMLFCVIVPVVAIATHIVYQASRYILVGISGCVNSFDESWVSLILAWIWPLVICLIAGYYCSLVVYRLHRYRNQFGDILQASNSNLNKSRFMRLFLLSFIVLLAILPVQTYVVYKNIELSLPWHAYSWRVAHGPHWNKIQKIPSGGDAFFDRWFPIASGFMLFILFGCGRDASRMYGSYLRLLRLDRCFVRTQDSSSDASRSNTSGFSNSRFGLLFHKAWTSTAETCAENPATANSIDRSSDDIEKGRASSPKPQRGQNMSWLKHPWSFLHRP…
Aspfo1|331625	2	MASSVAPVSSQAILLPVTAFVSVLLSIIPLVLHCKNRNVAASSLILWYILLNIFNIINALIWPTDDIDSWWDGRGLCDIEVKVMIASYVAIPGTLVCIFRTLAQVLDTSRANLVPTQSQRWWNHAVVLLFCAIAPVVAMLTHYVYQSNRYILYAIAGCLNNYDRSWVTLVLAWIWPLIICLIAGYYCVIVLHRLTKYRNQFGDILQSANSNLTKSRFMRLFLIAFIMLWAIIPVQTYVVASNIIVTQPWHSYSWSVAHPPDWNEVIKVPVEGHVFYDRWIPVASGYMFFIFFGSGRDAFVMYRAILVFLGFGNCFTSLQSSSANGSSASGSLGSRAKLLFNRRWSTTARAYSNNSADASRSPHDYHDIEKDAVSPGKQSKWRSRYGLLWFLRGRPSASS…
Aspfu1|6581	2	MDSATTGRSPQAVVLPVLSSIAVVVSIPPIILHWKNRNFPATALIGWFLLINTFNIINALIWPTDDVDSWWDGHGLCDVETKVMIASYVGIPGTLVCIFRSLASVLDTRSAMLVPSIGQRWRDRLMDFSFCVIIPVIAMGTHILYQRSRYLILTISGCVNNFDQSWMSLMLAFIWPPIICLLAAFYCALTLYRLHKYRSQFGDILNSANSHLNKSRFLRLFFLACVMLWTILPIQAYVVYRNLMYNLPWHPYSWSRLHGPHSPWSTILKIPMHGEVFFDRWIPVAAGCTLFILFGCCHDALRLYQSAFRLLGLGKCLSGLRTLSQGTSASFTASRARLLSSRKQSPGTGARRTTDSATSGTTTCSHEDIEKGPAPRQESSSITRSYWVPLPRCLLGRTF…
Aspfu_A1163_1|104575	2	MDSATTGRSPQAVVLPVLSSIAVVVSIPPIILHWKNRNFPATALIGWFLLINTFNIINALIWPTDDVDSWWDGHGLCDVETKVMIASYVGIPGTLVCIFRSLASVLDTRSAMLVPSIGQRWRDRLMDFSFCVIIPVIAMGTHILYQRSRYLILTISGCVNNFDQSWMSLMLAFIWPPIICLLAAFYCALTLYRLHKYRSQFGDILNSANSHLNKSRFLRLFFLACVMLWTILPIQAYVVYRNLMYNLPWHPYSWSRLHGPHSPWSTILKIPMHGEVFFDRWIPVAAGCTLFILFGCCHDALRLYQSAFRLLGLGKCLSGLRTLSQGTSASFTASRARLLSSRKQSPGTGARRTTDSATSGTTTCSHEDIEKGPAPRQESSSITRSYWVPLPRCLLGRTF…
Aspgl1|135142	2	MVYSQAVAIPFLSIIGICIIIVPLILHIKNKNYPSAGILIWFVLLNLFNIINAFIWSSDDTDSWWDGTGLCDFEVKIMIASYVAVPGGLLCVFRSLARVLDTRCATLVPDKKQRWRNRGMEILFCVVVPLLSMATQIFYQKSRYMVYQVSGCINNFDDSPISLALAFIWPPIICLPACWYCGLVLHRLRLYRSQFGDILNASNSNINKSRFIRLFSLNFIMLVIIFPIQCYVVWQNTVLSFPWHTYSWSAVHGPEWNTIVKYTTGGNAFFDRWVPIAACFLVFVFFGCGKDANELYRSFLRSLGLDRCFACLDTEYNRRTSMNSSSGSRVKLLFNKNKRWTSTSRTYVNTNTASTTPTTRQSYHDIEKGMPSIRIDDDQNSHPEEKSWFRSFFHRPAPS…
Asphet1|320172	2	MASAVYPVYPQAVVLPILSILSILLSIVPLALHWKNRNYPASSLICWYLILNVFNTINALIWPTDDIASWWDGNGLCDLETKIMIGSYIAIPGTLVCIFRNLAIVLDTRRAALVPTRSQRWWNRGMVLLFCVVAPVIAMITNYVYQGKRYLLFAIAGCMNAYDESWVTLVLAEIWPIIICIIAGYYCILVLHRLGKYRSQFGEILQASSSNLTKSRFMRLFLLAFLMQLAIIPVQTYVFSTNIAHTLPWHPFSWTAVHGPDWNHIFKVPMKGQVFYDRWIPVSSGYMFFIFFGSGRDASKMYRAVLRFLGFGRCFNPLNSTRANDSSATGSRSTGSRAKLLFHKRWTSTARTHMGNSVDSTPSARNYHDIEKGPTSRPKQSQWTSWYRRPWHLLNPPPS…
Asphom1|465790	2	MSAQEAPIYPLYMQAVLLPVISFVSLLLSIVPLVLHWKHRNVAASSLICWYMILNVFNIVNAILWPTDDVSAWWDGNGLCDVEGKIMIASYIAVPGTLVCIFRSLACVLDTRRAALVPTRSQRWWNRGMTLLFCFIAPAIAMITQYVYQGGRYFLFAIAGCVNSYDESWVTLVLAYVWPLVICLIAGYYCVIVLYRLSKYRSQFGDIIQSTNSNMNKSRFLRLFLLAFLMLLAIIPVQTYVVTTNITRTLPWHAYSWSHTHPPTWNTIVKVPTMGQVFFDRWIPAASGFMFFIFFGSGRDATKMYCAIMRFVGLHHCFPCLRPSTTTTISTGSTGSTSSRAKLLFHWKWTSASRYPLTSYRTGVNTTTNPRSIPRGFPDIEKGISLQTKNPSNTPWYKR…
Aspibe1|352778	2	MTPTAAPLYPEATLVPVLSFVSMILSIIPLVMHWKNRNFPASSLICWYLVLNLFNIVNALIWPTDDVDSWWDGNGLCDIEAKVMIGSYIAIPGTLVCIFRSLAHVLDTSRANLVPTKSQRWWNRGMVLLFCVIAPMIAMLTHYIYQGGRYFLFAIAGCLNSYDQSWVTLALAWIWPLIICLIAAYYCVIVLHRLAKYRSQFGDILQSANSNLTKSRFMRLFLLAFVMLWAILPVQAYVISSNIILTQPWHPYSWSTLHSPNWNQVIKVPTGGHVFYDRWIPVASGFVFCIFFGSGRDASKMYCKILGFLGFGYFFASLQSSTANGSHATGSTGSRAKLLFHKTWMTTTRTHVNSSVDAARSTRDYRDIEKGATSRATQSRWASWYRRPWFLQSRSHSSS…
Aspind1|497097	2	MSAQEAPVYPLYMQAVLLPVISFVSLLLSVVPLVLHWNNRNVAASSLICWYMILNVFNIINAILWPTDDVMIASYIAVPGTLVCIFRSLACVLDTRRAALVPTKSQRWWNRGMTLLFCFIAPAIAMITQIIYQGGRYFLFAISGCVNSYDETWVTLVLAYIWPLVICLIAGYYCVIVLHRLSKYRSQFGDILQSSNSNMNKSRFVRLFLLAFLMLLAIIPVQTFVVCTNILRTLPWHAYSWDRAHPPTWNTIIKVPAMGEVYFDRWIPAASGFMFFIFFGSGRDATKMYRAILVFLGMHHCFPCLRTSSGTTSADSTGSTSSRAKLLFNWKWTSATRTNINNTTHRLPIGHDTQDVEKGVTLQSKQAARTPWYKRVWRLKGTPSKDRMLPLHHLAETTA…
Aspjap1|309942	2	MQAVLLPVISFVSLLLSVVPLVLHWNNRNVAASSLICWYMILNVFNIINAILWPTDDVSSWWNGKGLCDFEGKVMIASYIAVPGTLVCIFRSLACVLDTRRAALVPTKSQRWWNRGMTLLFCFIAPAIAMITQIIYQGGRYFLFAISGCVNSYDETWVTLVLAYIWPLVICLIAGYYCVIVLHRLSKYRSQFGDILQSSNSNMNKSRFVRLFLLAFLMLLAIIPVQTFVVCTNILRTLPWHAYSWDRAHPPTWNTIIKVPAMGEVYFDRWIPAASGFMFFLFFGSGRDATKMYRAILVFLGMQHCFPCLRTSSGTSSADSTGSTSSRAKLLFNWKWTSANRTNVNNTTHRLPIGYDTQDVEKGVTLQSKQPARTPWYKRVWRLKGSPSKDRMLPLHHLA…
Aspka1_1|20907	2	MASSVAPGSSQAILLPVTAFVSVLLSIIPLVLHCKNRNVAASSLILWYILLNIFNIINALIWPTDDIDSWWDGRGLCDIEVKVMIASYVAIPGTLVCIFRTLAQVLDTSRANLVPTQSQRWWNHAVVLSFCAIAPVVAMLTHYVYQSNRYILYAIAGCLNNYDRSWVTLVLAWIWPLIICLIAGYYCVIVLHRLTKYRNQFGDILQSANSNLTKSRFMRLFLIAFIMLWAIIPVQTYVVASNIIVTQPWHSYSWSVAHPPDWNEVIKVPVEGHVFYDRWIPVASGYMFFIFFGSGRDAFVMYRAILVFLGFGNCFTSLQSSSANGSSASGSLGSRAKLLFNRRWTTTARAYSNNSADASRSPHDYYDIEKDAVSPGKQSKWRSRYGLLWFLRGRPSASS…
Asplac1|332946	2	MALPETPVSSQAILLPVLAFVSVLLSIIPLVLHWKNRNFAASSLILWYLLLNIFNIVNALIWPTDDLDLWWDGNGLCDIEVKIMIASYVAIPGTLVCIFRNLAQVLDTSRANLVPTQSQRWWNHTMVLSFCVISPVIAMLTHYVYQANRYILYAIAGCLNNYDRSWVTLVLAWIWPLIICLIAGYYCVIVLHRLTKYRSQFGSILQSANSNLTKSRFMRLFLIAFIMLWAIIPVQTYVVASNIIVTQPWHSYSWSVAHPPNWNEVIKVPVEGRVFYDRWIPVASGYMFFIFFGSGRDALVMYRAISDFLGFGNCFTSLKSSSANSSSASGSLGSRAKLLFNRRWTTTARTSSNNSADAIRAAHGYHDLEMGAVSGAKQSQWMSRFRLLWMLRSRPSSGQ…
Asplep1|185105	2	MTMATTPLFAQAVIIPLLSILSILFSIAPLILHWGNRNFPATFLVCWFLCLNFFNVINALIWPNDDMDTWWSGVGLCDVEVKVMIASYVAVPGCLLCIFRNLACVLDTRRAILIPTKQQRWWNRGMDLLFCVVVPILAMITQIIYQANRYLLFGISGCVNSFDESWASLILAWIWPLVICLMGGYYCGLVLHRIHKYRSQFGDILRSSNSNYNKSRFMRLFFLSFIMLLAIIPVQIFVVYKNIKLSLPWHSYSWSVAHGPHWNNIKKIPSQREVFFDRWFPIVSGIMFFIFFGCGRDATKMYRSILRSLHLECCFARSHTSSSDTSRSSTPGSMNSRVRLLLHKTWYYTPRTQADNSASMSAANKSFEDREKGIVSSPAPQREQSASWLETPWSHFSRS…
Aspmin1|249426	2	MLVSAILPHGFIPPVVMEYPGITVGGGFAGTSGESSSYRHGFFDRTISWIEIVVGNGEILHASPNENSDLFFGAACSFGTLGITTLLELQLIELPASPVMELTYFPISGIDEAIKKIEELTPNPTYQYLDGIMFTKTKGCICAGSITSLVEGDQVQTFNRPTDPWFYMHAEDMVSSRSSLEKGTASKELIPLPDYLFRYDRGGFWVGKYAFEYFLFPQTKFMRWMLDGISHTRVMYHAVHKSGLFKEYTIQDVAVPYNGAKELINFLDDSFGKYPLWLCPVRTTTTHVSGLMAQQRDQPDPDRHDMMLSVGVWGPGPKGKKNFVDFNRKLEKVVHMLGGQKWLYARTYYTEEEFWSIYDRDTMDGLRQKYHTSYLPSLYQKVKIQPEEVVRQRSWTSKL…
Aspneo1|154954	2	MASSVAPVSSQAILLPVTAFVSVLLSIIPLVLHCKNRNVAASSLILWYILLNIFNIINALIWPTDDIDAWWDGKGLCDIEVKVMIASYVAIPGTLVCIFRTLAQVLDTSRANLVPNQSQRWWNHAVVLSFCAIAPVVAMLTHYVYQSNRYILYAIAGCLNNYDRSWVTLVLAWIWPLIICLIAGSYCVIVLHRLTKYRNQFGDILQSANSNLTKSRFMRLFLIAFIMLWAIIPVQTYVVASNIIVTQPWHSYSWSVAHPPDWNEVIKVPVEGHVFYDRWIPVASGYMFFIFFGSGRDAFVMYRAILVFLGFGNCFTSLQSSSANSSSASESLGSRAKLLFNRRWTTTARAYSNNSANASRSPHDYHDIEKDAVSPGKQSKWRSRYGLRWFLRGRPSAPG…
Aspni7|1125383	2	MALPETPVSSQAILLPVLAFVSVLLSIIPLVLHWKNRNFAASSLILWYLLLNIFNIVNALIWPTDDLDLWWDGNGLCDIEVKIMIASYVAIPGTLVCIFRNLAQVLDTSRANLVPTQSQRWWNHTMVLSFCVIAPVIAMLTHYVYQANRYILYAIAGCLNNYDRSWVTLVLAWIWPLIICLIAGYYCVIVLHRLTKYRSQFGSILQSANSNLTKSRFMRLFLIAFIMLWAIIPVQTYVVASNIIVTQPWHSYSWSVAHPPNWNEVIKVPVEGRVFYDRWIPVASGYMFFIFFGSGRDALVMYRAISIFLGFGNCFTSLKSSSANSSSASGSLGSRAKLLFNRRWTTTARTSSNNSADAIRAAHGYHDLEMGAVSGAKQSQWMSRFRLLWMLRSRPSSGQ…
Aspni_bvT_1|313379	2	MALPETPVSSQAILLPVLAFVSVLLSIIPLVLHWKNRNFAASSLILWYLLLNIFNIVNALIWPTDDLDLWWDGNGLCDIEVKIMIASYVAIPGTLVCIFRNLAQVLDTSRANLVPTQSQRWWNHTMVLSFCVISPVIAMLTHYVYQANRYILYAIAGCLNNYDRSWVTLVLAWIWPLIICLIAGYYCVIVLHRLTKYRSQFGSILQSANSNLTKSRFMRLFLIAFIMLWAIIPVQTYVVASNIIVTQPWHSYSWSVAHPPNWNEVIKVPVEGRVFYDRWIPVASGYMFFIFFGSGRDALVMYRAISDFLGFGNCFTSLKSSSANSSSASGSLGSRAKLLFNRRWTTTASYPRTSSNNSADAIRAAHGYHDLEMGAVSGAKQSQWMSRFRLLWMLRSRPS…
Aspni_DSM_1|158381	2	MALPETPVSSQAILLPVLAFVSVLLSIIPLVLHWKNRNFAASSLILWYLLLNIFNIVNALIWPTDDLDLWWDGNGLCDIEVKIMIASYVAIPGTLVCIFRNLAQVLDTSRANLVPTQSQRWWNHTMVLSFCVISPVIAMLTHYVYQANRYILYAIAGCLNNYDRSWVTLVLAWIWPLIICLIAGYYCVIVLHRLTKYRSQFGSILQSANSNLTKSRFMRLFLIAFIMLWAIIPVQTYVVASNIIVTQPWHSYSWSVAHPPNWNEVIKVPVEGRVFYDRWIPVASGYMFFIFFGSGRDALVMYRAISDFLGFGNCFTSLKSSSANSSSASGSLGSRAKLLFNRRWTTTASYPRTSSNNSADAIRAAHGYHDLEMGAVSGAKQSQWMSRFRLLWMLRSRPS…
Aspni_NRRL3_1|8503	2	MALPETPVSSQAILLPVLAFVSVLLSIIPLVLHWKNRNFAASSLILWYLLLNIFNIVNALIWPTDDLDLWWDGNGLCDIEVKIMIASYVAIPGTLVCIFRNLAQVLDTSRANLVPTQSQRWWNHTMVLSFCVIAPVIAMLTHYVYQANRYILYAIAGCLNNYDRSWVTLVLAWIWPLIICLIAGYYCVIVLHRLTKYRSQFGSILQSANSNLTKSRFMRLFLIAFIMLWAIIPVQTYVVASNIIVTQPWHSYSWSVAHPPNWNEVIKVPVEGRVFYDRWIPVASGYMFFIFFGSGRDALVMYRAISIFLGFGNCFTSLKSSSANSSSASGSLGSRAKLLFNRRWTTTARTSSNNSADAIRAAHGYHDLEMGAVSGAKQSQWMSRFRLLWMLRSRPSSGQ…
Aspnom13137_1|6846	2	MSASSTAPYAQAVIIPSLSILCFLLTIPPLILHWKNKNFPVVSLICWLLCLNLFNVINAFIWPNDDMGSWWSGAGLCDVEVKVMIASYVAVPGNLVCIFRALAGMIDTRRAMLVPSKQQRRWNLGIDMLFCVIVPVLAMATHIVYQANRYILVGISGCVNSFDESWVSLILAWIWPLLICLIAGYYCSLVVYRLHRYRNQFGDILQASNSNLNKSRFMRLFILSFIVLLAILPVQTYVVYKNIELSLPWHSYSWNVAHGPHWNKILKIPSGGEAFFDRWFPVAAGFMLFILFGCGRDASRMYGSYLRLLRLDHYFVRAHGSSPDASRSNTSGFSNSRLGLLFHKSSTSTAGTCTENPATANSIDRSSNDIEKGRVSSPKPQRGKRISWLKHPWSLWHRP…
Aspnom1|24061	2	MSASSTALYAQAVIIPSLSILCFLLTIPPLILHWKNKNFPVVSLICWLLCLNLFNVINAFIWPNNDMDSWWSGAGLCDVEVKVMIASYVAVPGNLVCIFRALAGMIDTRRAMLVPSKQQRRWNLGIDMLFCVIVPVLAMATHIVYQANRYILVGISGCVNSFDESWVSLILAWIWPLLICLMAGYYCGLVVYRLHRYRNQFGDILQASNSNLNKSRFMRLFILSFIVLLAILPVQTYVVYKNIELSLPWHSYSWNVAHGPHWNKILKIPSGGEAFFDRWFPVAAGFMLFILFGCGRDASRMYGSYLRLLRLDRYFVRAHGSSPDASRSNTSGFSNSRLGLLFHKSSTSTAGTCTENPATANSIDRSSNDIEKGRVSSPKPQRGKSISWLKHPWSLWHRP…
Aspnov1|97546	2	MDSATTGHSPQAVVLPVLSSIAVVVSIPPVILHWKNRNFPATALISWFLISNIFNIINALIWPTDDVDSWWDGRGLCDVETKVMIASYVGVPGTLVCIFRSLASVLDTRRAMLVPSTSQRWRNRLMDISFCVIIPVIAMMTHILYQRSRYLIFTISGCVNNFDQSWVSLVLAFIWPPIICLLAAFYCGLTLCRLHKYRSQFGDILNSANSHLNKSRFLRLFFLACIMLWTILPIQAYVVYRNLMYNLPWHPYSWSRLHGPNSPWSTILKVPMHGEVFFDRWISVTAGYVLFILFGCCNDALRLYQSALCLLGLGKCLSGLRTLSQGASASFTASRAKLLSSRKQSSGTGPRRTTDSTTSGTTTSSHEDIEKGPAPRQESSSTTRSHWVPLPRCLLSRTF…
Aspnovo1|202033	2	MLASRTAPYAQAVIIPSLSILCMLLTIPPLILHWKNRNFPVVSLICWLLCLNLFNIINAFIWPNDDMDNWWNGAGLCDVEVKVMIASYVAVPGNLLCIFRTLARMIDTRRAMLVPSKQQRWWNIGIDMLFCVIVPAVAMATHIVYQASRYILVGISGCVNSFDESWVSLILAWIWPLVICLIAGYHCSLVVYRLHRYRNQFGDILQASNSNLNKSRFMRLFLLSFIVLLAILPVQTYVVYKNIELSLPWHSYSWRVAHGPHWNKIQKIPSGGDPFFDRWFPIASGFMLFILFGCGRDASRMYGSYLRLLRLDRCFVRTHDSSSDACRSNTSGFSNSRFGLLFHKTWTSTAGTGAENPAAANSIDRSSDDIEKGRVSSLKPQRGQNMSWLKHPWSFLHRP…
Aspoch1|509794	2	MSSAPVLPYPQAVAIQTLSAIAILISLPPLVLHWKNRNFPAASLICWFLVLDLFNITNAFIWPGDDIENWWDGEGLCDVEVKILTGAYAAIPGTLVCIFRNLAAVLDTRRATLVPTKRQRRQSHGIELMFCLGIPLITALLHMVYQGNRYFIFAISGCVTGLDESWVSLALGYIWPLVICLIGNYYCGLVLYRLHRYRSQFGDIIRSANSGLNKSRFLRLFSLSFVMMLALTPTQAFMVYRNISLNLPWHSYSWTYIHDYAWYEIVKVPTNGEVFFDRWIPVIAGFMSFIFFGCGKDALSMYRSILRFFGLDCCFRTPQSSSAGSFAQNTSRSSGSRVRLLFARNSKQNARGIANTSCRTDSSNGSYEDIEKGSPPSEPSKRPGRFSWPKSPFSWLRHP…
Aspor1|7390	2	MSAPSTTPYAQAVIIPSFSILCMLLTIPPLILHWKNRNLPVVSLICWLLCLNLFNIINAFIWPSDDMDNWWNGAGLCDVEVKVMIASYVAVPGNLLCIFRTLASMIDTRRAMLVPSKQQRWWNIGIDMLFCVIVPVVAIATHIVYQASRYILVGISGCVNSFDESWVSLILAWIWPLVICLIAGYYCSLVVYRLHRYRNQFGDILQASNSNLNKSRFMRLFLLSFIVLLAILPVQTYVVYKNIELSLPWHAYSWRVAHGPHWNKIQKIPSGGDAFFDRWFPIASGFMLFILFGCGRDASRMYGSYLRLLRLDRCFVRTQDSSSDASRSNTSGFSNSRFGLLFHKAWTSTAETCAENPATANSIDRSSDDIEKGRASSPKPQRGQNMSWLKHPWSFLHRP…
Asppar1|236933	2	MDMLVSAILPHGFIPPVVMEYPGITVGGGFAGTSGESSSYRHDFFDRTISWIEIVIGNGEILHASPNENSDLFFGAACSFGTLGSMTLLELQLIELPASPVVELTYFPISGIDEAIRKIEEPTPNPTYQYLDGIMFTKTKGCICAGSITSLVEGDQVQTFNRPTDPWFYMHAEDMVSSPSSLEKETASKELIPLPDYLFRYDRGGFWVGKYAFEYFLFPQAKFMRWMLDGISHTRVMYHAVHKSGLFKEYTIQDVAVPYTGAKELINSLDDSFGKYPLWLCPVRTTTTHVSGLMAQQRDQPDPDRHDMMLSVGVWGPGPKGKKNFVDFNRKLEKVVNMVGGQKWLYARTYYTEEEFWSIYDRDTMDSLRQKYHTSYLPSLYQKVKIQPKEVVRQRSWTS…
Asppari1|377260	2	MLVSAILPHGFIPPVVMEYPGITVGCGFAGTSGESSSYRHGFFDRTISWIEIVVGNGEILHASPNENSDLFFGAACSFGTLGITTLLELQLIELPASPVVELTYFPISGIDEAIRKIEELTPNPTYQYLDGIMFTKTKGCICAGLITSLVEEDQVQTFNRPTDPWFYMHAEDMVSSRSSHEKGTASKELIPLPDYLFRYDRGGFWVGKYAFEYFLFPQTKFMRWMLDGISHTRVMYHAVHKSGLFKEYTIQDVAVPYNGAKELINFLDDSFGKYPLWLCPVRTTTTHVSGLMAQQRDQPDPDRHDMMLSVGVWGPGPKGKKNFVDFNRKLEKVVHMVGGQKWLYARTYYTEEEFWSIYDRDTMDGLRQKYHTSYLPSLYQKVKIQPEEVVRQRPWTSKL…
Aspph1|256296	2	MALPETPVSSQAILLPVLAFVSVLLSIIPLVLHWKNRNFAASSLILWYLLLNIFNIVNALIWPTDDLDLWWDGNGLCDIEVKIMIASYVAIPGTLVCIFRNLAQVLDTSRANLVPTQSQRWWNHTMVLSFCVIAPVIAMLTHYVYQANRYILYAIAGCLNNYDRSWVTLVLAWIWPLIICLIAGYYCVIVLHRLTKYRSQFGSILQSANSNLTKSRFMRLFLIAFIMLWAIIPVQTYVVASNIIVTQPWHSYSWSVAHPPNWNEVIKVPVEGRVFYDRWIPVASGYMFFIFFGSGRDALVMYRAISIFLGFGNCFTSLKSSSANSSSASGSLGSRAKLLFNRRWTTTARTSSNNSADAIRAAHGYHDLEMGAVSGAKQSQWMSRFRLLWMLRSRPSSGQ…
Asppip1|106679	2	MASSVAPVSSQAILLPVTAFVSVLLSIIPLVLHCKNRNVAASSLILWYILLNIFNIINALIWPTDDIDSWWDGQGLCDIEVKVMIASYVAIPGTLVCIFRTLAQVLDTSRANLVPTQSQRWWNHAVVLSFCAIAPVVAMLTHYVYQSNRYILYAIAGCLNNYDRSWVTLVLAWIWPLIICLIAGYYCVIVLHRLTKYRNQFGDILQSANSNLTKSRFMRLFLIAFIMLWAIIPVQTYVVASNIIVTQPWHSYSWSVAHPPDWNEVIKVPVEGHVFYDRWIPVASGYMFFIFFGSGRDAFVMYRAVLIFLGFGRCFTSLQSSSANCSSASGSLGSRAKLLFNRRWTTTPRAYSNNSADASRSLHDYHDIEKNAVSPGKQSKWRSRYGLLWFLRGRPSASS…
Asppsec1|290638	2	MSASSTAPYAQAVIIPSLSILCILLTIPPLILHWKNRNFPVVSLICWLLCLNLFNIINAFIWPNDDMDSWWDGAGLCDVEVKVMIASYVAVPGNLVCIFRALAGMIDTRRAMLVPSKQQRWWNFGIDMLFCVIVPVVAMATHIVYQASRYILIGISGCVNSFDESWVSLILAWIWPLVICLMAGYYCSLVVYRLHRYRNQFGDILQASNSNLNKSRFMRLFILSFIVLLAILPVQTYVVYKNIELSLPWHSYSWSVVHGPYWNRIQKIPSGGEAFFDRWFPVASGFMLFILFGCGRDASRMYGSYLRLLRLDHCFVRAHDSSPDASRSHTSGFSNSRLGLLFHISWTSTAGTCAENPATANSIDRSSDDIEKGRVSSPKPQRGQTMSWLKHPWSILHRP…
Asppsen1|269420	2	MLVNATLPQGFIPPVVMEYPGITVGGGFAGTSGESSSYRHGFFDRTISWIEIVIGNGEILQASPTENSDLFFGAACSFGTLGITTLLELQLIELPTNPVVELAYFPISGIDEAIRKIEELTPNPAYQYLDGIMFTKTKGCICAGSITSMAEKDQVQTFTRPTDPWFYMHAEDMVSSLSNLEKGTASKELIPLTDYLFRYDRGGFWVGKYAFEYFLFPQTKFMRWVLDGISHTRVMYHAVHKSGLFKEYTIQDVAVPSTGAKELIDFLDDSFGRYPLWLCPVRTTTTHVSGLMAQRRNHPDPDHRDMMLSIGVWGPGPKGKKNFVDFNRKLEKVVNMLGGQKWLYARTYYTEEEFWSIYDRDTLDGLRQKYHTSYLPNLYQKVQIQPEEVVKKRSWTSRL…
Asppset1|261250	2	MSASSTDPYAQAVIIPSLSILCILLTIPPLILHWKNRNFPVVSLICWLLCLNLFNIINAFIWPNDDMDSWWDGAGLCDVEVKVMIASYVAVPGNLVCIFRALAGMIDTRRAMLVPSKQQRWWNLGIDMLFCVIVPVVAMATHIVYQASRYILIGISGCVNSFDESWVSLILAWIWPLVICLMAGYYCSLVVYRLHRYRNQFGDILRASNSNLNKSRFMRLFILSFIVLLAILPVQTYVVYKNIELSLPWHSYSWSVAHGPYWNRIQKIPSGGEAFFDRWFPVASGFMLFILFGCGRDASRMYGSYLRLLRLDHCFVRVHDSSPDTSRSHTSGFSNSRLGLLFHKSWTSTAGACAENPDTANSIDRSSDDVEKGRVSSPKPQRGQTMSWLKHPWSIFHRP…
Asppseute1|141706	2	MALYAQTLLVPILSVVSMVLSITPLILHWQNRNWAATCLICWCLGLNLFNVVNALIWPNDDIDSWWSGAGLCDLEVKIMVASYVAVPGNLLCIFRNLASVLDTRRATLVPSKQQRWRNHFFDILFCVVVPVMAMITHIVYQKSRYVLWGISGCVNSFDESWVSFVLSFMWPPIICFIAGYYCAGLVLYRLHKYRSQFGNILESANSNLSKSRFLRLFFLSFVMLLAIIPTQIFVIYKNVQYSYPWHRYSWSAAHPPDWGTIPKWRSDGEVFFDRWVPITSGFLFFLFFGCGHDAARIYRTVLRFFGFTCVQRPSLASTASSGTGSMNSRAKILGRKKTSSNSRTYVNNITSTRVAGTIYEDLEMGASVPRGPKRSAWLRFFKLSTRVRKPPTPDLSTPS…
Aspram1|1387	2	MSSAPVLPYPQAVAIQTLSAIAILISLPPLVLHWKNRNFPAASLICWFLVLDLFNITNAFIWPGDDIENWWDGEGLCDVEVKILTGAYAAIPGTLVCIFRNLAAVLDTRRATLVPTKRQRRQSHGIELMFCLGIPLITALLHMVYQGNRYFIFAISGCVTGLDESWVSLALGYIWPLVICLIGNYYCGLVLYRLHRYRSQFGDIIRSANSGLNKSRFLRLFSLSFVMMLALTPTQAFMVYRNISLNLPWHSYSWTYIHDYAWYEIVKVPTNGEVFFDRWIPVIAGFMSFIFFGCGKDALSMYRSILRFFGLDCCFRTPQSSSAGSFAQNTSRSSGSRVRLLFARNSKQNARGIANTSCRTDSSNGSYEDIEKGSPPSEPSKRPGRFSWPKSPFSWLRHP…
Aspsac1|406625	2	MNAQDAPLYPLHLQAVLLPVLSFLSLLLSVVPLVLHWKNRNVASSSLICWYMILNVFNIVNAILWPTDDVGSWWDGKILCDFEGKIMIASYIAVPGTLVCIFRSLACVLDTRRAALVPTRSQRWWNRGMTLLFCFIAPAIAMITQIIYQGSRYFVFAIAGCVNSYDESWVTLTLAYIWPLIICLIAGYYCVIVLCRLSKYRNQFGDILQSSNSNMNKSRFVRLFLLAFLMLLCIIPVQTFVVSTNIIRTLPWHAYSWDYVHPPTWNTIVKVPTMGEAFWDRWIPAASGFMFFVFFGSGRDATKMYRAILVFVGLHYCFPCLRTSSATTSTTSTGSTSSRAKLLFHWKRTSAIRTYVNSSTNLQPTTRHTPDIEKAFPLPNKQPPRGPWYKRVWQRNGTA…
Aspscl1|564800	2	MAPTAAPLYPEAILVPVLSFISMLLSIVPLVLHWKNRNFAASSLICWYLVLNLFNIINALIWPTDDDCDVEAKIMIGSYIVIPGTLVCIFRNLAHVLDTSLMVLLFCVIAPVIAMLTHYIYQRGRYFLFAIAGCFNSYDQSWVTLALAWIWPLIICLIAAYYCVLVLHRLAKYRSQFGDILQSANSNLTKPRFMRLFLPAFVMLWAILPVQTYVVSTNIIRTQPWHPYSWSTVHSQEWDKVIKVPTGGHVFYDRWIPVASGYVFCIFFGSGRDASKMYCTILGFLGFGYFFTSLQSSTANGSYATGSTGSRAKLLFHKTWTTTTRTHVNSSVDAARSAHVYRDIEKGATSRAKQSKLASWYRRPWFSQSRHPSSSQERMVALHHMPEPTTTVSTNAWAG…
Aspscle1|329167	2	MASTAAPLYPEAILVPVLSFISMLLSIVPLVLHWKNRNFPASSLICWYLVLNLFNIVNALIWPTDDVDSWWDGNGLCDVEAKIMIGSYIAIPGTLVCIFRNLAHVLDTSRANLVPTKSQRWWNRGMVLLFCVIAPVIAMLTHYVYQGGRYFLFAIAGCLNSYDQSWVTLALAWIWPLIICLIAGYYCVIVLHRLAKYRSQFGDILQSANSNLTKSRFMRLFLLAFVMLWAIIPVQTYVVSSNIILTQPWHTYSWSTLHSPNWNKVIKVPTGGHVFYDRWIPVASGYVFCIFFGSGRDASKMYCKIVGFLGFGYFFASLQSSAANGSHATGSTSSRAKLLFHKTWMTTTRTHVNSSVDAARSARDYRDIEKGATSRAKQSKWTSWYRRPWFSQSRNHSSS…
Aspser1|171948	2	MSASSTAPYAQAVIIPSLSILCMLLTIPPLILHWKNRNFPVVSLICWLLCLNLFNIINAFIWPNDDMDNWWNGAGLCDVEVKVMIASYVAVPGNLLCIFRTLASMIDTRRVMLVPSKQQRWWNIGMDMLFCVIVPVVAMATHIVYQASRYILIGISGCVNSFDESWVSLILAWIWPLLICLIAGYYCSLVVYRLHRYRNQFGDILQASNSNLNKSRFMRLFLLSFIVLLAILPVQTYVVYKNIELSLPWHSYSWRVAHGPHWNKIQKIPSGGDAFFDRWFPIASGFMLFILFGCGRDASRMYGSYLRLLRLDRCFVRTHDSSSDACRSNTSGFSNSRFGLLFHKTWTSTARTCAENPAAANSIDRSSDDIEKGRVSSPKPQRGQNMSWLKHPWSFLHRP…
Aspste1|441940	2	MGSESEPRYRTAATAVIIPVLSIVSILVSLVPLALHWKNRNFPATCLIGWFLVLNLFNIVNAIIWPNDDVDSWFSGVGLCDVEVKIMIASYVAVAGNLLGIFRGLANVLDTSRANLVPSKKQRWQNHFMDILFCVIIPIIAMITHIIFQANRYMLFAISGCVNSFDESWVSFVLSFVWPPIICLITGYYCSLVLYRLHKYRSQFGDVLQSSNSNISKSRFLRLFLLSFTMLLVILPTQAFVVWKNVTLSLPWHSYSWNTLHGPMWNEIAMIPTNGEVFFDRWIPIASGFMFFLFFGCGRDASNMYASICRSFGLECCLAGGQTSSAGTTSSTAVGTMHSRVRLLFRKKTSSATRVYVSNVTSVNPVDRSYVDLENRTATPQSHGHMHNLSWIQRFFPFS…
Aspsy1|58761	2	MSRSTESVVMQTLSALSILASVLPLALHWKNRNFPAATLVGWYILLNLFNIINAFIWPTDDVDNWWDGVGLCDIQVKLLVASYVAVPGCLVCIFRGLACVLDTSRATLVPSKRQRWRNRVVESMFCVVIPMIAALLHMVYQGNRYFIFAISGCVSGLDESWVSLALGYIWPFIICLFASYYCGLVLFRLRRYRNQFNEIIRAANSGLNKSRFFRLFFLSFTMVLAITPVQVYVVYVQVEASLPWHAFSFSNLHGDGHRWSQITKVPTNGKVFYDRWTPIAAGFMIFIFFGCGRDASRIYRAVLRPFGLDRCFRPIQTSSTGSIPRDGSGSTSSRAQLISGNKNQKAR
Asptaic1|199579	2	MMGSFEFPLYPQAVIVPLLAFFSIFVSIAPLVLHWKNRNLPACCLIGWFLMLNLFNITNAIIWPTDDSTMWWNGAGLCDIEVKIMIASYVAVPGDIMCIFRGLACVLDTRRATLVPTKQQRWRNRLMETLFCVAVPVIAMITQVAYQANRYMIFAISGCVNSFDESWMSVLLGFIWPPIICFIAAYYCGLVLYRLHKYRSQFSDILNSSNSKLNKSRFMRLFFLSFIMLLAIIPVQIYVLYKNVEGTIPVWHAYTWERTHAGWDIIYKVPSNGQAFFDRWIPIVSGFFFFVFFGCGRDAARIYRLILNFLGLGHCFACVRTSPAGTDASTGHTESSGSRAKLLFHKKWSSSERTYINDPLPTSRTGRTNLDEQSADNGKTSWVRSPFSALRRSYSASRE…
Asptam1|313120	2	MSASSTAPYAQAVIIPSLSILCILLTIPPLILHWKNRNFPVVSLICWLLCLNLFNIINAFIWPNDDMDSWWDGAGLCDVEVKVMIASYVAVPGNLVCIFRALAGMIDTRRAMLVPSKQQRWWNFGIDMLFCVIVPVVAMATHIVFQASRYILIGISGCVNSFDESWVSLILAWIWPLVICLMAGYYCSLVVYRLHRYRNQFGDILQASNSNLNKSRFMRLFILSFIVLLAILPVQTYVVYKNIELSLPWHSYSWSVAHGPYWNRIQKIPSGGESFFDRWFPVASGFMLFILFGCGRDASRMYGSYLRLLRLDHCFVRVHDSSPDASRSHTSGFSNSRLGLLFHKSWTSTAGTCAENPATANIIDRSSNDIEKGRVSSPKPQRGQTMSWLKHPWSILHRS…
Aspte1|2476	2	MALYAQTLLVPILSVVSMVLSITPLILHWQNRNWPATCLICWCLGLNLFNVVNALIWPNDDIDSWWSGVGLCDLEVKIMIASYVAVPGNLLCIFRNLASVLDTRRATLVPSKQQRWRNHFIDILFCIVVPVMAMITHIIYQKSRYVLWGISGCVNSFDESWVSFVLSFIWPPIICFIAGYYCGLVLYRLHKYRSQFGSILESANSNLSKSRFLRLFFLSFVMLLAIIPTQIFVIYKNVQYSYPWHRYSWSTAHSPDWGTIPKWRSDGEVFFDRWVPITSGFLFFLFFGCGHDAARIYRTVLRFFGFTCVRGPPLASTVSSGTGSMNSRAKILGRKKRSSDSRTYVNNITSTRVAGTIYEDLEMGASVPRGPKRSAWLRLFKLSSRVRKPPTPDLSTPLN…
Asptra1|592042	2	MLVSAILPHGFIPPVVMEYPGITVGGGFAGTSGESSSYRHDFFDRTISWIEIVIGNGEILHASPNENSDLFFGAACSFGTLGTTTLLELQLIELPASPVVELTYSPISGIDEAIRKIEEPTPNPTYQYLDGIMFTKTKGCICAGSITSLVEGDQVQTFNRPTDPWFYMHAEDMVSSPSSLEKETASKELIPLPEYLFRYDRGGFWVGKYAFEYFLFPQAKFMRWMLDGISHTRVMYHAVHKSGLFKEYTIQDVAVPYTGAKELINSLDDSFGKYPLWLCPVRTTTTHVSGLMAQQRDQPDLDRHDMMLSVGVWGPGPKGKKNFVDFNRKLEKVVNMVGGQKWLYARTYYTEEEFWSIYDRDTMDGLRQKYHTSYLPSLYQKFKIQPKEVVRQRSWTSKL…
Asptu1|195628	2	MASSVAPVSSQAILLPVTAFVSVLLSIIPLVLHCKNRNVAASSLILWYILLNIFNIINALIWPTDDIDSWWDGKGLCDIEVKVMIASYVAIPGTLVCIFRTLAQVLDTSRANLVPTQSQRWWNHAVVLSFCAIAPVVAMLTHYVYQSNRYILYAIAGCLNNYDRSWVTLVLAWIWPLIICLMAGYYCVIVLHRLTKYRSQFGDILQSANSNLTKSRFMRLFLIAFIMLWAIIPVQTYVVTSNIIVTQPWHSYSWSVAHPPDWNEVIKVPVEGHVFYDRWIPVASGYMFFIFFGSGRDAFVMYRAILVFLGFGNCFTSLQSSSANGSSASGSLGSRAKLLFNRRWTTTARAYSNNSADASRSAHDYHDIEKDAVSPGKQSKWRSRYGLRWFLRGRPSAPN…
Aspuda1|5228	2	MDSATTERSTQAVVLPVLSSIAVVVSIPPIILHWKNRNFPATALICWFLISNIFNIINALIWPTDDVDSWWDGQGLCDIETKVMIASYVAVPGTLVCIFRSLASVLDTRRAMLVPSTSQRWRNRLMDMSFCVVIPVIAMITHIVYQRSRYLIFGISGCVNNFDQSWASLVLAFIWPPIICLLAASYCGITLYRLHKYRSQFGDILNSANSHLNKSKFLRLFFLACIMLCTILPIQAYVVYRNLMYNLPWHPYSWSRLHGPHSPWSIILKIPTQGQVFFDRWIPIAAAYVLFIFFGCCKDALRLYQSALCLPGLGRCLSGLRTLSQDTSASITEGFTASRAKLLSSRKQSSGTGTTTDSTTSGKITSSHEDIEKGAAPRQESSYTTRSRWVSLPGCLLRR…
Aspuva1|321932	2	MQAVLLPVISFVSLLLSVVPLVLHWNNRNVAASSLICWYMILNVFNIINAILWPTDNVGSWWNGKGLCDSEVKVMIASYIAVPGTLVCIFRSLACVLDTRRAALVPSKSQRWWNRGMTLLFCFIAPAIAMITQIIYQGGRYFLFAISGCVNSYDETWVTLVLAYIWPLVICLIAGYYCVVVLHRLSKYRSQFGDILQSSNSNMNKSRFVRLFLLAFLMLLAIIPVQTFVVCTNILRTLPWHAYSWDRAHPPTWNTIIKVPTMGEVYFDRWIPAASGFMFFIFFGSGRDATKMYRAILVFLGMHHCFPGLRTSSGTTSADSTGSTSSRAKLLFNWKWTSADSPNLHRTNINNTTYRLPIGHDAQDVEKGITLQNKQAARTPWYKRVWRLKGSPRKDRILP…
Aspvad1|435959	2	MASSVAPVSSQAILLPVTAFVSVLLSIIPLVLHCKNRNVAASSLILWYILLNIFNITNALIWPTDDIDSWWDGKGLCDFEVKVMIASYVAIPGTLVCIFRTLAQVLDTSRANLVPTQSQRWWNHAVVLSFCAIAPVVAMLTHYVYQSNRYILYAIAGCLNNYDRSWVTLVLAWIWPLIICLIAGYYCVIVLHRLTKYRSQFGDILQSANSNLTKSRFMRLFLIAFIMLWAIIPVQTYVVASNIIVTQPWHSYSWSVAHPPDWNEVIKVPVEGHVFYDRWIPVASGYMFFIFFGSGRDAFVMYRAILGFLGFGNCFTSLQTSSANGSSASGSLGSRAKLLFNRRWTTTARAYSNNSADASRSPHDYHDIEKDAVSPGEQSKWRSRYGLRWFLRGRPSAPS…
Aspvio1|421439	2	MQAVLLPVISFVSLLLSVVPLVLHWNNRNVAASSLICWYMILNVFNIINAILWPTDDVSSWWDGKGLCDFEGKVMIASYIGVPGTLVCIFRSLACVLDTRRAALVPTKSQRWWNRGMTLLFCFIAPAIAMITQIIYQGGRYFLFAISGCVNSYDETWVTLVLAYIWPLVICLIAGYYCVIVLHRLSKYRSQFGDILQSSNSNMNKSRFVRLFLLAFLMLLAIIPVQTFVVCTNILRTLPWHAYSWDRAHPPTWNTIIKIPAMGEVYFDRWIPAASGFMFFIFFGSGRDATKMYRAILVFLGMHHCFPCLRTSSGTTSADSTGSTSSRAKLLFNWKWTSANRTNANYTTHRLPIGYHTQDVEKGVTLQSKQAARTPWYKRVWRLKGSPSKDRMLPLHHLA…
Aspwe1|147264	2	MDPTKQHYPLAVAVPFLAILSILISITPLVLHVKNRNFPSAYLVCWFMMLNIFNATNAFIWPTDDVDSWWDGVGLCDIEVKLMIASYIAVPGALVCIFRSLAYVLDTRRAMLVPSKSQRWRGRLMDFLFCVFVPSIAMITHIVYQKSRYYIFAISGCVNNFDESWVSLVLSFIWPPVICLIAAYYCGLVLLRLHKYRSQFGDILSASSSNLSKSRFIRLFLVSFVMLLCILPVQAFVLYQNVMLSLPWHPYSWSSFHGPGWGTIIKVPTKGDVFFDRWVPIGSSFLGFIFFGFGRDAIKMYRSILYHLGFGHCFPNISPQHTSPPSASPAGSVGSRAKLIHRRFSSVARAYLGSNDPTSSNRSGYDDLEKGVPFSQRHNKRPAKTSFWSFLRNPLSPSR…
Aspwel1|182274	2	MALPETPVSSQAILLPVLAFVSVLLSIIPLVLHWKNRNFAASSLILWYLLLNIFNIVNALIWPTDDLDLWWDGNGLCDIEVKIMIASYVAIPGTLVCIFRNLAQVLDTSRANLVPTQSQRWWNHTMVLSFCVIAPVIAMLTHYVYQANRYILYAIAGCLNNYDRSWVTLVLAWIWPLIICLIAGYYCVIVLHRLTKYRSQFGSILQSANSNLTKSRFMRLFLIAFIMLWAIIPVQTYVVASNIMVTQPWHSYSWSVAHPPNWNEVIKVPVEGRVFYDRWIPVASGYMFFIFFGSGRDALVMYRAISIFLGFGNCFTSLKSSSANSSSASGSLSSRAKLLLFNRRWTTTARTSSNNSADAIRAARGYHDLEMGAVSGAKQSQWMSRFRLLWMLRSRPSSG…
Aspzo1|61636	2	MASSTYRYPVAVIIPVLSFLSIIISIPPFLLHWKNRNFPATLLIVWFLLTNVFNITNALLWPNDDTKSWWDGKGLCDFEVKIMIASYVGVPGAMLCIFRSLALVLDTDRATLVPSRSQRWRTHVTEILFCVAIPVLAMALQIVYQKNRYMLFAISGCINSFDESWVSLALSFAWPTIISFGAAYYCCVVIYRLHKYRSQFGDILSASSSKYNKSRFLRLFFLAATLLLGILPVFVWILYYNVTLSLPWHAYSWHKVHSSDWNTIYKIPTGGQAFFDRWIPIIASILIFVFFGFGRDATRLYRSCLMHLGVDRCLPSLSPNHARPAPVRNNSTASAAVSISSRARLLFHKRWTGGSRTYVDNSFSMATLGAGSVHTEKRSLATNVKSRSWLRGLFGRRLF…
Astsub1|468058	2	MGQPTTNPGLLANLVARVILAFAGILVSWVPLRLLIRNGEFAAVVFIVDVAILNFITILNSIIWHNDNWSKWYDGQGLCDIEVYISGPLQTIYAASIFTIMYHLAQQVKIKGAVRGRSEKLRRNLIQSAIIFPIPLIQLLFTWFDLAQRYIVGTLIGCSAVYDASWPKILIYDAPPAIFALLAVPYAVLLWKRYRAIAKEAQGILKSGGAASLRANRTRRRLFNMSFSILLVYVPVMMYFLVANIKDTLASYRAYDYRRMHWSATPYPWETILFVPSWLIPSDIMNLPWIPIATAAVILMFFGMTTDALKTYRHYREYVGIDTWFRSFRQKGGKTSSPPGDSDRTVESGRALLPLRARDSPEYRISSRGKDTVLPTIERDDTAQPTETQAQAHKPSPAR…
Aulhe2|338535	2	MYPAAIAVAVLAFISVALDLPPFLWHLRNRNVPACALIFWLVTVNFFKGLNATIWSNDDLESWSRGYGLCDLEIRFFVGKHFGIPAALVCCIRALAVVLDTKHTVVTTSKGARRKQYIAEIMFCFVMPILMNAVYYINQPERYYIFGITGCDWTIDQSWLAIVLIIVWPFIFCLIATYYSGLVLFRLYRYRRDFSRLLQHNSTTRSRFFRLFIFSLLIVLGFLPASIMAFIANVSEKHTAYSFDETHADFDQIVLVPSYGQVFWDKWVEIACGFLAFAFFGTGADALRMYSHWLGKTGIAKVLPTIEPRTRDQEQTSRIGSATWASLASVSGKAKNVFGRKDSHIGTELSSM
Auramp1|560699	2	MFSNDPTYPLFPICAFLGFVLSLVPLPWHVQAWNSGTCAYMLWTATACLLSFVNAIVWRGNALNVAPIWCDISSKLLLGVSIGIPASGLCISRRLYKISAMKCVSITRQDKIRAICIDLAIAVGIPVLVMILHVVVQPHRFDILEDVGCYAAIYITLPAYFLFFMWPLVLGFFSFIFSALCLRAFYIRRLQFAQILARNKSLNTSRYMRLMLLAIIDMCCTIPLGALSIYLSSHGITLSPWISWEDTHYDFGRVELIPALIWRSDATYQSSVELTRWLPVICAFLFFGLFGFANEAKRYYSERYAVIAKKLGHVSSPKLRGFQLAHPKWDNKKDAGSLPVYMPKAANSAFASAEKMKMKDTFASSTAADSSMSFDAEKGIPLPSSPATTAPPEYEYPGR…
Auramp1|410679	2	MSYPNWVFSMFMAFGTVITLLPLPWHLEAWNTGTCLYMIWVSVACLVQLVNSIVWSGNAINWAPIWCDISARIIIGTSVAIPAASLVINRRLYCIATVRTVTKTKPERRREVMMDMLIGMGIPVLVMILQYIPQGHRFDIYEDIGCYPTTYNTWVAIVCVTGWPIAIGCVSAIYCTLSIYNFNKRRRHFNEYLAAHSNLTANRYFRLMCLAAIEICLTIPLGAFGIYMNTQFSSMQPWISWEDTHLDFSNVQQVPAILWKSVPTTYQALELSRWFIFVCAFIFFLFFGFAEEARKNYRLAMYRFCKRAGYVPRFLACESETWSPSASPGKYSGSGPSMPVYANNRKQSSTRVSTLFSDLTADEASSYRESHDEKLAAGGTLSYGQLSLGDVGGILSDSK…
Auramp1|512218	2	MLSHDPTYPLFPTMAFLGFVVSLIPLPWHIHAWNSGTCAYMLWTATACLLSFINSLVWKGNAINFAPVWCDISSKLLLGVGIGIPASGLCISRRLYKITSMRTVSISRRDKLNAIAVDLAIAVGIPILVMILHVVVQPHRFDILEDVGCYAVVYITLPAYFLFFMWPLVLGSISFVYSALCLRAFYIRRLQFAQILAHNKSLDASRYMRLMLLAIMDMCCTIPFGALSIYLGTHNVEAAPWISWADTHYDFGHIDQIPAIIWRSNSSYERSVEMTRWLPVACAFLFFGLFGFASEARRYYGECFATVLRKLGRAPNPKLRAFKIAPPKWDNKPSAGSLPVYAPNKESSDRFASKKNAFNSTSDTFASTTAANSSMDFDPEKGIPLPSSPATTAPPEYEY…
Auramp1|544327	2	MSAANIAYAIFAFVTFLLVLVPLPWHLQAWNSGVCIYIVWIAVGCLILYVDAVVWNDSVGDPLPGWCDFSGRIMVAVPYGVEAATLCIHRRLYHICRASDVSSKTSKRRWVVVDILIAVVLPCILMGLQYIVQGHRYDIYENYGCMLNTYLTGPAILILRGPPIILGVISGVYCVLLIRIFARRRQRADMTTPLSRGICLRLIMLSVATLLFTVSLNLYTLVESTRYGIATWVSWDDTHFDFWRVEAYKDDVWRAAPGAAGLEVSRWMLVIAGLAIFAFFGLGEEARKHYRSAFQQAKAELASLRRFCRSTSSSSITHLRRRPAHDDKFLRDDTLTISRHIESIAQSSTKTLCVSQPSMEEHKSVDLSYLRVGLLTPKFDVDPEKPLPATPRASSRMSA…
Auramp1|410774	2	MLSNDPTYPLFPILAFLGSVLALLPLPFTLQAWNVGACALAGWAATACLLSFIDSVVWAGNVVNAVPGWCDIASKLLLGASIGIPASSLCISHRLWKVTSTKALPETRRDALRVIAFDLGLSTGIPLLVMILHVIVQDHRFTILEDLGCHAAIYNTLPAYFLVLNWPLGLCAASLIYAVLCLRVSYIHRLQFDHMLAQMGSMRTGLCLRLVLLALFTNFATITTASLRIAALAHSSALEPWVSWPHAHSQGGQITRVLAADWRASSVNSAAIETERWLPVLCALAFFALFGLAGEASYQERCLHVLRKVFRRSTAPTFKLPHPQWKKDHWNVEKPVSDSYIGSLPVYVAGGGDSDDPFASTRKDPFAPADLSASRSKSLDLCRSRSLNSQHVDDLTRSS…
Auramp1|512170	2	MRAELPVLSIVSVCIITVALPFKRVWRDIPTPCLLLWLLAWNLIHTVNAVMWAGNAGVRTLVWCDLATKVALAALMGVAGCALCMLRVLEFLATARKPGPNTRRNTVAIEILFCVVIPLVYIILHFIVQDRRFNVVADIGCVASVHPSSLSLILMWLPPSLICVAAFAFSCIAVHHATRLPSTLLDEHLSTRTSVSSGLLLRHLCFASTTCSLIVIAVLFAVFSPTIVPWGSWGAVHAHMSEVEVVSGSEGQAAEVMFWIAPIVTILWLLCFVLMGSERKQVLASIQGHCSRFFWRSRPPPVRSDSTMSFFDATERPTLKAKCSGLGCSVKSMFSKSERPPKQPKVKLPRTLSMMCEDIVGLPFSDREAPRTQPPTTTDPSPVPSSRFSVATTAVGSEG…
Aurde3_1|1159369	2	MVDVPFVVLDSIAIFLVVVPMPWHIAAWNSATCYMMIWTVIGCIIYLVDSIIWYGKLHNPAPVWCDIASKLLVGLSVAIPLSSLCINRRLYNIARMQTVNIDKKMKRRNVIIDTILAVVCPIIFMAIHYTQQGHRFDIYEDYGCGPTTYLTALGYTFVIIPPILVCAVSFVYCVLSIRIFLKRRHEFNEMLRSTSSGLTSHRYFRLMALAGTEIIIGLPTSLYFMIVNLKNYGVRPWISWEDTHWGFSKVVFWPAYIYRASPSIKVGFEINRWALPFIAFIFFAFFGLAEDARSNYRRAFNVLLRKLGVKTSETGATGTNGSSFGSNAFKRTFARSHSQPDAVVLPQYSSSGCTSEKQISGRRSLDTFLDTPDLDTAAFDTLASEPTLSKIPSNRDV
Aurde3_1|66360	2	MLDVPYLVIDSLAIFLVLVPMPWHISAWNSATCYLMIWTVIGCVIHLVNSIIWHESLANPNPTYCDISTKILMGLSVAIPLSTLCINRRLYKIATTQTVVIDRASKRRNIIIDTLIAVLCPLIFMAVHYTQQGHRYDIVENYGCWPTTYLTALGYIFVIVPPIIVCSISLVYCTLSIRAFLKRRQEFNDILRVNSGLNSHRYFRLMALASTEILIGLPTSLFFLITNLKSTGVMPWISWDDTHLDFNRVTFFPAYFFKLNPALRVGFELNRWAFPFIAFTFFAFFGLADEARRNYRAAFNAVGKLFGIAPKTTTSSSLKGGS
Aurde3_1|1349413	2	MYDKVYMGLGSLSIVLVLVPSPWHLSAWNSATCYMMMWASIGTLIHMVGSTIWWNNIHIPTRAEATWCDIATKLIIGLSIAIPLSSFSINRRLYNIATIRTITVTKEQKRRDVIIDTIVCVLIPIIFMAVHYTMQGHRFDVIENIGCWPSTYLTLPAYILVLAPPILVGCVSLVMCSLSILAFVKRRQEFNAILRSSSTGLNAPRYFRLMALATAEIIFGLPTSLFFMVVGIKNNGVHKWISWADTHADFGRIDKYNQWILAHGLENAGKVVTVSYQMSRWAFPFMGLLFFAFFGFAAEARKNYAIAFWWVMKLFGVQKPEPKKRTTGSGSTGISIFGRRFGRNGRPLPSTAQTSGSVSVSLPQYSSGSTGSSENHLPFEGRRKSGATVASLDTSMLHD…
Aurpu_var_mel1|38629	2	MATQDENYVIVEDHIIPQGILLAVLAPLFLILNFPPLIWHLRNRNTAAVFMVFWIMLMNFISIINVIIWPYIDMRHMYDGQGLCDVEVKLLGGRITGLNAAVLCLLRALAAVLNTDKTLLGPSKAQKRRNTAIELAWCVGLPLLTMVLQYIVQLNRFGLIGVSGCQLMAYSSRISFVLIWLAPIITNAVAVYYATLVIIRLHKYRSSFNNILSSNKTTRSRFFRLFAISSILILGITPVQIYIIVTQYPHQNLPFNFSRLHNPATWNSSIVMPSTVLYDRWANLACGFLVFLFFGLGRDAKNMYREWLVKMGLGRLFPVLVAPEGRGSSPRGAVSTNGSKMPLRRDGSWNKTER
Aurpu_var_nam1|51982	2	MATQDENYLIIEDHIIPQGVILAVLAPFVFILNFPPLIWHLRNRNTAAVSMVFWVMLMNFLSVLNVIIWPYIDMRDMYDGQGLCDVEIKLLGARTAGLNAAVLCLLRALAAVLNVDKNLLGPSKAQKRWNTAVEMVWCVGLPLLTMILQYIVQLNRFALLGVSGCQPMSLMSWTGFVLIFLPPMIANAIALYYAILVIYRLNKYRSSFNSILASSNTTRSRFFCLFATASTLILGITPVQIYIIVTQYPRQSYPFNFRKLHDPATWNTSVVLPSTVLYDRWINLACGFLIFFFFGMGRDAKGMYKEWLVKMGLGRLFPVLSLDSHGSSQRGGLSTDNSKRLLWRKSSWIATTER
Aurpu_var_sub1|78709	2	MATQGGDYLIVEDHIIPQGVVLAVLAPFVFILNFPPLIWHLRNRNTAAVCMVFWIMLMNLISVINVIIWPYLDMRHMYDGQGLCDVEIKLLGARTTGINAAILCLLRALSVVLNTEKSFLGPSKARKRWNRAVEMAWCVGLPLFTMILQYIVQLNRYALIGVSGCQLMSLKGWTSFFLLWTPPIITNIIAVYYAVLVIIRLHKYRSSFNSILASSNTTRSRFLRLFSISMILILGITPVQIYIIFTQYPRGETYPFSFSALHDPQTWNVIVGIPSAVIYDRWINLVCGFLVFFAFGLGKDAKGVYREWLVKMGLGRXFSVLLVESEGVSQRGQLSTNNSKMPLRRKSSWMKNESSQASCSRVSTSPRKPDFNDLDTASPSSPIRPMTAFFRRFDPRRKI…
Aurvu1|1481438	2	MSSDPYPLFPVFAFLGFFLTLIPLPWHFQAWNSGTCFFMFWASMASLIEFVNSIVWHGNLNNPAPVWCDISTKFIIGAGVGIPASSLCINRRLYNIASVKTVSITPRDKRNNVIIDSSIALGLPVLVMVLHIIVQGHRFDILEDIGCMPVIFNTIPAYPLVFIWPVLLGSISFVYAGLSIRAFLRRRAEFRAVVVNATAMTVNRYFRLMLLACIEMSCTLPLGIYSIYINTAGLTLAPWKGWADAHFEFYRVNRIPTAVWASEHSFKVAVEISRWIYPACGLAFFALFGFAGEARRHYRMAYGAVSKHLGAQPRPVWMPTLTPTK
Aurvu1|864329	2	MSDPTYPLFPICAFLGFLVAFIPLPWHIQAWNAGTCLFMFWAGLASLNQFINSLVWHSNISNPAPIWCDISAKFIIGAGVGIPASSLCINRRLYILTRVNTVSITVKDKIRNVYIDLAIGMGLPILVMIMHVVVQGHRFNILEDVGCIPVIYNTPPAYPLVFMWPVVIGCVSFVYAGLTLRAFLRRRASMSDILSANTTLNVNRYFRLMLLACIEMSCAVPLTAFSIHINTSGVSLAPWISWADTHFDFGRIDKVPSSVWRSDHAFKVSVEMGRWIYPTCAFIFFALFGFASEARKHYRQAWVWLAPRIYLSRFLPRFRTAHSPATSCQPLRVTPRGPIHRSAHRL
Aurvu1|1549659	2	MHTDPSYPAFPIFSLLGAILVLIPLPWHLQAWNSGTCLFMIWTAVASLNLFINSLVWHGNVNNVAPLWCDISSRLVVGAAVAIPAASLCINRRLHAIASIQSTTVTRAEKKRAVIIDLSIGLGIPLLQMILQIIVSGHRFDIIEDVGCYPFTFNTPPAYPLVTAWPLAISLVSACYGALTLRAFFRQRAQFKDVVSSHSSLTVNRYFRLMALATMEFVITIPICSYGIYLGLSTNSVSPWRGWADTHFDYGQIGQVPSVLWRMNRNNEISIELTRWSVVFTAFVFFGFFGFAMEARKNYHKAYLFVAQRLGLQPKLAAPALPSAMYWAKPPPTSSFDLSEKSTPTLVSHVVPKALPPPKCPSFSASSPDSSMAFFQSPVSGGFEVSISKVRYPSRSSSP…
Aurvu1|1552577	2	MAAPPNQLFSAFSFIGFLFCAVPFSWHLESWNAGTCLYMAWTGLGCLNAFINSVVWNGSARNVAPVWCDISTRFMIGLNVAIPAASLVINRRLYKIASMSAAMITPAEKRRGVIIDLSIGLGIPLLEMILQVIVQGHRFDIYEDVGCFPVTYNTPPAYPLVFCWPLVIGIVSLTYSAAAVCLFWKRASQFKDIVSSNRNLNQNRYLRLIALSTTEMVCTIPLSVYSLYLNSHVFSISPWLGWADTHFDFGRVGQFSDVQWRMDPVEQAAIELSRWLIVFCAFAFFAFFGFADEARKHYLLAYASVCNKVGHSTVGSRAGTTGSSFASPSMITVGGNGFTSLKNISLPMFRSQVSKRSGDTDDTDTDTLNSESSSWGRLSTSITIDNFDDCDGIVKKPAL…
Aurvu1|1481943	2	MHHPPPNHVFSVFSFIGFILCAVPFWWHLEAWNTGTCLYMAWVGLGCLNYFINSLLWNNNLRNFAPVWCDISTHYMIMLNVAVPAASLCINRRLYKIATVKAVMITRAEKRRNIMVDLAIGLGIPILQLPFQYIVAGHRYDLYEDFGPYWFTWNTVPAYPLSIAWPLAIGVVSAVYCSMTIYTFWKKNRQFSEMLSSNRNLNKSRYWRLMALAALEVCGTIPISIWVICFNVSGGVNKWKSWSDTHWHFSKVEQIPSVIWKNDYHATVGIELTRWFCVLCAFLFFGFFGFADEARKHYRLVYTSLSSRLGISTTTSSSGVTSSTGYAHIPS
Aurvu1|1481743	2	MHVELPIAAFIAAFVVLIPIPWHWRARQVSTLSIIIWLFLSNIIYAVNAIIWSDNVRVVMPVWCDIATKLQMGSNVALPAACLCLCIHLERIASVRQVSIDRKMKQRWFVFDILMCWGLPIIYMALHYVVQGHRFDIVEDFGCRPTTYVSVAAIFLVFLPPMILSMATFIVAGLALRHFFRRRASFSKHLQNSQSGLSSSHYFRLILMSLVEMVWSLTISSLNVAFTTRGGLRPWHDWNFVHSGFLQVGQFPLAVVPEGIRRWTFALWWAIPVSTFVFVAFFASGEEAMKEYRAIYQWCRRVVLRRPLAAPVRVSQFSYK
Aurvu1|1620260	2	MFDPPNALFSACSFLGFIISIIPLYWHWEAQNAGACLYMFWCAIANLNQFINSVVWNKSALNYAPVWCDISMRLLIAGNVSLISASLCMTRRLYSVASYAKYSKRRELSIDLSIGLGIPVLSMVLTYIVQGRRFDIYEEVGCWLSLVNRPPTYPLFYAWPLVLGLVSGGFGVATVYRVLHRHRSLRGVANYQDNFSRHVRVLILSCADIICTVPLSSYFIYVNLQGITPWVSWSDVHAQFSSVWQLPSVVWKAEPYYGSVLQVCRWSNFLCALLFFATIGTGEEALRHYCGFFQAIGTRLRRVGLWVTGVARRCFRPRCDFMMNSGGNEV
Aurvu1|1592224	2	MQYAYLPAAALIAAVLSIIPITWQWRARNIPTTSLCLWLFVTNIIYAVNTIVWAGNVALHSAVWCDISTKVMIGSQVALPAATVCIARMLWSLASGRHSTQSKRFWMWVDIAVCVGAPVLVMILHYIVQGHRFDIVENFGCEPAVYFSIPSIFILSFLPLLFSAATLVFSALAFYFFMRRRIEFATFLSGSGSSLTPIRYIRLMLMAVLLAAWNGALTAYNVDVNTAPGLRPWTNWDDVHSDFSRVDLYASLLLPASFRRNLMLFWWAVPVSAYLAFAFFGLGEEAFKEYRKLGRWIARRVLRRQPSLPSYSSPSAARYPLKSFLSSSTTLHNDSLDRKKDISLPLVRAPSSTTTLPQYSPSSPSSSSASPPPSPHKVLPFAATAHPPIQRISLPLPSP…
Babin1|52743	2	MSYGPALMTLSLIALIFTIPPLAWNIKCSNIPAISLISWLFLMNLNTFISAAIWSGKNYSSTYSGRGYCDIISKLQVGVNVGICSCVGAIALDLYLILNAKSSLLLNTKKRRIIEACMCWITPIVIMAIIYVVQDARFLVFRYSGCQYSLAPNWVSVLILSIPMVLWSLTSFVLALMTIIKFFQIRKDVKDILHCTNSGLNLTRFARLLLFCFLVVCVMCPLSLYFLVIAMNSIDGGFDFSDIHDSLLWGIILFKDSGSPKYDRWLHITLAYLTFIIFGLGEDSVKLYQRVARRI
Bauco1|437239	2	MAAASADITSTTPYAASIIFATASLLVTLLIIPPMCWHYRNRNIGATLLVGWTVAMNFLAFLNALIWSNDIIPSWYDGVGLCDVEVKAQMAWGVAAPAALASVLRALANAMDTNRATLVKSKAQKKRDLAIDLTLCIGFPALQMLFHYIVQSSRYYILGIIGCVASVSQTWLTTLLMHIPPIIWTVVDVYFAIVIMLRLCRYRLSFAAILDNSNMTKYRFLRLYIFCIVLIIAFVPIQTFVLYQNLIQDYQPFKWHNVHNPTTWNTVIMIPSNGHILYEGYLWLGAGIVIFIFFGLGKDAVAMYRSGLLAAGFGRVFPSLQPGHSGRSSVAGTISSFGSKARLLFSRGASIPSFHKASYTSQSTISEPEVPQSPKTVRRPQSTASAKAATETTAHEDLE…
Beaba1|4271	2	MDNSSLVLREGISPIVMAVPNIPPFTTPSLTANFVLRIVLAVMANLVCLVPLRLLYRNGEFAAVVFITVVEIKNIFTIVTAALWHTDDMEAWWPGYGLCDIEQFVYNGCAGIYVTCLLAIMRNLAHQVGVMRAHPMTVREKRRRNFIQALIIFPLPMVQLAFTWPLAAQRYAVGTLMGCAWVPSSSWPYLVFFIIAQLVVSVVAGIYAVITFFRFRQVAKATSSALASSRAAFLRSQRTKRRLYLMVTSILVPFLPITITLCFLNVQALGVLRPFNFNEIHHSKTSLPWETIIFIPSRFNDFGSLNNGYISIFTAVPIFLFFGMTKDAINSYRIVLLYFGLGKIWLNLHNEYDPDRSATQTASSSGFLTRVTGITKPSQSSSECKGGSHLMSKSISSSE…
Biscog1|587387	2	MGSRLTFDFLAEALISPSPSLTPSSSTTFSTMHTTSQPPSAATSNPALLANLVARVVFALVGALLCWVPFRLLLRNGSLAAATLAGVVAVLNVLTCVNALLWPTDDWTRWWDGTGLCDAEVYLAAPLDTAYAAAVFALMRQLAGQMRLSSSGSAGASGGGGRDRKRAMWVQAAIIFPVPAFQMLFTYFDLAQRYIVVTLVGCSAVYDNSLPTNIVYDIPPVVFALGAVPYAILTSRRFWLIRKETRAALRQSHSGSLNLPSRRARRDATRANLRLYLMCLSILVAYVPVMGVYVAANVAATLHPRRTYDFGRVHFAQTPYPWDAVLFVPSWLVPSLVLNQPWIPIATSAAIVGFFGTGAEARDAYRRYGARVCGLGRWLSRLLPGCWSGSGDGNVLSTT…
Bisma1|410094	2	MARRINFDFLGGALYDATSPLPAPASAYTTTILSTSSSPSSSSSSSAHPGTTADHSLLANLIARVICAVVGTALSWVPFRLLLRNGELAAVVLIAAVAAMNLITVANSLIWRTDDWTAWWDGAGLCDLEVYAAAPLDTAYAAAIFALMRHLAGQMRAAVATADGSPEARRRRRRKMLVQAAIIFPVPLFQLAFTYFDLAQRYLIVTLIGCSAVFDNSLPTNLVYDIPPAIFAVAAVPYAVLTFRRFWRIRKETRAVLGDSNATSARSRRPRPSLRLYLMCLSILVAYFPVMGVYLAANVAATLHPRRTYDYHRVHFAQTPYPWGSILFVPSWLVPSLVLNQPWIPIATSAAIVGFFGTGAEAVATYRWYAGAVLGLGRRCCPGLVGSKSGNSRGDGGKK…
Bisme1|684737	2	MGSRLISLDFLAPSPSSSPSPSSSITSTTMLLSAYPSSSSSSQQPPSNPALLANLVARVLFALVGALLCWVPFRLLLRNGSLAAATLAGVVAVLNLLTCVNALLWPTDDWSRWWDGAGLCDVEVYLAAPLDTAYAAAVFALMRQLAGQMRGAAGAAASSGSRRNKRAMWVQAAIIFPVPAFQMLFTYFDLAQRYIVVTLIGCSAVYDNSLPTNIVYDIPPVLFALGAVPYAILTSRRFWLIRKETRAALRQSHSGSSLNLPSRRARRDATRANLRLYLMCLSILAAYVPVMGVYLAANVAATLHPRRTYDFGRVHFAQTPYPWDAVLFVPSWLVPSLVLNQPWIPIATSAAIVGFFGTGAEARDAYRWYGARVCGLGRWLSCVLPGCGSSGDSNGNMTT…
Bismed1|655220	2	MLLLSASPSPSSSWQQPPPPDDDGSSNPALLANLVARVLFALVGALLCWVPFRLLLRNGSLAAATLAGVVAVLNLLTCVNALLWPTDDWSRWWDGAGLCDVEVYLAAPLDTAYAAAVFALMRQLAGQMRGAAASSSGSRKRAMWVQAAIIFPVPAFQMLFTYFDLAQRYIVVTLIGCSAVYDNSLPTNIVYDIPPVLFALGAVPYAILTSRRFWLIRKETRAALRQSHSGSLNLPSRRARRDATRANLRLYLMCLSILAAYVPVMGVYLAANVAATLHPRRTYDFGRVHFAQTPYPWDAVLFVPSWLVPSLVLNQPWIPIATSAAIVGFFGTGAEARDAYRWYGARVCGLGRWLSSVLPGCGTGGGGNGNMMTRKKKNGHEGEKKEKKGWRRWFARGQT…
Bjead1_1|44332	2	MADSYPLFSIFAFCGFVAGLVPFAWHLQAWNAATCAYMLWTSLSSLIYFVDSIVWHHSINDPSPVWCDISTKFLIGAAIGVPASSLCINRRLFKIASGTAVRVSPEHKRRAVIIDLSIAVGIPVLVMVLHYIVQGHRYNIIEDIGCTPTVFNTAAAYPLVYMWPPLLGCIAFVFAFLTLRAFWKRRVQFNELLSSTNSMTVNRYFRLMLLACLEMMLTIPLSAYGIYINTYGLSLAPWVSWSDTHYNFSHVEIAPAVLWRTSKMFTVQVELDRWIYPCSALLFFALFGFAQEARRHYRAAFWWVAGKFGYTPRAAMTYESTSSSGFFSPRSAKFSMDYPVPAYIPPQKKGSESSESFATFSELEKGGIYTPITPSSTFEYDIIVSANVKAST
Bjead1_1|159564	2	MLAWPIQQALLTAFSFISFVLVIIPLYWHLEAWNVGCILYIFWVGLVSLVQFINFNIWRDNVNNTAPVWCDISSRIVYMSAFGIVSASLVINRRLYKIATTSSVSISRSDKRRNFIIDLAIGLGIPVLMVAFLWFWQGHRYNIFEGVGPLVAIPNTILAIVMASAPTLLMGLASAFFCIGTLRAFMKRRRQFSELLASNSNLTFHRYFRLMALAGVELLCTVPFSIYFIVTNAKTEIYQWAGLEDLHWGFSAVGYFPAEVWAVNEAQTRRVTLQIWLTIVCGLVFFAFFGLAEEARTHYRIALSTVAKRLGYSTAGTASTGFTVSLGKGPKTTGATIPSFIQRGTRRGSIGSFSDKLSTSISLGDLEDLEKQPYSPSSSGGSSVCVATPVVDNDEKKQL…
Bjead1_1|160975	2	MRSELSILSFTSAILLITLFFLHAKSRNVAVLVLIGWLLVCSIVQGVNSVVWVGNAVDRAPVWCDIATKLLLGSRLALPAASTCMCFHLHFLASSRGTKQRTHRTLFELTFCLILPLIFMALHTINQDHRFDLAQDFGCVSSTYFSAPAIILVWIPPLLFCVTTVIFAGLALWSHAHRHPLHTDHAFISSRLVTVTFLRPLLTAIIIATIVFVVSIFDLYLSVSLNHGLRPWVSLAAVHSKLSQAHVVPSSSRLELARIEVWWWVTPAATLLFAATALIGLVYCLHNDSSYGHRSVGRWFRSTILRQPGANDEFIQSSEGYSTRFTIISPDSLSASPLPDSLVSGWDDSLRTPKTKTKPKPAPIICPLPPMSPSPSESESGSEASFRGGSLRKMRSTSP…
Bjead1_1|65766	2	MSVSWVAQQEVFTAFCGLGLFATCVPAYWQLEAWNAGVVFWIVWCGIGCLVQFVDGIIWKDNLLNWAPVWCDIATRLLHVQPIGIAVASALINFRAYKLSKVGKTPTPLDSRRMALMDTAVGLGVTTSFMIIYWFIQERRYDIFEGVGCYPATPYTIVWLFSYAIWPIIISMISATFCVMNVTAYVQERKTPSHHDHVSSFTHPALMSLTPSRHVRLALFGLATVVFLLPFHVTLITLALRFPLSATLSLDELHDTIGLIRQTPRFVWIAERNVISQAFVPPGSAIPLAFLFAAFFTLASETREGYAQAWRRISRGIGKASTQKEEKRVTVTGPFTLNFIQRVPPAHRPKRHQRTLSSALSVSVTVEDLTVYDDVPTPTAGLPSRFGSSAISASLSVYG…
Blade1|187435	2	MDLPGPPYYRSTAAIVLPITALMSVLVCIPPLVWHSRTGNFAASCLIGWFIIFNFFNFINPLIWPTDDISTWWDGAGLCDIETKFMAPLGAGIAGALACIFRSLAEVMNADRATLIPSKSQRRRTLAFEIVFCVVIPVIMMALHYVVQHRRYYLWAIVGCMPAFHPSWPSTALIFTWPLAVLSLAVIYCVLVIYRLFKYRQQFSYIVSVSSKTSKSRFIRLLVLSLVLLLGSFPSQVYVFYRNIEMSKPWVPYSWDDVHGPEWGHIGKSPMNGIVYYDRWIQVSCGFLLFAFFGFGKDATLMYRAFLIRIGLGQIFPSLEHPHIATTRASDSTRFGSFGSRAKMALKKKQSMDEYSPTLLTVRSNSESTNATAINENDHHFASLDIINKPLPPAPYPPN…
Blader1|3312	2	MDLPGPPYYRSTAAIVLPITALMSVLVCIPPLVWHSRTGNFAASCLIGWFIIFNFFNFINPLIWPTDDISTWWDGAGLCDIETKFMAPLGAGIAGALACIFRSLAEVMNADRATLIPSKSQRRRTLAFEIVFCVVIPVIMMALHYVVQHRRYYLWAIVGCMPAFHPSWPSTALIFTWPLAVLSLAVIYCVLVIYRLFKYRQQFSYIVSVSSKTSKSRFIRLLVLSLVLLLGSFPSQVYVFYRNIEMSKPWVPYSWDDVHGPEWGHIGKSPMNGIVYYDRWIQVSCGFLLFAFFGFGKDATLMYRAFLIRIGLGQIFPSLEHPHIATTRASDSTRFGSFGSRAKMALKKKQSMDEYSPTLWTVRSNSESTNATAINENDHHFASLDIINKPLPPAPYPPN…
Blader1|3313	2	MDLPGPPYYRSTAAIVLPITALMSVLVCIPPLVWHSRTGNFAASCLIGWFIIFNFFNFINPLIWPTDDISTWWDGAGLCDIETKFMAPLGAGIAGALACIFRSLAEVMNADRATLIPSKSQRRRTLAFEIVFCVVIPVIMMALHYVVQHRRYYLWAIVGCMPAFHPSWPSTALIFTWPLAVLSLAVIYCVLVIYRLFKYRQQFSYIVSVSSKTSKSRFIRLLVLSLVLLLGSFPSQVYVFYRNIEMSKPWVPYSWDDVHGPEWGHIGKSPMNGIVYYDRWIQVSCGFLLFAFFGFGKDATLMYRAFLIRIGLGQIFPSLEHPHIATTRASDSTRFGSFGSRAKMALKKKQSMDEYSPTLWTVRSNSESTNATAINENDHHFASLDIINKPLPPAPYPPN…
Blader1|3314	2	MDLPGPPYYRSTAAIVLPITALMSVLVCIPPLVWHSRTGNFAASCLIGWFIIFNFFNFINPLIWPTDDISTWWDGAGLCDIETKFMAPLGAGIAGALACIFRSLAEVMNADRATLIPSKSQRRRTLAFEIVFCVVIPVIMMALHYVVQHRRYYLWAIVGCMPAFHPSWPSTALIFTWPLAVLSLAVIYCVLVIYRLFKYRQQFSYIVSVSSKTSKSRFIRLLVLSLVLLLGSFPSQVYVFYRNIEMSKPWVPYSWDDVHGPEWGHIGKSPMNGIVYYDRWIQVSCGFLLFAFFGFGKDATLMYRAFLIRIGLGQIFPSLEHPHIATTRASDSTRFGSFGSRAKMALKKKQSMDEYSPTLWTVRSNSESTNATAINENDHHFASLDIINKPLPPAPYPPN…
Blader1|3315	2	MDLPGPPYYRSTAAIVLPITALMSVLVCIPPLVWHSRTGNFAASCLIGWFIIFNFFNFINPLIWPTDDISTWWDGAGLCDIETKFMAPLGAGIAGALACIFRSLAEVMNADRATLIPSKSQRRRTLAFEIVFCVVIPVIMMALHYVVQHRRYYLWAIVGCMPAFHPSWPSTALIFTWPLAVLSLAVIYCVLVIYRLFKYRQQFSYIVSVSSKTSKSRFIRLLVLSLVLLLGSFPSQVYVFYRNIEMSKPWVPYSWDDVHGPEWGHIGKSPMNGIVYYDRWIQVSCGFLLFAFFGFGKDATLMYRAFLIRIGLGQIFPSLEHPHIATTRASDSTRFGSFGSRAKMALKKKQSMDEYSPTLWTVRSNSESTNATAINENDHHFASLDIINKPLPPAPYPPN…
Blara1|2147	2	MTAQIVALQVLSIISVVIQVPLLAWHGKHKNIPQICLIGWLVVLNLNSFISSFVWSSDNPIEWWSGKGYCDIIVRIKAAANTGVLCAVTAIARNLAIIISDRGLRQDVDSFRTRAIDAAICLVFPTIIFAVISAAMVMRYFLVQYEGCGIPLTSQWPSLVTCLIWAPVWACVVVYYTAKALILYIRKRQEMKNLLHCSNCGLSTEQFLRLLVFCSIVGVVLLPLCIVNTVINGLMVSQSGSTGSVGYYHWDVIARYTNQSINVTLWVYIGVAFVVFGCLGTGSDMRAGYRRLAIKVSRRQSTGLAKSDHPMTPASPVSPTNTAYGLKSVDSFSGKDMDLCFEVTMEPRSATSSSGSRSAGSDRTRFEESKVDMDDYNAILLGMRNV
Blugr2|3346	2	MNQSRDIGPELNQINGVAITFLSILTTILAIIPLTTFIRIRQVGPCSLLLISMLFSTFAAVNSRIWSSENQSEWYSGVGICHIETPLRQPLTIAFAFAMVLMPWKLVETLRTRRVVQLNRVWRDIVFVWGVPVFIIMPFQYLVMTNVYSIIPGFGCMPEFDESWLSLLVVFMWWPVLLFFTLVLAIIMGIMIHRKREEISESLNDNSSRASERTFIKLYIVAAVLIAIYFPTQLIFVIRYVPLRYGSFPFALEKNKEWVVPTLYHTSDDPQIQYEPWAYIAINFLMFLFYGANTDAQKSYRKCVENIGLVKLFPRFFSQQPHNSAKSLLSYGDFVGYITRKFEKHKDSTSKPHESVPKSSSYWGLSDN
Blugra3_16|720	2	MYQSSDLSPELNRINGVAITILSIVTTILAIIPLTTFIKIRQVGPCSLLLISMLFSTFAAVNSRIWSSENQSEWYSGAGICHIETPLRQPLTIAFAFAMVLMPWKLVETLRTRRVVQFNRVWRDIVFVWGVPVFIIMPFQYLVMTNVYSIIPGFGCMPEFDESWLSLLVVFMWWPVLLFLTLVLAIIMGIMIHRKREEISESLNDNSSRSSERTFIKLYIVAAVLIAIYFPTQLIFVIRYVPLRYGSFQFALEKNKEWVVPTLYHTSDDPQIQFEPWAYIAINFLMFLFYGANTDAQKSYWKFVENTGLVKLFPIFFSQQPHSSAKSLLSYGDFVGYVTRKFEKRKDSTSKPHE
BlugrR1_1|77039	2	MNQSRDIGPELNQINGVAITFLSILTTILAIIPLTTFIRIRQVGPCSLLLISMLFSTFAAVNSRIWSSENQSEWYSGVGICHIETPLRQPLTIAFAFAMVLMPWKLVETLRTRRVVQLNRVWRDIVFVWGVPVFIIMPFQYLVMTNVYSIIPGFGCMPEFDESWLSLLVVFMWWPVLLFFTLVLAIIMGIMINRKREEISESLNDNSSRASERTFIKLYIVAAVLIAIYFPTQLIFVIRYVPLRYGSFPFALEKNKEWVVPTLYHTSDDPQIQYEPWAYIAINFLMFLFYGANTDAQKSYRKCVENIGLVKLFPRFFSQQPHNSAKSLLSYGDFVGYITRKFEKHKDSTSKPHESVPKSSSYWGLSGN
Boeex1|435259	2	MEIMSTGDVTGDVYPTAILFSVLAWFSWLLCIAPLVWHISQRNVAASSLVLWIILTNFPLGINAIIWGHDNIDQWWDGAVWCDINVRIQVGAQVSLGAAVAMILRRLAQVMDTRNITVSLSRSSKLRRQLVELAWCWAYPLVMILLYIPIQSVRYHISGIEGCNSGYDPNWRSLVLNVMWVLITMLAVVYYAVLLLFRLFRYRREFSRLVSARNTTRSRFLRLFLMCMVFLFTVVAYSVYSFYYFCNAMVTYELDTAWWDSIEGDKRKVILKFRSDGAVHVDKWGQIGLGYIAFLLFGTGTDAYNTYKKMLLAIGLGKLFPSLYIMHDTASSTPSSFVKAKSYFSKGTSRFSSFGGSTFNTSMRSDSVALDTLDRPALRSVSSTTPVLHDHSEPLAPSL…
Boled5|981553	2	MDVNVDPTYPFFSVFAFCTFILVLIPLPLHIQAWNVGTCSYIFWVAVACLLEFINSVVWRNNTLILAPVWCDISSKILLGAGVGIPAAGLCISRRLYVISAIKSTVKTREDKRRAVIIDSCIAFGVPMIVMALHYVVQGHRFDVLEGIGCYPSIYDTILAYLLVFVWPTLLGCVSFVFSAFTLCAFYKRRLEFSQFLSTHSSLSMNRYIRLMLLALSEMLCTIPISIYSIYIAGKGVQIQPWVSWAVTHYDFSYVGQIPAVVWMSNPNFRLSVELTRWLYPASGLVFFLLFGLGSEARKMYCAAFLRVAKFFGHKPASEMSTSMPQKWKSGFNKKISAGSLPLYAPTTYPHVKHTNSPLSSTTKCFDIDIEKAAACSSPSLPSYSSSQDQQPSPTATCI…
Boled5|3671411	2	MYPEIHVLSFISAALSLAPLIWYFRARNIAAVAIGMWLSVTNLTYAIDALVWAGDADIRASVWCDISTSLITGSHIALPAACLSICVHLERLACFCQTSTPQAKRRRITFECLMCFGLPLLYIALHLVVQPRRFDLFYGFGCRPATFPTIATIFLVMIPPLLLTVATIVCAGIAWRQFLVHGVQFYGKRGSISSLTRNLYLRLVGMALLEAVLSAALIAVVMWGVLSPGLAPIRYMSRNLSEVLVRGPEAITNTVQIVLVIEWSMAVVQSIVFFGLFACRMDVVRDGWALIRSFLQTLRGFNPSGILGRGASEQSSTR
Bolret1|14505	2	MYPEIHVLSFISAALSLVPLIWYFHARNIAAVAIGMWLSVTNLTYAIDALVWAGDADIRASVWCDISTSLITGSHIALPAACLSICVHLERLACFCQTSTPQAKRRRIIFECLMCFCLPLLYIALHLVVQPRRFDLFYGFGCRPATFPTIATIFLVMIPPLLLTVATIVCGGIAWRQFLVHGVQFYGKRGSISSLTRNLYLRLVGMALLEAVLSAVLIAVVMWGVLSPGLAPIRYMSRNLSEVLVRGPEAITNTVQIVLVIEWSMAVVQSIVFFGLFACRMDVVRDGWVLIRSFLQTLRGLNPSGILGRVAPPRRRSLSQRWICHWSSNPPARSLHTVQSMDKSLPSTPRPSRRASIVEEVVLSAIDPALRPLESPSRASAIASSHNSFESHFDPSWVV…
Botdo1_1|289792	2	MAEEEYPLYTASILLPIAACIAVVLDIPPLVWHFRNRNLAACSLVVWFIIFNLFALINSLIWPCDNLADYFRGNGLCDFEGYVIVAGWIGINSSVLCVMRSLAKVLDTKKQVVTPSRVHRIRQLVIDSLICWVPPLLELGFADIVKVHRYTIMGLNGCMPSIESTWVSIVLVFTWPLAVGLITGYYAVVVLVRLHRYRSEFSRLVQIHSTTRSRFLRLFLLSAIFLLGNIPSQVTVLYFNLPRRLKPYSWSRSHDPRLRQTIVIVPAYGLLIPDRWICLICGFLIFLFFGLGTDASAMYRSWLAKINPLRLFRRRNDSHRLQHRHHHRHWPCSSSSDTDTSSSPTSPTRSILSYKTYCTSSAGTAKSSLSKSLRNSPLTFWKETVVSATTNTASTASPI…
Bysci1|491617	2	MTEDIYPLTHRSDPSDVVYPTYASAVFLPVIAFPATLLCVPPMIWHFKQRNVAAGSLMLWLTLINFFNAINPLIWPRDNVMEWWNGEGLCDIQVRIQVGAVVAFTSCSGVIARRLANVMDTRNITVAPSKRSRIVEKVLEIVCCWVIPLLIMIIYYVIQRVRYFIFAISGCVAAYDPSWPSVVLVWMWGPISTIIASYFAGLLIYRLYRYRREFQRLLAARNTSKSRFVRLFLMSVIFILCILPYQIFILYELAKTIEQDFEWSRVHGSDWNSVIKVPTAGSVRFDRWVEVVFGYILFMLFGTGTDAHNSYKRMLTSIGLGKFFPSLYIMRESGASTPASMSFIKGWTHKAKSLFSKGDTVDESFIDGTRSAASGTYSPTTARSMSLRPTHTNDPILPE…
Byssp1|3041	2	MADIEYKRAPEAIIIPFLSLLSIILSITPLMWHLRNSNFPAVCLVCWFLINNLFNIVNAFIWPTDNIDSWWSGVGLCDIEVKLMVASYVGIPGALLCIFRHLAEVLDTDRTVLVPSGSQRRKKLAIEIAFCLVVPVLAMITHYFVQKTRYMLYTISGCVNNFDESWVTFVLSYLWPTVICVIAAYYCCLVMYRIIKYNREFGAILSGSRGSSLNKTRFLRLFCMASVMLLAILPTQAYVLYVDIQLSLPWHDYSFTRMHGPEWNTIIKVATHGQSFFDRWIPIGGILVLFVFFGFGKDATSMYRSIFTKLGVDRWLPAKSHSDIYSGKTTSSSGSRMSKLGKMFTWSLQSNTTRSVPDFAGFLFSVSHDPSSSSSTSTTDLEKGSGIHSVDRNMTNELS…
CadmalM221_1|598	2	MENTDVAPSFIVSTADFVMPDIVANPGNAIALPLFAALALIITYLPLRSFYRVKNIAACSIMVVIIIINLTAVINGILWPSDDWTKWWIGYGVCDVEVVLRFPVTMALATSLCCLSKGLADALDTDHALFNPSKKQRRRKMIGDVLFCWLVPVMQMLLHYTVQAGRYMIIPVWGCADQLDNSWPMLVIIIGWCPIFQLLTVYYAAQMLIRLYRHRRSISAALTTTGSGLAPRKFIKLALISLILIIIYLPVQTVFVFYAIPHTFVPYSWSRIHNPTTWSPILFVHTGTQQSLQWTGWAGVAMSAVMFAFFGFNDDAVDTYRGLLVKCGAGWVWPSLKLSREQRRASETLVNNTMDSRGSFKSQFDLVGKAMKYFDAGARKDSHATGVTLVNGSTTASRK…
CadmalM34_1|10057	2	MENTDVAPSFTIEVTDFVMPDVVADPANAIALPLFAALALLITYLPLRSFYRVKNIAACSMMVVIIIINLIVLINGIIWPSDDWTKWWMGYGLCDIEVILRFPITMALATSLCCLTKGLADALDTEHAVFNPSRAQRRRKVVGDILFCWGVPVMMMALHYVVQAGRYMIIPVWGCADQLDNSWPMLVIIIMWCPIFTVLNVYYAAFMFFRLYRHRKTISAALTSTGSGLAPRKFIKLVLISVILIIVYLPIQSLFVFYAIPTKFVPYSWSRVHNPATWSPILFVHTGMQPSLQWAGWAAVASSVFMFSFFGFNDDAVDTYRDALVKCGAGRIWPGLNLGREERRASETLVNTLGSRSSFKSQFDLVGKAMKYFDAGSRKDSHATGVTLVDGSTTASRKG…
Cadsp1|414949	2	MPDEVANPGNAIALPLFAALALLITYLPLRSFYRVKNIAACSMMAVIIIINLMALINGILWPSDDWTKWWMGYGLCDIEVILRFPITMALATSLCCLTKGLADALDTEHAVFNPSKAQRRRKVIGDVMFCWFVPVMMMALHYIVQAGRYMIIPVWGCADQLDNSWPMLVIIIMWCPMFTLLNVYYGALMFFRLYRHRKTISAALTSTGSGLAPRKFIKLVLISVLLIVIYLPIQTLFVFYAIPSKFVPYSWSRVHNPATWPLILFLHTGMQPSLQWAGWAGVASSAFMFAFFGFNDDAVDTYRAALVKCGAGKIWPSLKLSR
Calco1|433017	2	MSFPHPELPIGSFIAVICLLVCLPSHIRVRNVASTSLNLWLCIVCIINVVNSFVWANDMIVRIPVWCDISTKFIIASNLGLPAAAFSICRFLCDVAKPNAGEQTKEQKRRRALVEIFLCWGQPAIIMALHYIVQGHRFDIYEYIGCQPDFYVSWASLFIISFPPLVYCFGTFFYAGFALWYFLQRRLQFDELLYLRHPGMTTNRYLRLMVVATAEMIWGTPWYLFVLVANISEQPGLQPWVSWEYVHYDWQRVGQIPLSLMSPTERSTRLALWWTVPVSGYLFFVFFGFSEQAMKDYRYYFRLFRIRVLRQDPRLWVRCHD
Calvi1|72046	2	MSFPHPELPIGSLLAVICLIVCLPSHIRVRNVASTSLNLWLCIVCLIDVVNSFLWSNDMIVRVPIWCDISTKFIIASNLALPAAAFSICRFLCDVAKPNAGEQTKHQKRWRATVELFLCWGQPAIIMALHYIVQGHRFDIYEYIGCQPTFYVSWASLFIITFPPLVYCFGTFFYAGFALWYFLQRRLQFDELLYLRHPGMTTNRYIRLMVVATAEMIWGTPWYLFVMVANISEQPGLQPWVSWDYVHYDWQRVGQVPLSLLPPTERSTRLALWWTVPVSGYLFFLFFGFSEQAMKDYRHYFRWFRINVLRQDPRV
Canalb1|59567	2	MYKGAAGMGSFLIISFCLLIPPFLWHIRSRNLPATILIFWLMYVDLTGFISTMIWSGDNFDEAWDGQVYCDIVGKLDAGSSVGKCCAIACVIMNLYFVLCAKHPTLLEQGSWKKFAMDMAICLINPIFVMAVHYIVTGSRYAIVKYQGCSTIYSATYASLLLVSIWTVLWSIVALIFAVLTLITFFRKRKDVKDILLCTNSGLNIKRFARLLIFSFLIVFAMVPLSLYYFVSQAEVSKNPFHWDQVHNEEWNVIYFYDFGFFTFYDRLVNCILSVLAFIIFGLGSDALDMYKSMFHKVHNRFWYKKTDEPYSQEQAIKSMEPQTKINSNKSQFSNTTSFTNTSTMRDIENQFGDVMHQIISEENTSFRFEKQLQSSPATLVKEDGVPRELQSIIKDTDS…
Cananz1|3123091	2	MSAEQTAFQVFTSIAIVLILLPAPWHWSARNCGTLLYIGWTFLACVIYLVNSIIWNESVVDVAPVWCDITTKFTMGLGVAFPAVSLAINRRLYNIATMKHVVTSYKEKRKQTLIDLGIGLGIPCLVMAFHYIVQGHRFDIVEDIGCVPTTYMTPPAVFLLSIWPPTLGLISFVYASLSIRAFLKQRRNFSANVAYTSSMNASRYLRLIALAMTDIIFDVPLSIYVTYCNTYQGLAPWISWADTHSDFNRVDQYPKVILQSTSRQAWNVLEMGRWAAPAAAWLFFLYFGLAGESLAAYRRSIAWIVKKLPVPENWKHYIMPGSRIHIGSSQKEGFSASGKGPSKPIGALPLYSKTSSMATSPTLTKTPPFKSSSLPSPPLPHVIKITRSREVVLDDMGGE…
Cananz1|2918942	2	MARYDLTAMSFLAAVVVIIPLPWHWRAKNIATLTTMAWLFILNLFRGINTILWADTVVVKVPVFCDIGVFFWTASYWGLPASAVCITRHLAGVTSPNFTPSGRDEKRRRFWFEMTMCVFMPFVYAGLHFINQGHRFDIMEEIGCQVTTYFSWGAVWLVYFPSILLSVIAAIYASIAMYWLMQRRAQFRELLAASQSGLTTSRYLRLMGLGLTEVIGGLGLNIYVLCTEIRLVGIQPWVSWEYVHWHFLAIHQFPKAIIVPELQVSNKGTSTIAPVAAYCFFLFFAFGEEAVSEYKKNWVWIKVHIFRKDPSTMVGSALPSFIAYVLLPRIATENYAIEHSFTENRREPSALLASMRCLLERRRLVVRNGSPSLRVAWKMTMTIVYLHLTLTSKLQNQPN…
Canbo1|4781	2	MVNVQAALISIQAISIAVNTPSLIFHIRSKNVPAIVLIVCIEIMLIKYLVDTIIWGGSNYETAWDGKVWCDIMVRLQIGAPFGCLCSLFAMLLNLYIILRADKLTLKWFNHKKIKLVIELLLCLFFPILIMGISYFAQVMRYSIFKCSGCQFPSTLDSVSVLVFTAWLLVWCALCLIMAALTLFEFFKKRKDTKDIVHCNSGLSMSKFVRLLIFCFSILFIIVPFVIYSAVNLLAGVSPEFYNPSYHTKIFWNVVLRYPYNSKVDIERYKYIVSAFFSFFLFGLGSDAIDMYKSGLNKFKPTRVMVARFEKYQEDKRNKKVDDHLGKLFTGFGGTNGSINSKAKEDAYGNYINDDENYNYSPTRMEEFNYDYQFDFEGQSNASSAKANSICIKQKSGDL…
Candu1|514	2	MYKGAAGMGSFLIISFCLLIPPFLWHIRSRNLPATILIFWLMYVDLTGFISTMIWSGDNFEEAWDGQVYCDIIGKLDAGSSVGKCCAIACVIMNLYFVLCAKHPTLLEQGSWKKVAIDMSICLINPIFVMAVHYIVTGSRYAIVKYQGCSTIYSATYASIFLVSIWTVLWSIVALIFAILTLITFFRKRKDVKDILLCTNSGLNIKRFARLLIFSFLIVFAMVPLSLYYFVSQAEVSKNAFHWDQVHNEEWSVIYFYDFGFFTFYDRLVNCILSVLAFIIFGLGSDALEMYKSIFYKIQNKFRYKKTDDAFSQEQAIKAMEPQTKINSNKSQFSNTTSFTNTSTMRDIENQFGDVMHQIISEENASFRFEKQLQSSPATLVKEDGVPRELQSIIKDTDS…
Canor1|2151	2	MNSKAAGTAAFSFIAFVLLIPPFSWHLKSRNVPAILLVTWLLLVNLIGLINTLIWSGENFDTVYDGQGWCDITTKVEAASSLGKLCAIACLSMNLYFILCAKNPLFMDSRNWRKICIDSAICLVTPGLIMVFIYIAQARRYAIVRYQGCVTVFSPTNATIGLYLIWPLIWSFVALFFAVLTLYKYFQKRKDVKDILKCTNSGLNLRRFARLLIFSFLIVFALTPLSIYYFAQKVSYTQYPFHWIEVHSSDWGDIYYADFGFFAVIDRLVNSALSVVAFLLFGLGTDALKMYRSFLGLGHKESGEPLSKETTYTHNATPTKLLSNKSQFSDRTNYSEPTSLDEFGRVMQELGIVDETASELESGRVKQSFPKKIVNVGVLEIEDFSSNGDFLYKYEVTQKK
Canpa1|1111	2	MDSRAAGIAAFSFIAFFLLIPPFSWHVKSRNVPAILLITWLMLVSLIGFINSMIWSGENFDSVYDGQGWCDITTKVEAASSLGKLCAIACLSMNLYFILCAKNPLFMDNKNWRKICIDLSVCLITPLLIMVFIYITQSRRYAIVRYQGCITVFSPTNATIGLYLIWPLIWSFVALFFAVLTLYKYFQKRKDVKDILKCTNSGLNLKRFARLLIFSFSIVFALTPLSIYYFAQKVSYIEYPFHWDEVHGPDWSDIYYADFGFFAIVDRLVNSSLSIVAFLLFGLGTDALKMYKSFLGTAHTETGEPLSKEMTCTHNATPMKLLSNKSQFSERTNYSERTVLDEFSQVMQELGIVEEGERDLESGREAVKSNSPKPTPNIGILELEDSSLNGDFLYKYEVK…
Canta1|37811	2	MNGGSIAVAIFALFAIILLIPPLVWHSKYRNIPVICLISWFIFFNLKTLINLCIWSGENYQEVWNGVGYCDVMVKLEAATSSGTTSAIAALSLNMYMILRAKNPIFIDEDSKKKNIINLLICVVTPIFVMVTNYFIQSFRYDILRYGGCTPIYIPNISLTIPLLTIWSLLWSLVAIIFSGLALHKFFQKRREVSNILKCTNSNLDFKKFARLLAFNCLVVVALSIMAIYYFISAIRLPGESGEYRDMRDRSKIHYQDTGFSMMGDRIAIIGLSFITFLILGLGSEALEMYKRLL
Cante1|104233	2	MDYIGRLLSGFSFITFAILIPPFIWHCKTKNIPAASLIFWLLYSNLDGFIGAIIWSGPDFYEGYDGRGYCDVVIKLEAGSSSGKICAAACISLHLFLVLRGSSPTFINRQSWKKICLDVGMCFATPVFVMAVTIIVQAQRIVITRYSGCTGYYEPTWVTLVVYLMWNIIWSFIAMVFATLTTITYFQKRHDTRDLLKCTNSGLNIKRFAKLLVFSILVIITLLPLSLYYFVHDAKSLQGEYNWDKTHYLYWNDTLYVEGDIASLYSKYIDMGMSVIVFLLFGLGTDALNMYKVGLLRVGVGKKLGIKDPRDPIFNSNTQTRTSTKQSNFTLGSDPYTGPTITDGINVEFNKIINSDIQVIEVEASNSSDLEKGPDISDYLDDHEVDSREEIAYIMNMAD…
Cantro1|1828	2	MIAAAAGMGALLFIAFIALVPPLAWHIKCANIPAIILIIWLMYVNLSGFINTMIWSGDNFITSWDGIGWCDIIVKLDAGATVGKCCAIACLAMNLYLILEARRPLFLDQKSWKKKAVDLAICLITPIFVMAVQHIILIRRYAVMKYQGCKGVYSTTYASIGLFSMWPVIWSGVAFIFACMTVLAFFKKRQDVKDILVVTNSGLNMKRFARLLIFAFLIIFAMLPLSLYFCITQAIISQHDFHWSDYHNENWGDIYFSDDGYVFMYDRLINAILSIIAFFLFGLGSDAINTYKTTLSKVGIKFGKKFNNDSNPSVNEQALVSSMQPQTKVNTNKSQFSSITTFTNASTMRDIENQFGDVLQEIMTDETKAIGFDDVKTDPQQSPAKGGDVEVQLREILET…
Capep1|1672	2	MPWIAPGITIPAVALLACLVSIPPLLVHFKARNFAATVLILGVTILNVQNFANAIIWASQDRYSWWNGKILCDIEVKLYIGIAVAADGAVASIFRQTAMILDTDRMTVAPSPQQRRSRLAVEILLCIMLPVLVMAAHYLVQNDRYWLTTSAGCTPAFDTCWPTLLLIFLWPVLVCLMGSIYCALSVIRLWRHRKEMSSVLSSTPGVTSSRFLRLFALGFTLLLGYCPLAILAFAENVSIPRHRYSWAFIHPPDWAERIILVPSTERLTFDRWAQIATGFLFFLFFGLGKEATQIYHSWLKMTQRWLPTRCMFRGKHHPHQLGAGVLPRAEFALT
Capse1|361089	2	MAWVVSSLILAPLALLAIFLALPPLIIQVRAKNFAASVLIIGVIILNIQNFINAAIWHSLDISRWWDGKILCDIEVKLYLGIFQAIGGAIASIFRQISIILHPDHIAVAPSPRQRKTTMVIEFMLCILLPVYVMIGHYFTQRTRYWLRPSAGCIVTFDINYAAPFLTYLWPLVVSLIGSTYCLISILRLNKHRKQMTSVLSHTAGATTSRLYRLFALAFTLLAIYCPLSMFSFVQDVRIPMHKYSWSHIHPPDWSERIFLDQGAARTEQNITFDRWAQVLTAYLTFIFFGLGQEATQMYRGWITRTRNFLAIHGKPERNVSTQPPRELVSLEGGLAVECSADHHTYEHIQLTHPHHSNISELSG
Cenge3|545606	2	MEPVSYPLYPEAVILSVLGGITVILGIPPFTWHLLQRNVAATSLVLWVILLNLTNFINPILWPRDNVPEWWKGQVLCDIEVRLFVGSTVALPGALACIMRKLARVMDTKNIVMAPSRAQRIREAVLEILWCFGFPILLMLIYYIVQPIRYFLWGISGCNAAFDNSWPSVVLVMMWSPIVSLVGSYYSGLLTFRLYRYRTEFTHIVRCHKTTKSRFLRLFSMSFIMILIILPVQFYILFKNVQLVSAPYSWGNVHGPNWNEIITLPSFGVVVFDRWIRIGDGFLVFFAFGTGADAGSLYRNWLIKLNMGKVFPSLYQSHDSERSRKGSGWSLSNKAKRVFSQKGSHGSISSPTTTRSASL
CerAGI|452167	2	MHEPGFPVLCALAIIAVLLPLPWHWKARNTGTLLYIGWTLVGNIVFMVNSLVWAGNLKNPAPIWCDISTKLIMAMSVGITAASLCINRRLYNIATIKSVTHMRGSKRRDAIIDLSLGVGLPILIMILHYVVQGHRFDIIEDVGCWPSVYNTLLAVPMILMWPVLISVASFIYAGLSIRAFLETRRQFTQVLSNSNSGLNMSRYFRLMALAATEMLFSLPFSLWILVTNMTGILNPWVSWEDTHQNFGHINFIPRVYIEALPHVKLVMDINRWITPAGGFLFFAYFGLAGEASAEYRRALWRLVAPFGIKPPAPKPQSSAWYVSFNSPIRFWFPNCRDFVAGPTDLCLVNLRLAATSSPSPARAPHSTQQCPQARPPSTTSPQDSRLRSNMTRSRNMTSS…
CerAGI|527119	2	MRDPAFPFFCALSIILVLLPLPWHVKVRNTGTLLYIGWTILGNLVFLVNSFVWSENLTNHAPIWCDISTKIIIGLSVGICAASLSINRRLYLIAAQNESRAFRRFTRRDTIIDLCLGIGLPVLVMILHFIVQSHRYDIIEDIGCWPVVYNTLVAVPTVLMWPIIIGSASFIYACHSILAFLRRQSNFGEILANSHTGLNISRYFRLMAMSATEMLFTIPLAIFLLVNNLRGAQNPWVSWADTHSDFGRVGYLSYSFIEEFPQVGTALTITRWALPGSGILFFAFFGMANEAFAEYKRIFWAAAALVGFRRPAPKLQQLDRRSAFGPSGLLITTETTIFPSPRLTLNLGHSSTTIDKPALESDEGELKQPELEYVKLKSRDLESQIGS
CerAGI|539360	2	MRIELPIVSFICTILVLVPLPWHWKARNVATLSIIVWLALVNIVRGINAIVWSGSTVVKYPVWCDITTKIIIGANLALPASTLCICRYLATVASPRHSMANAADKRRRMIFELLMTAGLPILGMALHYVVQGHRFDILEDFGCNPTTYVSVAALFIVYIPPLVLSLGTLVYAGIALRWFVHRRAQFQAVLQSAQSGLTTGRYLRLIALSVTEMLFATAMSLFVLVITVEDGGLRPWISWEDVHSNWLRVGQFARILVPDFFWDRLLLTWYIIPITSVIFFAFFGFGQEAKAEYAKVFRGISVVSSTISSPAILKLQGETTSTTEKWDDAPASTYTNSRPASPANDNQKGTLDSQLPEHRV
CerAGI|495363	2	MPPFPAYPVVCGLSTFLVLLPLPWHWKARNTGTLLYIGWTVVGNLVFLANTIVWHGQIRYDPAPVWCDISTKLVIGGSVGITAASLCINRRLYNIATIKNVAMTRSSRRREIIIDLLLGIALPVLVMALHYVVQGHRYDIIEDVGCWPATYNTLLAVPMILMWPIIIGIASFVYAGLSIRAFLETRRQFSQVLSNSHSGINISRYFRLMALSSTEMLFSLPFSIYLLVNNLKNPQYPWISWEDTHQQFSKVVFWPMILIKAFPQVERVINISLWAAPVGGFVFFLWFGIAAESVVGYMSVFWVLVRPFGIKPRAKTEQPGAAWYVRSYTSICLGANG
CerAGI|610167	2	MRDVAFPVLCALAIVLVILPLPWHVKARNTGTLLYIGWTILGNVVFLVNSIVWAGNINDPAPLWCDISTKIIVGMSVGICAASLSINRRLYIIAAQKGSSNFKTFTRKDTFIDLGLGIGFPVLIMASHYIVQGHRYDIIEDIGCWPVVYNTLLAVPVVLMWPVVLGLASSIYASCAIVALLGRQRQFSATLAKSQTGLNVSRYFRLMALCATSIFIVVPLGIYLIVKNLQNGQHVWISWADTHSNFWHVLHLPHSFLEAFPHVGTVLNINRWSVPGGGFLFFAYFGMANEAIAAYRLMFWTAAELVGFRRPVSKSPQPDRKNGFRPSDLAARTETTTFSSTRPMLNEGRSSATIDQSAIEPEEQDITKQGPDNMKVPVRDLESQLGS
Cerbe1|8627	2	MSAPPPPPPLDSGNLIHSRAIVFSAFSLLIALLICPPLTWHFKNRNIGATVLVACALYANLQSFVNAIIWSHDDVSSWYTGEGLCDVEVKLQVVLQNALPAAISCILRALAKVMDTERSSWGTTRAQRRRGYAVDLLCCMGIPLLQMPFHWIVQPFRYYVFGITGCYASLSISWPMVVLILMPPLLWTLLDVYYSVLILYRLMKYRLQFRSILANNQTTRSRFFRLYALCALCTLAYFPLHVYTFYATIGNDGLGPFSWNDVHHPTAYSWDAVVMVPSDGNILWDRYIWLAGGIVIFMIFGFGKDAVRMYRDVLLACGFGKIWPSLKEGSPRASLATTMSSVGSKARMFFSKSRKDSMSTSPTTLGSFDSASKSVTESEPSPKKMSFLETINEGRGGTQ…
Cerbo1|882	2	MGSPVNTAFAVLSLLSVLPLLLISPLHWRMRNTGGILIFWTALGNLVMGICSIVWADTSENVSPAWADFSAAIVWVYAPGFVAGNLCILRKLEAIASTRQVSFTDRDRRNTLIIDLCIGIGLPILLLALRPISQGHRIDIISNYGVRSPYYSSIVGVFTYQIWLLGLGVAGFVYAGLILRWFLMRRQQFAAVLASNCTGLDKNKYIRLMILALVELCISFPLTIYIVVAKLVDTPLQPYTSWADVHEDWNTAWSYDISELDTADIVYTELGRWLCVAWAFTFVGFFGFTQEARAQYRRWGDALARASTRPFSSKKVEAENLHQSRAPQSEPRETGRWSPKAYPHLATYDMVEASPNLAFNKSSDFDEEAQKTPSSQSPSFSFQPSPPNLSDIYVTTERI…
Cersu1|116644	2	MSDLQYPAYSVLALLSAVIVLIPLPWHLEAWNSGTCLYMIWTSLACLNFGINTIVWHNNALNPTPVWCDISSRIIVAVSVAIPCASLCINRRLYRIASIQAVGVTRAEKRRAIFIDLSICIGIPILQLVMEYIVSGHRFDIYEDIGCYPFIYNTPVAYPLSVVWPLVIGLVSAVYCALSIRQFLIRRAEFNKFLSSNTSLTANRYFRLMALATTELMCSTPISAYGMYLNLSGSNVRPWISWADTHYGFSRVDQYPAVIWRSDKQNIIAFELTLWLPIFCAVVFFAFFGFALEARNNYIKAWSIVVKQCSKQIPFQKRGAVRKSRDESLPTYVPRVSSYPYQNTPSSITFSFLDEKCADVDLPTPSVEDAAHHTTQLHTSPSRSDMDDINTSTGVC
Cersu1|116650	2	MSVPWSVQQDIYIFFAFLGAVLVSIPLYWHLEAWNVGCVLYIFWCGTQCLIQGINMLIWKNNAINWAPVWCDITSRWMLASGVGVCACSLIINRRLYKIASVSAVSSTRQEKRRMIITDLCIGLGIPILQVALYWFVQGHRFDIYEGIGCFFAMPNTIPAFFLSDCWPVVIGMISLVYCSLTLRAFYKRRKQCAEFIRTNSNLTFNRYLRLMILASVEIICTIPLGAYTIWVNASQPLYKWRGLADIHFDFSRVGQYPAIIWQASPITVSSFNFNNWIIVACALLFFALFGVAEEARKHYRMAASSVAKRVGISTASWGQSRSAGTGWGNTSGSKPVFNVSNLAKVTLPSFVQRGRRGSIASFSDRLSTQLSLSIGDMGADDFKTPHSPLDEKAPYSPS…
Cersu1|54036	2	MHPEFPYVALFAAACLLVPLPWHWRARNIATLSIIAWLFVIDVIYAVDAIVWKHSVDIVIPVWCDITTKIIIGSNIALPAASMCVSIHLEQVSSIRQVSFTKASKRRRQIIELVLCWLVPAIWMALHYCVQGHRFDILEDYGCRPTTYVSIPAIFLIWVPPLMMAVVAMVCSGLAFYHFLRQRISFARHLQSTNSGLNTSRYLRLMAMSIVEMLLGIAATSATLAFSVIWDMRPWTNWANVHWDFSRIDLYATFGTPPFILTYYYVLWWIPPASSFIFFFFFAFGQEAMKEYQACFSWVLLHVFKIQPGAPAKPSFAKFSFNLRYVWPLLLNRIENADNFRNPLVLNPTAPLPLLVVPLLPALELLQLRRLP
Cerzm1|19034	2	AIVFSAFSLLVALIICPPLTWHFRNRNIGATVLVACALYANFQSFVNAIIWSHDDISSWYTGEGLCDVEVKLQVVLQNALPAAISCILRALAKVMDTERSSWGITKSQRRRGYAIDLICCIGIPLLQIPFHWIVQPFRYYVFGITGCYASLSISWPMVVLILMPPLLWTLLDVYYSVLILTRLMKYRLQFRSILANNQTTKSRFFRLYALCALCTLAYFPLHVYTIYATIGDDGLGPFSWNDVHHPTAYSWDAAVMVPSNGHIMWDRYIWLAGGIVIFMIFGFGKDAVRMYREALLTCGFGKICPSLKDGSPRASLATTMTSVSSKARMLFSKNRKDSILTSPST
CgaVGII_1|4727	2	MHDLSLVIFSGIGIFLVLLPLPLHWRARNAGTLLLITWLFIANVIFFVNGIIWWNSYDLPSSPIWCDIASKLFIGVPVGISATSLCITRRLVMIASSTAVTINQRQKHIALAIDLFLGIGMPMLVMALHYIVQPHRVDIIEGYGCQPVTWPGIPALFAVTWWSPLLTIIAAGYGVVALRFFLYRRLQFHTVLRPSRGGLDSRHYLRLMALASVDIILGLPATLFTLIVNIQQRQSYPSWDWVHLDWSRIELYPASSVLPDAQKTIAIVLPRWLAPLLSIIFFLFFGVSIDAMGEYARWFRAIRAKTPFLPFHQKEILPIAAPKLGSTIVKPSGADWKDSTNPNDDPLEGSYFGDLDRFDSTPGVVQGGVMVAVSVERAVV
CgaVGIV_1|3594	2	MHDLSLVIFSGIGILLVLLPLPLHWRARNAGTLLLITWLFIANVIFFVNGIVWWNSYDLPSSPIWCDIASKLFIGVPVGISATSLCITRRLVMIASSTAVTINQRQKHIALAIDLFLGIGMPMLVMALHYIVQPHRVDIIEGYGCQPVTWPGIPALFAVTWWSPLLTIIAAGYGVVALRFFLYRRLQFHTVLRSSRGGLDSRHYLRLMALASVDIILGLPATLFTLIVNIQQRQSYPSWDWVHLDWSRIELYPASSVLPDAQKTIAIVLPRWLAPLLSIIFFLFFGVSIDAMGEYAKWFRAIQAKTPFLPFHQKEILPIAAPKLGSTIVKPSGADWKDSTNPNDDPLQGSYFDDLDRFDSTPGVVRGGVMVAVSVERAVV
CgaWM276_1|6293	2	MHDLSLVIFSGIGILLVLLPLPLHWRARNAGTLLLITWLFIANVIFFVNGIVWWNSYDLPSSPIWCDIASKLFIGVPVGISATSLCITRRLVMIASSTAVTINQRQKHIALAIDLFLGIGMPMLVMALHYIVQPHRVDIIEGYGCQPVTWPGIPALFAVTWWSPLLTIIAAGYGVVALRFFLYRRLQFHTVLRSSRGGLDSRHYLRLMALASVDIILGLPATLFTLIVNIRQRQSYPSWDWVHLDWSRIELYPASSVLPDAQKTIAIVLPRWLAPLLSIIFFLFFGVSIDAMGEYARWFRAIQAKTPFLPFHQKEILPIAAPKLGSTIVKPSGADWKDSTNPNDDPLEGSYFDDLDRFDSTPGVVRGGVMVAVSVERAVV
CgaWM276_1|151	2	MAFAHPEYLIPSVIALVLPLYVLPWHLRTGNIATLSMVFWMSLLNIVHIVNCIVWVDNSTPRANWWGDISALIIVSYNYALPTAHLVLAKQLESFTSLRSHSPLYDFSARKRHRIFDISVTMGAPVVGYLIHLSNMDRRFYIIERLGPQAATYWNAWGVIWMAMVPILIALIVAVYTVMALVNICLRRQQMLSLIASDASVIRDQFYRLMFLTLSEVGTCGLRAIFNLMSFQNGPQPMGHRGAPSHNLTIIESLEWSSTTARGRLTLHLSFFTVVACSYVFFMCFATSTETKRFYSKTVRKIFPCIPESRTSRIHKLGSFDTGLSRSNATGTYPSAAAGPISPITHKDMDISLKGMLHAPALDKTGQWSINRGLNRVEIAPSVTTHGSKYDEETADSLY…
Chagl_1|15643	2	MASTNTTLPPNRFAQFGFTTTPDERIGPGAPYTSPSLQVNLFFRVFLGLVSLFVTWVPARLLWRNGEFAGAVICIMLLVLNLITVINALIWRNDNVQTWWAGQGWCDMMTYTYFAMHTAFNICMFEIMRGLASKVALNRADKPTRSERRRQRIVSALVIFTVPVIQVILTYFTTFGRYNVSTLIGCSAVYYPNWLFLVFYILPTPVFAVGAAYMAALTFYRYRKIDKVTREVARSKDDVAAARQDRVRRKLYFMTLVCIIVVLPLIMVLLFLNIVERFSSMNIVYIAELAGIAVFIPFGTTPEALNMYRGLLLAAGLGYVFPKLREEYVPRAKRGGSSFSWGSLAGPLRGMSLLGTSSSSTHKDSLLPTAEQISITSRADRARSSSLNQNQHEDLTMSG…
Chalo1|525782	2	MAVNTTNTAIMQVFNVLAILLTLPTLWSFIKSRLSKRGSFAHASIIVINDYLNLCYFVNSILWSTDDISTAFSGVGLCDVQAAFKWPMSTALALSLCVVMVRLWIGIQFRKPREFFSPAAENAYLRKQLYIDAFCCWGYPAVQLGLLYLIRDQRYNLSPVLGCSDSIQYNWLAVLLYLWLGPATLLVTMVFAVLTLHQLRKNWAMIKILRRTRSGDRAKQFLKLATISLLALIPFTVGQIFFISNAFQGSIGGLDWSAIHYPGWSSTWTLSTLAETGNLTQYVGWSSAIWNLMIFVVYGFTKEANDAGNEMACGFMKVVSYVGKQIQKTDAKIITWLRKLASIISNAFARFAAFIAKQARNTTSKAVNWAPESALFLANCIDVFIDWIRDSAAYISSSI…
Chathe1|430	2	MSSPTNNTVLPDKCAQYDFTTTPAERVGPPPPYTSPSLQANLAFRVTLGAISLFITWVPARLLWRTGEFAGTILCVMLIINNTTTLVNTLIWRDNKVAEWWTGYGLCDLQVYTQFAFHAVFNISLFEIMRGLEAKVSLNRSIAPIRAEHRRQRIISALIIFTFPVLEITLNYFVLTRRYDIKTLVGCNTIYFSSWIYLIFYILPIPVFMVGASFRAGDNVAQACQQRVRIKLYFMTLIVIVVATPITLAFLISYLLSA
ChetHAW225_4|199599	2	MPSGAVDVLDSGTAYPQGYSMDAPIYTQAILFPAFAFPAWILCVPAMVWHFRQANIAAGSNVLWIILHNFFNSINALIWPRDNLLEWWDGNVWCDIHVRIQVASYVGVAASAAMITRKLARVMDTRNITVSSSRSSRVREKIWESVWCWGAPMVLAIVYYVVQPARYTIYGIVGCQSTYDNSWPSLVLSIMWFPITMAFATFWSILLVYRLYRYRKEFHSLVVAQNTTTSRFVRLFILSMTISLVYLTYSIYITVEASFVLTESYFWSYVHDPVRFNTIIHVPVKGKVSYDKWIQVITGYIVFLLFGTGVDAYNFYRKVMVSMGLGKVWPSLHEPRRNGQRTPSSFIAAKSWTSSVSSRAKSLLWSSKSDSTASVGDAYADFSRSHSIALDSIPAVSNG…
ChetHAW225_4|435167	2	MPSGAVDVLDSGTAYPQGNPFPAFAFPAWILCVPAMVWHFRQANIAAGSNVLWIILHNFFNSINALIWPRDNLLEWWDGNVWCDIHVRIQVASYVGVAASAAMITRKLARVMDTRNITVSSSRSSRVREKIWESVWCWGAPMVLAIVYYVVQPARYTIYGIVGCQSTYDNSWPSLVLSIMWFPITMAFATFWSILLVYRLYRYRKEFHSLVVAQNTTTSRFVRLFILSMTISLVYLTYSIYITVEASFVLTESYFWSYVHDPVRFNTIIHVPVKGKVSYDKWIQVITGYIVFLLFGTGVDAYNFYRKVMVSMGLGKVWPSLHEPRRNGQRTPSSFIAAKSWTSSVSSRAKSLLWSSKSDSTASVGDAYADFSRSHSIALDSIPAVSNGDAETALVTGNQ…
ChetHm338_1|428253	2	MPSGAVDVLDSGTAYPQGYSMDAPIYTQAILFPAFAFPAWILCVPAMVWHFRQANIAAGSNVLWIILHNFFNSINALIWPRDNLLEWWDGNVWCDIHVRIQVASYVGVAASAAMITRKLARVMDTRNITVSSSRSSRVREKIWESVWCWGAPMVLAIVYYVVQPARYTIYGIVGCQSTYDNSWPSLVLSIMWFPITMAFATFWSILLVYRLYRYRKEFHSLVVAQNTTTSRFVRLFILSMTISLVYLTYSIYITVEASFVLTESFNTIIHVPVKGKVSYDKWIQVITGYIVFLLFGTGVDAYNFYRKVMVSMGLGKRTPSSFIAAKSWTSSVSSRAKSLLWSSKSDSTASVGDAYADFSRSHSIALDSIPAVSNGDAETALPTWPSSFKRWFTRSNLGG…
ChetPR1x412_2|190733	2	MPSGAVDVLDSGTAYPQGYSMDAPIYTQAILFPAFAFPAWILCVPAMVWHFRQANIAAGSNVLWIILHNFFNSINALIWPRDNLLEWWDGNVWCDIHVRIQVASYVGVAASAAMITRKLARVMDTRNITVSSSRSSRVREKIWESVWCWGAPMVLAIVYYVVQPARYTIYGIVGCQSTYDNSWPSLVLSIMWFPITMAFATFWSILLVYRLYRYRKEFHSLVVAQNTTTSRFVRLFILSMTISLVYLTYSIYITVEASFVLTESYFWSYVHDPVRFNTIIHVPVKGKVSYDKWIQVITGYIVFLLFGTGVDAYNFYRKVMVSMGLGKVWPSLHEPRRNGQRTPSSFIAAKSWTSSVSSRAKSLLWSSKSDSTASVGDAYADFSRSHSIALDSIPAVSNG…
ChetPR9b_4|177175	2	MPSGAVDVLDSGTAYPQGYSMDAPIYTQAILFPAFAFPAWILCVPAMVWHFRQANIAAGSNVLWIILHNFFNSINALIWPRDNLLEWWDGNVWCDIHVRIQVASYVGVAASAAMITRKLARVMDTRNITVSSSRSSRVREKIWESVWCWGAPMVLAIVYYVVQPARYTIYGIVGCQSTYDNSWPSLVLSIMWFPITMAFATFWSILLVYRLYRYRKEFHSLVVAQNTTTSRFVRLFILSMTISLVYLTYSIYITVEASFVLTESYFWSYVHDPVRFNTIIHVPVKGKVSYDKWIQVITGYIVFLLFGTGVDAYNFYRKVMVSMGLGKVWPSLHEPRRNGQRTPSSFIAAKSWTSSVSSRAKSLLWSSKSDSTASVGDAYADFSRSHSIALDSIPAVSNG…
Chivir1|8805	2	MVPDVPNWFFSATSFIGFVLCMIPLPWHIEAWNTGTCLYMVWAGLACLNLFINSVVWNSDVIDKAPVWCDISTQIMIASAVALPAASLCINRRLYQIASVQSVTKSRAQKRRDIMIDLAIGLGLPVLQMALHTVVQSHRYVIIEEAGCFPFTLNTPASYPLVWAWPVAIGLVSASYCICTIRELAIRRAQFKEFLSANRSLSSSRYFRLMGLAGVEMLFTVPLGCWSIYINLTTSTVEPYVNWDSAHANFGTIEQVPSVVWKQDSLSVASIETSRYGAVFCALLFFVFFGFADEARKNYRLAYTSVAKRVGLSTESFSATGTWSANSGPHRIFFSQTDPIRIHPATVDLPICLIFITQQTEKKRDSLTSFSSRMSLPDYGGALEDVKKEPFSPTTTSAG…
Chove1|1662331	2	MSTTNIFIGLSGLSTVVGFIPLAWHIHNKNTAAICLIVWVTLFNFLSFINAIIWGGSELDIYIAWDGKIFCDIEIKFFIASGAGMVGSIAAIARNLAKVMSDKVSVIKTKRVRRRELIQDLLLCLGLPVWMMTMHYFVQPSRYVLLATTGCTPTIGDSWPSIPLILIWPPIISLISAYYAGLVLARVHRYRQQFSDILRSSNSGLTTSRFVRLFVLSLVLVVVNLPLTFYVLYRNLDQHWATYDWDSVHGKGWDYILRIPSYDIVQFDRWISVGAGYILFFVFGMGNDAVKMYRGWLDTVGLGKYLPDCMMGTSTPRDSQSGSQSERSTLGSYIMKHWTSRRHLVSNSNGSRSETSNNK
Citma1|7853	2	MNYGSVLAGLSFTGFALLIPPLLWHIKFKNIPAITLLIWLILLAIQGGVNAVIWSGEDYDTKFSGVGWCDIMIRVQLGASVGFSCSVAAICLNLYLILSANNNTIRWFSHPKRRLWIELTICLATPIMVMGLSYLAESYRYSVVRYSGCRIAIVPNWVSVVLTSLWMAIWATIALVLSMMTLFRYYQKRRDVKDILHCTNSGLNLKRFARLLIFCMLIALVMFPFSIYFFVTDLGALSSIKHADFIHSPLKKTVLFFDLGKPSFESWIYIAMDFISFLIFGLGTDINKVYRNIARKLGLGTMLDNFKKNRDTKTLQKAEKIQRERYGLTDVERLATRDTDDVVIHQEQFDLEESSSAKKGSAISSYKWDEEELGTKTVKYAIN
Claaq1|137252	2	MSTELYPLYSNTIVLPLLALPAVILDIPPLVWHFSQRNIAAGSLILWIILLNLQNFINPLIWPRDNLMEWWDGNVFCDIQVRIQVGAVVALASSAAMIMRRLARVMDTRNITVTQGRDSRKREMALEFFWCWGYPCFMMLIYYIVQPVRYFIFGISGCAVAYDASWPSLALSWMWNPITICVACYYAVLLAYRLYLYRREFRRMIATRNTTKSRFLRLFIMTLVLIVLYLPYALWIVYLLASQIVDDYSWDRVHGPDWNSVVKVPSFGAVRLDRWGEIATGYIAFVAFGTGSDANNTYKRMLCTIGLGKVFPSLYQMSESGASSPSNVTFAKSWYSSISSKAKSIFSKTDTISETLPYGTGTRNNSIALRLFPDPTIPHTESLHHVSTTDPIIDTQSPG…
Clael1|174927	2	MGMETYNVTTYAQEVVPEAPLYIQAILLPLFSFPAWILCLPPLFWHFRQGNVAAGSLITWIALNNFFNSINPLIWPRDNSTEWWNGYGWCDIHSRIQVGSVVGLAASTAMIVRRLVKVMDTRNITVSSSQSSKVKAKIWEVVWCWGYPLIMILIFYIVQPVRYMLYGIMGCQYAQDSSWLSIVLHMMWGPITMAVAAYYAGLLIYRLYRYRLEFHCLLLARKSTSSRFIRLFILSMIVILLYLPYSIYLLVELSLMATNAYSWSQVHDPAKFNTIIKIPVFGQVSFEKWVQVGTGYIIFLLFGTGSDAHNLYKKMLVSVGAGQVWPSLYIESAGASASASASATPSCFITARTWSSSRLIKVKNMFWLKTESCEGMESFAGTTPNNSVVLDVIPPQLHN…
Clafu1|191928	2	METAHYVFMDKPYPASIIVACLGIIIGIINMPAVHQHWQHRNLPMTAMTAATVYANFYLALNAIIWSHDNFDHWYNGMGFCDVGVKLDLMLNVLFPAAMSCVLRHLANVMDTSRAAVMQTTAQKRRGYVIDSICCFAIPALQIPIHYVVQDRRITIVSTGGCVPTSDASWVSFVFIFLPPLLWIALAACYSILIAVRLVRYRRSFNAILANSRTTKSRFLRLYLLCAIVIAGLLPMWTFFVIKNSLPRITAYSWNETHHPTEYRWNSASFESGGGIVPAEKIVWLVGGFLMFCFFSFGKDAVRSYRTALLAMGFGRCFPALDPANTRKSSISAAISSIGSKAKMMMARKESDMSSITNTVSTTGTTTYDDSPKKMSFLESIKEERRETRRLRDMAPPMK…
Claim1|148246	2	MAWDTTSTVVVPLALLAIFAAFPPVVVQLRVKNFAGSVLLIGITILNIQNFVNAAIWSSDDPDDWWDGKILCDIEVKLYIGISLAVEGAVASIFRQISIILDSDRMTVTPCPRQRRITRAIELLLCILLPIFVMAGHYLVQRGRYWLRTVAGCVATYDNNWVAPLVTYGWPMVVCVTGSVYCLISVLRLWRHRRQVLALLTHTPGATPSRFFRLFALAFALLVMYCPLAVFAFAQNVRVPMHMYSWSYIHPSDWSERIRLEPEPALGTASQAFTFDRWAQIITAYASFACFGLGQDAIRMYKGWAERARSFLPGGFKADVRSTQQASRNSTSVRNEENVTLDMDEFSLEDNHDILRHPSASGPNS
Clalu1_2|2429	2	MTGINSTGSAIAGFSFIGLCLLIPPLFYHIRFRNIPACTLIFWLCFKNLVSFVNAVIWSKDDFYTATKGKGYCDVTVRIASGSASGELLAISCLMFNLYMIISARSQKFLDNKSNRKVLINLAMCWGLPLIITGISVAVQSTRYVIFRYRGCSAIYYPSYWYIVCVSIWTPVCALIGLIFAILTMTTFFLKRRDIKDILRCTNSGLNLRRFARLIIFSLLIIFAMVPLALYNFITSVNQLRHTNATWTIERDPHWSDILAIDAGTSQLAPIIIDICLSFCTFVLFGLGSDALALYKRLFVVCGFSSFKSKSKQEFKVSEHFAGNKQSTRNTVDSEMTEVTSTKKVNKSKGLVSVKTIDSKNSDFTLSNTTPNDLEMGSYDDYEIERIIRGDIESDPQME…
ClaPMI390|2052187	2	MGSAAPAVISFIATFLVLLPLPWHWRARNIPIVACILWLAQGNLFRGINAVIWRGSVIRKLSPYCDIVLQLQIASIWGMTASAFCITRHLEAISSPHYSTTGLNNPRNRARFEVWMCVISPVIFAGLHMVVQGHRFDIIEDMGPSPSTYWSIVAICIYFLPPLILSIGTSYYAGKAEMRSFQPYSSASCSLNLAGSAHSDTYYIRLMGLAFAELVGTISCNAYVLIVNFRLSALRPYLSWNYVHWDFRRVDQYPLAVLPSNVLFVYWVTWSFYPVSAILFWSFFGIGEEAMREHRRNWEWIRVHILRLKPNTGSARPPPGIVKSGVLDLEGWPANDNNGNVGMFSFFAM
ClaPMI390|2052576	2	MGSAAPAIISFVATFLVLLPLPWHWRARNIPIVACILWLAQGNFFRGINAIIWRGSVVRKLGPYCDIVLQLQIASIWGMTASAFCITRHLEAISSPHYSTTGLNNPRNRARFEIFMCAISPVIYAGLHLVVQGHRFDIIEDIGPAPSTYWSTVAICIFYLPPLILSLGTSYYAAKAFWWFYHRRAEMRSFQPYSSASCSLNLAGSAHSDTYYIRLMGLSLAELIGTISCNAYILIVDFRMAQLRPYLSWDYVHSDFRRVDQYPLAVLPPYVLFVFWVSWSLYPISAVLFWSCFGIGEEAMREHRRNWEWIRVHILGLKPNAGIARPPSGIVKSGVLDLEGWPAEVNRGNAGIFSFLAM
ClaPMI390|2221643	2	MGSAAPAIISFVATFLVLLPLPWHWRARNIPVASCIIWLAQGNFFRGINAIIWQGNVVCKFLPYGDIVAQLQVASVWGMTASVFCIARHLEAISSPHYSTTGLNNPRNRVIFELWMCVISPVIFAGLHLIVQEHRFNILEDIGPHVSTHWSMVAICIYYLPPVILSLGTSYYGAKALWWFFDRRAEMRSPRPYSSASCSLNLTGSAHPDTYYIRLMGLSAVELLGTLSFNGFVLIANGQEKLWPYLSWNYVHSDFQQVFQIPWSTIPSYWVTVYWVSWSLRPTAAILFWAFFGLGEEAMREHRRNWDWIRVHILRLEPSVYVPRPPPGLVKSGVFDMEGWPAEGNNGNFAMLSFLAKWVLYSAFS
ClaPMI390|2075299	2	MAPLAVVAVPILAFLGVVAPIPWHIKTKNIPTLALIFWLAQGNLFLIFTSIVWHDNVIVKYLPACNIGTAFQSASLLGISACSARTMYSLQKILSPNQSIPTMEDRQRDRLWDFIICIGLPLVFSGMQYVVTPNQLNIYEGVGCMLPVWTSWTSLLLKNGPIYIVDINSVTYGVLVIEWLWLRRSQIRDLPRGAPFMSHTQLLRLAVLACAMTVVSAAYLVFSIWQSLYYGLSSYQNWAWVHGDYGKVVQVPAILIPGPEYKSIWAIWAAQPIASAFVFLLYCTTTQALHDLQGYWKWVSDRIPHRRSSPPSKSKTLPHQTIASFASRSMNESHRSKGLGTAQEELSMDSLTSASPSGPSHPAPTSSAPPSSFFRSASKYLKTKGRPDVPVDVSMVGHE…
Clapu1|6921	2	MNSLIWRNDNIRSWWPGFGLCDVDVYIQNIGIGLFVTCLLAIVRNLARQVGLMRASALTVQERRRRNLYQALIIFPYPIVQLALTWPVASQRYIVGTLIGCSWNPHASWPYLVFFVLPPPVFALITAGYAVLIFKRFRKVAKTTATALSSNRIAQQRSQRARRRLYLMVISILIPFLPVVVALTVLNILQMHGVLPYDYNEVHNHDLPIPWSTVVLITSSQISWAVLANCYISILTAIPIFVFFGLTKDAINDYRRIALFLGLGVLFPSLRQMYDPDKSFSVGDSSLGSRQMQSTCTVRDGIARLSRVV
Clapy1|1808028	2	MKTDPTYPLFPICAFLGFIISLVPISWHFQAWNAGTCLYMFWVSVACLVQFVDSVVWHGTLNNHAPIWCDIASKIIIGAGVAIPAASLCINRRLYIVTSVKTVSFTVEDRRRAVYIDLAIGAGIPVLVMILHTVVQGHRYDILEDVGCIPVIYNTIPAYPLVFMWPVVIGCVSFVYAGLTLRAFLQRRASINDVLSATTTLNVNRYFRLMLLAFIEMTCTVPLSAYSIYINTSGVTLAPWISWSDTHFDFGRIDKIPSVIWRSDHAFYVSVEMGRWIYPTCAFVFFGLFGFASEARKHYRMVWMFLAPRISLVRLNPRCVQFRIIGTMP
Clapy1|978449	2	MIPPPPNQVFSAFSFVGFVMCAIPFYWHMEAWNTGTCLYMAWTGLGCLNYFINSIVWNGTVLNKAPVWCDISTRFIIGLNVAVPAASLCINRRLYKISTVKAVMVTRSEKRRAVMTDLAIGLGIPIIQMALQYVVSGHRFDIYEDFGPYYFTWNTVPAYPLSVAWPLAIGLVSFVYCALTIRQFWKRGRQFNQMLSSNRGLNQSRYLRLMCLSLVEVLGTIPITTYSIWFNAKDGQVNKWVSWANTHYNYSKVEQIPSVLWKSDYNATVSLELSRWFCVLCAFVFFGFFGFADEARKHYRLVYTSLSSRLGYSTTSSSLTASSNNFNSSFPDMSSKGNVTLPVFVSNNGRGKADSMLSFSDKLSTSISIGDFADDFKADPYSPTESSSSASSSHTSEED…
Clapy1|1807924	2	MTDPTYPAFPVITLIGFVAVLIPLPWHFQAWNSGTCLYMIWTALSSLVLFVNSVIWQDNAENVAPIWCDISSRFMVGFAVALPAASLCINRRLYLLTSVQSVTITREDKRRAVITDLCIGLGIPVIQMLLPPHPDTALGHRFNIYEGIGCYPFTFNTTLAYPLVVVWPLVIGLISSGYCFLTLRTFLQRRVDFSSITSANSALTVNRYFRLMAIAMTDVVITVPISAVGIYLGLTASVVSPWRGWADAHFDYSKVELVPAVLWRANRLNEVSLELTRWSTPFSAFVFFIFFGFALEARKHYRMMYVVALKAIAHVLPAPLSAAVTRCVRLFH
Clapy1|1839071	2	MSSNTVFSAFSFLGFLICAIPLYWHLEAANVGVCLFIAWTALGCLISSVNSIVWRNNVENIAPVWCDISGRLLLGVSVALPAASLCITRRLHAITSLSLTGKQHQLAVDLLIGLGIPVLQMILAYVVQMHRFDIFEGVGCWIPISNNPLSFVLVYTWPIMISVVSAWFGVISLYRFVQGRREVNSIVASTASLHRARYIRLVILACADVVATIPLTSYATYTWARSESYQQWAGWAAVHNHFSFVGQYPAAHWRANHQMATRVELVRWLNVVAAISFLLVFGFADGALRHYRMVLMFIARCLRITRHERKKRRRSAPPERPPQDSNPKKGQAHVEYLDTAPGSTLSLEEQDRASNTTTGRKSSTLGE
Clapy1|1995930	2	MSAPLDPPNAFFSALSFIGFILVLIPLYWHLEAANTGTCLFIIWVAVGCLVSFVNSRVWDGNVLNVAPVWCDISTRLIIAGSIAIPSASLCITRRLHVIASNMSATLEKRREAIIDLSIGLGLPFLSMILSYVVQGHRFDILEDVGCWPAAVNTTASYLLLWSWPIVIGAISAVYGALAIWAFIHRRRELNSMSTGNSLDSLSGLQRSLYLRLMILAVVDIFLTIPIASYFVYLNRSSPSFGPYVSWSFVHADFSFVGQVPTEEWKATGNGQTAVELTRWSNVMCAFIFFFLFGLAQEAQRNYRVFWAFLGRVFTAITGGRFERYSSPPFPVVFNGESMTAYESRTFQGSKTRASDGSRYNIAFDRPISLDAMDKPAHALRGDKPFEPC
Clapy1|1917945	2	MAEHSNAAFSAFAFIGFLLSAIPVYWNLESWNTGTCLYIAWIGLGCLNAFINSVVWNQSVLIVAPVWCDLSTRFMVGLSVAVPAASLVINRRLYNIASMMAPSTYGEKRRGIIIDLAIGLGVPLLQMILQIVVEGHRFDIIEDVGCYPFTFDTPLAYPLVLAWPLVISLTSLGYCALTLRLIWRYSQQVNNAISFHHNLSQSRYFRLMALASIAMVFRIPLSVYSICLAAVSPISPWISWNDTHRDFGHIEQVPGVVWRSNHIEMVFIELDRWFLVLCAFIFFGLFGFADESRDQYRRTYKFIASKLGFDATQSRHDPTILDFPLPRKSPKSFKGGISLPLFSSAKRNSMQSSEHRLSSSITIEDWGNYDESFFKPPQLEPPVRPPRPPSLNLMPSVPS…
Clapy1|1912980	2	MGDPMNTTFIVFAYIGIVLALIPFYWHYKAGNTGTCIYMFWAFLGCLSSGVNAVVWNGNWGDHAPVWCDITTHISVAGNTAIPASGLCITRHLYLIATNTVRSKRREVITDLCVGLGLPILNVALSYIVQGQRYLIYEYVGCWAAIITTQPTYPLFYAWPVVIGLVSAGYGLATMWTLLRHRRDIKSVAGETAMETFRMNKSLYTRLMILCCVDVTLTLPIATYFIYGSTKNAYQPWVSWAYLHSGFSHIYTIPAAEWRASTQSWAVMELSRWMNPFNAIVFFLLFGLAQEANRHYTLAFNVAKRVGMSWKESSARRFSRSYPTALPVSHVDNGTQREGGRVSFVDIVQSRSRVTLDEDEKEVKDGNDGTNVRRLDAPWDDLHLEV
Clapy1|1797180	2	MSDPSNTAFIVFSFLGFVLVLIPFYWHYKAGNTGTCLYMFWASLGCLNAGVNAIVWNGNWADPAPVWCDISTRIILAENSAISASTLCITRRLYLIATNTVGSKRREAIINFSLGLGFPILNVALTYIVQGQRYFIYEYVGCWPALIDTQPTYPLFYVWPIIFGLVSAGYGLATMWTLIRHRRDIHSVASETARESFRVNKNLYIRLMILCCVDIALTLPITSYIIYGSTRDAYQPWVSWKFLHAGFSHIYTLSAAFWRSNSQAWANMELSRWTNPFNAIVFFLLFGLAQEANRHYILVYKFAKKVGSSWIGSSSRPLSRYVLLLVLTGNCY
Clapy1|1813187	2	MQYPYLPVGAFIGAALVIIPAPWHWKARNIPTLSLMGWLYVLNIIYGVNSILWAGNVNNPSPVWCDITTKLMIGGQIALPAATFCITRSLESISAGRVVYRDSASKRRWMIFEIFVCIGFPILVMGLHYVVQGHRFDIIENFGCEPAVYFSIASVFILSFPPLFFAVLTLGFGGAAFHHFLRHRINFIEHLAHSDCALTTQRYLRLMIMALFLIVWNTSLTAYNLAVNTAPGLRKWTNWDDVHSNFSRVDLYAEFLLPPSFIRNLMLFWWAVPVSSYIVFFFFGLGEEAMKEYRKLCMWFRRCVLKKEDITFSGSLPSYKYVLTSRPYHCA
Clapy1|1808602	2	MSEPPNAVFSAFSFTGVILVLTPFYWHAEAGNTGTCLFMFWVALGCLVTCINSIVWNGTVLNKAPVWCDIATHIIVANNVAVTASTLCITRRLQLITSDAVTKVNKRREAYIDLAIGLGLPLFNVGISFFVQGHRFDILEDVGCWPVTVNTTASYFVIWAWPIVLGAISAGFGISALYNFIHRRRELSSMISSGTTQDSFTLQKSLYIRLMTLASIDVLFTVPLASYLLYLDRTASSFTASADWEWIHYDFSRVGQIPSVEWKATAQSTATIELSRWANVLSAFVFFALFGVAQEAQKNYRVFWAFLRRVGHAATGARFEKCAPSLSYQSCAARG
Clapy1|770907	2	MLSYVPPNSAFSACSFIGFIASMVPFYWHARAGNVGTCLFMFWSSLSCLNLFINSCIWNGNFRDVAPVWCDISTRVIIAQNIGIPASILCITRQLYMLTDFTSGTSISKRREVFIDLGIGLGLPILEVGMYYIVQGHRYNLYEDVGCWPVIYDTLEAFGLVFIWPLAISTVSAIYGLCTLYRFTRHSRELRALLSADKAKRGRYIRLIIIAGSDIFACIPLSIYDIYCDSTFISPWISWQYVHSGFSEVIQIPASVWKANSDMYVGLDMTRWVTVACAFVFFSLFGIFSQEAISHYQLLYRLARSWIGHLPPFASLRSSAQYKLN
Clapy1|1836061	2	MSSNAAFSAFAFLGFVVSAVPIYWHIEVANAGTCLFLFWTALGCFVGFINSLVWNNNTRNSAPVWCDISGRLLLAVSVALPAATLCITRRLYAITSLSVIAPRRQLTTDLLLGFGIPGLQTILVYVVQTNRFDIYEEFGCFIPISNNILAYVLIYSLPLILGTVSGYFGITSLYRFIRGRREVDRLVETVNSLNRSWYIRLVTLACADVVATVPLASYQTYTWARSATYRTWIPWNEVHNNFSHVGQFPSEFWKSHPAYSTPLELMRWMDVVAALSFFLVFGTSSEAVRHYRMVLRYLASKMRTLR
Clapy1|1736006	2	MSHEPPNDVFSAFSITGFILVLIPFYWHAEGGNTGTCLFMFWSALGCFNSFVNSRVWNGNVLNVAPVWCDISTRIIIAINVAIPLSTLCITRRLYLITSDVAPKLNKRREALIDLSIGFGLPILDVILSYIVQGHRANILEDVGCWPATVNTDWSYLILFSWPIIIGFISAYYGMRAMLNFYTRRKELNSMISSGSTHDSFSYQRSLYIRLMVLALVDICLTVPIASYLVYLDRSSPSYYPYASWAWIHADFWRIDQIPAVIWKATTEGVATIELSRWSNVLSAFVFFALFGLAQEAQKNYRIFGGFVKRVGHAATGHRFQKYVSAPACGLRYVMLTAGSSRAHSGPVHPVMFSGATSTAFTNESRMFHSGKKTRGTDSASRISYIDMNVVLDNDAEIG…
Clapy1|1805821	2	MWINVLFSVFAVLGLVLSVIALYWHIEAFNVGICLFLVWTAVGCLILFINSVVWNGNMDNVAPIWCDIAVRLLFSLNVALPAASLCITRRLYIVTGTGLAVVNDSRELVIDLSIGVGIPVLEILCCYVVQSHRFIILEDIGCWLPVANNPPSYVLVYSWPIIISLVSGTLGLISLFRFVEGRREASRLVETDFGIRRDRYVRLATLACVDIVSTVPIALYVAITMATSPTFQPWTSWADVHRNFSYIEQIPATVWKADRETGTLLQLARWVYVCSGMVSFLVFGFTPEAVRHYRAVLEFVARPLRSVKCASPILFGQWSNG
Clapy1|1806035	2	MPGFYDPPNAVFSGFSFVGFIVALVPFYWHFRDTNVGTCLFMFWASLGCLNAFVNSIAWNGSVLNTAPVWCDISTRIIIAENVAIPAATVCIMRRVYADVSNKVWKRHHETMLDLAIGLLFPILDVALSYIVQGHRFDILEDAGCWPALVDRPPSYALVFIWPLILSIVSVIFGILILRRHLIDRRKLDPWNNADPALVKHYSSMSPRLIFLACCCAFFSIPLCIYDLYLDALSPGYGPWISWSSVHSHFSAVYQVPSVEWKPDQQTRISVEVTRWSNVLCAFVFFALFGFAEEAVQEYRRLWRFVRSRVLRIPET
Clapy1|772749	2	MALLIIVLALYPSISPLEQPIGLVYVMYEPLTSGFSAFAFVGFVMCLIPFYWHAKAGNAATCLYMFWAAIGCLNHFINSCIWHGNVRNPAPVWCDISTRIIIAENVAMPVMTFCIARQVYTLTSIAGGAIVNKRRETLIDLSAGFGIPLLQVALSYIVQGHRFNIVEDFGCWPAIDDVPPAFALIYIWPAILALLAAFYGSFATYRVFSHGRELANILSIDRAHRGRYIRLTILASAAIFISIPMVIYSMRASIMGVQPWVSWQSVHSDFSAVYVTPASVWKHSTAAIVAIEVTRWEAVLCAFMFFALFGTFSHEACERYRSAYQFTRSRVGQLATQTAVSLQTSQQTFAPGMSIIDVESGVVKPRAAFMDVTRSHTFSSLDTQEKTLVFHTRDLVRDF…
Clapy1|1807820	2	MHHPEFPVVTILSAVFLLFPLPWHWSAGNVSMLSMIFWLFLSNIIYAVDSIVWAGNVNEVAVLWCDITTKIIIGSNVALPAACLSICIHLEQLASVRQATQTQASKRRRQYFELGLCFGLPAFVMALHYTVQGHRFDIIEDFGCRPATYISWPSILLIWILPIILAVLTLGFAACAFMHFMRRRANFAHHLEGRSSLTTTRYMRLILMSIFEMAWGLAITCFALWFATLSYRPWTNWADVHSDWNRIDLYSIVFMPSFLLRDYIIVWWAVPISTWIFVLFFAFGHDAMEGYRAVGLWFQKHVLRRNVGKAGPTNSFSSKPSVR
Clapy1|1921253	2	MVFDFPNAVFSVFAFVGFVLALVPFYWHYKASNVALCLFMAWSSIWCLNGFINSVIWNTSISNPAPVWCDISTRIMVCGSVAIAASTLCIARRLYAEFSNKARSQRQEAFIDLSIGVGIPILEIILSYIVQGNRFDIYERIGCSPSIVNRPPSYALVYVWPIVLAVVSFIFIVLTVRQHFINSRKSSSRGFSVFRWHYSDMSLRLLVLAICCAEYAIIVPGYLIALDRRSSDYTPWVSFHDVHSHFSTVNQVAASDWRDDKTTVITLEIGRWSPVICAFSVFYLFGIVEEAAREYRRALRFVKSRLGGVPPESDSASETSTNKSSLPSPAIAQIAY
Clapy1|1872800	2	MEPGPPNSVFSAFAFIGFVISLIPLPWHIKGNANVGTCLFMFWSALGCITQSINSRVWDGNMDNPAPIWCDISTHAIILGEIIAISSSILCITRRFYCIVDQGETATRREDLIDFSIGFGMPILVVTLSYTVQGHRFDIYEDVGCWPAIVNTPPSYALVFIWPLVIGLFSGIFGTITMLRCLHHRHRRNAVGTLTYEPHIFRQDRSLFIHCMLFCNIGTVLTFPFGGYLIYLNVTSPSFVPSVSWTDIRTDFPHIDQYPSDVWIADSQMRSNLTLLRWATVLWAFAFFALFGFAKEALRHYSMAWQSLASCRILSQIVWLPSRERCPAGEDELPFSEVGLVLLERDFGQELRR
Clapy1|776067	2	MVQEQPNSIFSAFAFVGFIFSILPLPWRFEATNTGTCLFVFWSALGCLTLFINSRIWDGNTFNSAPLWCDFSTRIIVAEYIAIPATLLCIIHRVFSIMNQGKVATRRDALMDISLGFLFPMLVSLLSFIVQGHRFEIYEDLGCWPAIVNTPLTYVLLCTWPFVFDLVSVIYGVSTMLCYLNYCRTDVTVPTNSNPIFKLDNSLFLRLILLCNINLLLLLPFGLYLIVINITSPTFGPWIGWKDIHRDFTYVPQVPADIWKANWRSRMDVELFRWSHVVWAFLFFALFGFSKDRLRRYRLVWEFVESLVARLLHTFRHSLPPTPDERQPDNEVSVHSAESVSFFSLDVMNKSAPTNISAGPSVCSPPERIPVRSRGSTCRDTVRRSTLTSNRVPLPSPGS…
Clapy1|1810009	2	MTSGPPNAFFSAFAFIGFIIALIPFRWHYRAGNVGLCIFMAWAVIGCLNGFVNSLVWNKSITNTAPVWCDISTRIMIAGGVSYEAATVCIALQLYVKLSKAGWSRRKEVWVNIAIGVGIPLLEVTLSYLVLGNRFNIFEDIGCYPAILNTPLTYVLVYSWPLIVLIATGILGALTIRHHILNCRLHPTYDPRLLSSQRSVWRRQLSLSLSYALITIPLTAWTMAHDLTAPDLGFTAHWHARLPTVNQFSAAEWHEDAYVALTMETSRWQHVLNALTAFVMFGVLEEGPGEYRRVFRALWARMRRAGDSGSDECLER
Clapy1|1810041	2	MLADPPNAFFSSFAFISVVIALIPFHIHYRARNIGVCLFMAWAAVGCLNAFINSVVWNNSIKNSAPVWCDISTRIMIAGELAYSTSNLCIARQLYLQFSNKSWSMRKLELVVDLFFGLGIPFLDVILSYIVQGNRFDIYENVGCQPALVDMPPTYALVYSLPLIVSTAILILGVLIVRRHIISRHTDPTYDRTLLASFYDMSSRKLILCVGYALVTIPVTVHSMVVSMKKGGGFTQWPGWAAVHAQRSVVNTIPVAEWRAAANLAETLELGRWGLVINAIYSFWLFGFVEEAPREYRRILRTMRVWLRGASGKEYAER
Clasph1|3807	2	MDSSLTPSSPTPPPTSTTPYPASLLLALLSLLLFFLTLPPLYWHLSNANVPAASLILWLQILNLISLTNALLWPHDNTSLWYDGTGLCDVQVKVLAAAYVGVPASVAGVLRGLAGVLDVERGVNIGGNRGRGRKRRVVGDLAWCWGVPGLQMVSAWVVQTRRYYVLGIAGCVPAVSSSWVADVLMVAPPVVWVLVGCWFAALVLLRMHRYRRDFTTLLAHSNTNRSRFARLFAICMLWLAVSIPLQAYVIVRQAGTPHVPFDWALVHDPEAWRLIEMFPSGGKIYYTRYIWLGGSFMVFVLFGFGRDAGRLYAKGLRAVGLGRCVPVPRAGSTGRSPSHAGTIGSVSSKARLLFSRKSSVAGRTARLSAADSRSSGVTAPSMSEPLSPKTMQHLETVQE…
Claye1|3292	2	MAWAATSLILAPLSLLAILAAIPPLVVQIRARNFPASVLIVGVTILNVQNFINTVIWHSPSTSSWWDGKILCDIEVKLYLGISQAMCGAIASIFRQICIILHPDHLAVAPSPRQRKITLVIELTLCILLPVYVMIGHYLTQRTRYWVRLSSGCISTFDVNYAAPFLTYLWPLVVSLIGSTYCLIAILRLKKHRKQMASVLSNTLGATTSRFYRLFALACTLLAIYCPLSIFSFVQDIRIPMHKYSWPDIHPPDWSERIMLGQDTRQSGQYITADCWAQVLTAYLAFLFFGLGQEATQMYKGWLTRTRSFLSKYAKSKCEAFTQPPHEFMSLEDGLNIGLPAARYTYEHPQATHPHHSNISELSG
Cligib1|1647145	2	MADPSYPAFSIFAFLGFVLVLVPLPWHLQAWNSGTCLFMIWTAIGCLNLFINSIVWHGNIIDWAPIWCDISTRLIVGISVAIPAASLCINRRLYHIASCQTVSITMAHKRRMVMIDLAIGLGIPALQMALQFIVQGHRYDIWGDIGCYPTTVNTPAAYPLNFLWPIVIGLISAVYCILTLCAFMKRRAQFSQFVTSNASLTLSRYFRLMSLATIDIVCTTPLAAYGLYLNATTRPIYPWKSWADIHFDWYTIDAIPSLVWRKSHVQVLTLELSRWSIVFCAFAFFAFFGFADEARKNYRRAYYAILKRLGIQSTPRNADPKTPPGLKASPIPMFKQTIGSLPLFKARPPSVPTSQQELRNSSAGRSSFHRSDYTESLYPSPTLPSYHVDLSFTSLSPSS…
Cligib1|1443137	2	MADPTYPLFSIFAFMGFLLSIIPLPWHLQAWNSGTCFYMMWASLACLNQFINSIVWAGNTLNVAPIWCEISIRIMMGASVGLPAASLCINRRLYIIANVRAVSITRAEKSRAVLVDALICVLFPLIYIALQYVVQGHRFDIYEDIGCFPALYNTLPTYFLSSMWPIIIGLISAVYCVLSLRSFARRRIEFSHFMTSNKSLTLSRYFRLMALAMTEILFTTPLAAFSIWLNATATPIGPWRSWADTHFNYSRVRLIPAILWRSNRLLSASMEFSRWVVPLCALIFFVFFGFADEARRHYRLAFWAVVKRLGFKPAPKPSHAGVPSIGYVISSVLRNIPFILFSSPVTMVRPRNLFPHHPHTNKWLHRNHPLRYLQQTQVKNRL
Cligib1|1443087	2	MHSDDPTYPLFPILAFIGFLLSIIPLSWHIQAWNAGTCAFMAWTAVLCLIEFINSIIWSGNVNNVAPIWCDISTKLAVGASVGIPAATLCISRRLYSITSVQAASMTHKDKQRIVIQDICIAVGIPILIMILHVVVQAHRFDILEDIGCVPVIYNTLPAYFLYYMWPVALGLASFIYSGLTLRSFWQRRIQFNQLASSNSSMNTSRYVRLMLLALVDMMFTVPLGIYTIYIGTKGVGLAPWISWEDTHFNFARVKLVPALFWRSDPAFQTSVELTRWLPVFCAFLFFGLFGFASEAQKHYRLAFWWVAKRFGFKPTTLQNTKASIPGYVFTLQNLRFNSTHLPPGGTKSGSSNWSRQTAQVTGLYTKKCIPSIEKAAPPLSFLLPR
Cligib1|1536699	2	MPTDFSVVSFVCAALLAIFVPLPCIRNNVANLAIVSWLIVCNITHGVNAVLWAGNTNIHVPVWCDIVTKLLLGVNVALPGACVCLARYLELASSSRVISTHPRVKRNRMLVELVLCYLFPTIYMSLHVIGQDHRFDLVKDLGCSASIHPSTPTLLIICASFSSHISSRSPMSSSLFVRRVAISLIMTGVLTVINLFSVFSISELEQWKSWASVHAQIRLINVVSSQDEIKSIQLVWWGVPVVSIIYIATSLTIGEEIRDMAKWIRDQMTKLRAWKASRPSPALPMQ
Cloaq1|602484	2	MSAEFTYPVYPTAVILPVLALPAVLLDIPPLIWHISQRNIATWSIILWIVLANFFNFINPLIWPTDNVLGWWDGDVFCDIQVRIFVGFGIGLPTSTMMVMRRLAKVMDTHNITVAPTRSQRRREMVLEYLWCWGFPLVIIIAYYIVQPIRYWIFAISGCVAAYDRSWPSLAVSWAWAPIVVFVATYYAGLLVWRLHRYRQDFHRLIAARNTTKSRFMRLFILAMGLIIIFLPYSIWNFYINVKQIGGPYSWKIVHGENWNTILKVPTAGGVRYDKWAQIAVGYIFFFIFGFGTDANNSYKRILCAMGFGKIFPSLYRMSHSGESTPTRSSFAKRSWFSFSSAAKTLFSQNSSVASQTLQSTTNNSAHVPVGHAISVDHSVDVTTIPFSNALHPTSTAET…
Cloros1|10486	2	MISLTSSALDAGLASDAGMHLHARGDGPMIISFPSVPPYTTPSLTANLVMRVLLAVVANLVCLVPLRLLGRNGEFSAAVFIIAVEIKNIQTILNSLLWRDDNTQEWYAGFGICDMASFFSNFLGSLYVTCLLAIMRNLAQQVGLLRANPLTAREKRKRNMVQALIMFPLPLLQVAMTWPLAEQRYAIGTLVGCQWLAHGSWPYIAIFVVPNVLVPIATGCYAVLAYFRFREVAKSTASALSSNRVASQRAQRTRRRLYLMVISILTPFLPITILFFVRNVTSTGALQPYNYDKIHNKVHPYPWNSILYVTSNNISFGPMNVAYISILTAIPIFIFFGMTKDAMNDYRKILLFLRLGKFFPRLHQEYDPDRSAMENSSFSGTTQLASSSTTADHKRQTFT…
Cocca1|39787	2	MPSGAVDVLDSGTAYPKGYSMDAPIYTQAILFPAFAFPAWILCVPAMVWHFRQANIAAGSNVLWIILHNFFNSINALIWPRDNLLEWWDGNVWCDIHVRIQVASYVGVAASAAMITRKLARVMDTRNITVSSSRNSRIREKVWELVWCWGAPMVLAIVYYVVQPARYTIYSIVGCQSTYDNSWPSLVLSIMWFPITMAFATFWSILLVYRLYRYRKEFHSLVVAQNTTTSRFVRLFILSMTISLVYLTYSIYITVEASFVLTESYSWSYVHDPVRFNTIIHVPVQGKVSYDKWIQVITGYVVFLLFGTGVDAYNFYRKAMVSMGLGKVWPSLHEPRRNGQRTPSSFIAARSWTSSVSSKAKSLLWSSKSDSTASVGDAYADFPRSNSVALDSFPAVSNG…
CocheC4_1|106946	2	MPSGAVDVLDSGTAYPQGYSMDAPIYTQAILFPAFAFPAWILCVPAMVWHFRQANIAAGSNVLWIILHNFFNSINALIWPRDNLLEWWDGNVWCDIHVRIQVASYVGVAASAAMITRKLARVMDTRNITVSSSRSSRVREKIWESVWCWGAPMVLAIVYYVVQPARYTIYGIVGCQSTYDNSWPSLVLSIMWFPITMAFATFWSILLVYRLYRYRKEFHSLVVAQNTTTSRFVRLFILSMTISLVYLTYSIYITVEASFVLTESYFWSYVHDPVRFNTIIHVPVKGKVSYDKWIQVITGYIVFLLFGTGVDAYNFYRKVMVSMGLGKVWPSLHEPRRNGQRTPSSFIAAKSWTSSVSSRAKSLLWSSKSDSTASVGDAYADFSRSHSIALDSIPAVSNG…
CocheC4_6|176620	2	MPSGAVDVLDSGTAYPQGYSMDAPIYTQAILFPAFAFPAWILCVPAMVWHFRQANIAAGSNVLWIILHNFFNSINALIWPRDNLLEWWDGNVWCDIHVRIQVASYVGVAASAAMITRKLARVMDTRNITVSSSRSSRVREKIWESVWCWGAPMVLAIVYYVVQPARYTIYGIVGCQSTYDNSWPSLVLSIMWFPITMAFATFWSILLVYRLYRYRKEFHSLVVAQNTTTSRFVRLFILSMTISLVYLTYSIYITVEASFVLTESYFWSYVHDPVRFNTIIHVPVKGKVSYDKWIQVITGYIVFLLFGTGVDAYNFYRKVMVSMGLGKVWPSLHEPRRNGQRTPSSFIAAKSWTSSVSSRAKSLLWSSKSDSTASVGDAYADFSRSHSIALDSIPAVSNG…
CocheC5_3|1205623	2	MYHLGRFSYSDPKADWPKSHHYRHRLCNYNQASHTPSPPVSVRRNNLFEQVSKRLDEWLCQDGCGAKRPTFTTQVSIETTTHSIELSAALTHNVLDSGTAYPQGYSMDAPIYTQAILFPAFAFPAWILCVPAMVWHFRQANIAAGSNVLWIILHNFFNSINALIWPRDNLLEWWDGNVWCDIHVRIQVASYVGVAASAAMITRKLARVMDTRNITVSSSRSSRVREKIWESVWCWGAPMVLAIVYYVVQPARYTIYGIVGCQSTYDNSWPSLVLSIMWFPITMAFATFWSILLVYRLYRYRKEFHSLVVAQNTTTSRFVRLFILSMTISLVYLTYSIYITVEASFVLTESYFWSYVHDPVRFNTIIHVPVKGKVSYDKWIQVITGYIVFLLFGTGVDAY…
CocheC5_3|1203184	2	MYHLGRFSYSDPKADWPKSHHYRHRLCNYNQASHTPSPPVSVRRNNLFEQVSKRLDEWLCQDGCGAKRPTFTTQVSIETTTHSIELSAALTHNVLDSGTAYPQGYSMDAPIYTQAILFPAFAFPAWILCVPAMVWHFRQANIAAGSNVLWIILHNFFNSINALIWPRDNLLEWWDGNVWCDIHVRIQVASYVGVAASAAMITRKLARVMDTRNITVSSSRSSRVREKIWESVWCWGAPMVLAIVYYVVQPARYTIYGIVGCQSTYDNSWPSLVLSIMWFPITMAFATFWSILLVYRLYRYRKEFHSLVVAQNTTTSRFVRLFILSMTISLVYLTYSIYITVEASFVLTESYFWSYVHDPVRFNTIIHVPVKGKVSYDKWIQVITGYIVFLLFGTGVDAY…
CocheC5_4m|1205623	2	MYHLGRFSYSDPKADWPKSHHYRHRLCNYNQASHTPSPPVSVRRNNLFEQVSKRLDEWLCQDGCGAKRPTFTTQVSIETTTHSIELSAALTHNVLDSGTAYPQGYSMDAPIYTQAILFPAFAFPAWILCVPAMVWHFRQANIAAGSNVLWIILHNFFNSINALIWPRDNLLEWWDGNVWCDIHVRIQVASYVGVAASAAMITRKLARVMDTRNITVSSSRSSRVREKIWESVWCWGAPMVLAIVYYVVQPARYTIYGIVGCQSTYDNSWPSLVLSIMWFPITMAFATFWSILLVYRLYRYRKEFHSLVVAQNTTTSRFVRLFILSMTISLVYLTYSIYITVEASFVLTESYFWSYVHDPVRFNTIIHVPVKGKVSYDKWIQVITGYIVFLLFGTGVDAY…
Cocim1|3523	2	MSEIQLSLERSLEGVALSVFAFLSILVCFPPLLWHSRNKNFPAVCLTVWLIVQNIFNFINPLVWPTDDIPSWWDGRGYCDIQAKLITGAGVGIAGPLACIFRSLAKVLDTEHATIMPSKGEKRRALAFDISFCVIIPAFVMAIHYIVQERRYFIYAIVGCMPSYISSWPSIVVNHMWAPLVLTVAVVYAVIVVYRLIRYKREFNYIISVSSSTNKSRFMRLFILSMVLLLGSYPVQIYVLFFNITGFGPLLPFSWAEVHGPEWQVIEKYPMGGKVFFDRWIHVTAGFLLFAFFGFGKDATLMYRSFLLKLGLGRFFLGLQHPHIMGSGHGSSRSKGGSFGSRTRMIFRGKSEDTTTMSTVSKPDESSSMTIGPFISSDSGRRSPSFSLNKPASSHLART…
Coclu2|19874	2	MDVPISTQAILFPALAFPSWILCVPSMTWHFRQANVAAGSIILWLMLHNFFNSINALIWPRDNIPDWWDGRVWCDIHVRIQVGSYIGIAASAAMITRKLAKVMDTRNITVSSSRGSKTRERIWEIVWCWGAPLVLVVIYYVVQSARYFIFGIVGCLPAYDNSWPSLVVNIMWFPISTMFATYWSILLIYRLYRYRQEFHRLVAAQNSTKSRFIRLFILGVTTSLVYFGYSIYILFVASRIMNGPYSWSRVHDPTSFNAILRIPAQGQVAYDKWIQVVTGYIVFLLFGTGIDAHNFYRKILVLLGLGNIWPSLHETNRSSHRTPSSFIAARSWTSNVSNKAKSLLWSSRIDSVASVDDTPKSCLRKNSIILDSVSSARRGNSECELIDQNQGATEQPATL…
Cocpo1_1|4523	2	MSEIQPSLERSPEGVALSVFAFLSILVCFPPLLWHSRNKNFPAVCLTVWLIVQNIFNFINPLVWPTDDIPSWWDGRGYCDIQAKLITGAGVGIAGPLACIFRSLAKVLDTEHATIMPSKGEKRRTLAFDISFCVIIPAFVMAIHYIVQERRYFIYAIVGCMPSYISSWPSIIVNHMWAPLVLTVAVVYAVIVVYRLIKYKREFNYIISVSSSTNKSRFMRLFILSMVLLLGSYPVQIYVLFFNITGFGPLLPFSWAEVHGPEWQVIEKYPMGGKVFFDRWIHVTAGFLLFAFFGFGKDATLMYRSFLLKLGLGRLFPGLQHPHIMGSGHGSSRSKGGSLGSRTRIIFRGKSEDTTTMSTVSKPDESFVSFL
Cocpos1|932	2	MSEIQPSLERSPEGVALSVFAFLSILVCFPPLLWHSRNKNFPAVCVGIAGPLACIFRSLAKVLDTEHATIMPSKGEKRRTLAFDISFCVIIPAFVMAIHYIVQERRYFIYAIVGCMPSYISSWPSIIVNHMWAPLVLTVAVVYAVIVVYRLIKYKREFNYIISVSSSTNKSRFMRLFILSMVLLLGSYPVQIYVLFFNITGFGPLLPFSWAEVHGPEWQVIEKYPMGGKVFFDRWIHVTAGFLLFAFFGFGKDATLMYRSFLLKLGLGRLFPGLQHPHIMGSGHGSSRSKGGSLGSRTRIIFRGKSEDTTTMSTVSKPDESSSMSIGPFISSDSGRRSPSFSLNKPASSHLARTTPNENHSTEPYLSDIGNILQVSPPRPSPQPGTVDVRTSFPVSPRR…
Cocsa1|82593	2	MPSGAVDVLDSGTAYPQGYSMDAPIYTQAILFPAFAFPAWILCVPAMVWHFRQANIAAASNVLWIILHNFFNSINALIWPRDNLLEWWDGNVWCDIHVRIQVASYVGVAASAAMITRKLARVMDTRNITVSSSRNSRIREKIWELVWCWGAPMVLAIVYYVVQPARYTIYGIVGCQSTYDNSWPSLVLSIMWFPIAMAFATFWSILLVYRLYRYRKEFHSLVVAQNTTTSRFVRLFILSMTISLVYLTYSIYITIETSFVLTESYSWSYVHDPVRFNTIIHVPVQGKVSYDKWIQVVTGYIVFLLFGTGVDAYNFYRTVMVSMGLGKVWPSLHEPRRNGQRTPSSFIAAKSWTSSVSSKAKSLLWSSKSDSTASVGDVYADFPRSNSVALDSISAVHNG…
Cocvi1|39950	2	MPSGAVDVLDSGTAYPKGYSMDAPIYTQAILFPAFAFPAWILCVPAMVWHFRQANIAAGSNVLWIILHNFFNSINALIWPRDNLLEWWDGNVWCDIHVRIQVASYVGVAASAAMITRKLARVMDTRNITVSSSRNSRIREKVWELVWCWGAPMVLAIVYYVVQPARYTIYGIVGCQSTYDNSWPSLVLSIMWFPITMAFATFWSILLVYRLYRYRKEFHSLVVAQNTTTSRFVRLFILSVTISLVYLTYSIYITVEASFVLTESYSWSYVHDPVRFNTIIHVPVQGKVSYDKWIQVITGYVVFLLFGTGVDAYNFYRKAMVSMGLGKVWPSLHEPRRNGQRTPSSFIAARSWTSSVSSKAKSLLWSSKSDSTASVGDAYADFPRSNSVALDSFPAVSNG…
Colgl1|5889	2	MAPISESLMARSLEVITLLPTAPYTTPSMKANLICRVVSACLANLVCLIPLRNLYRNGEFAAVVFVSTVILLNILTVVNSLIWRDDNIQEWWRGWIWCDIHPYLYQPALTIYATSIAAIMRNLAEQVNLDRAGPLTTIEKRKRMWFQALIIFPLPVIQVGWLYPLAGQRYIIGTLKGCLWSTTPNWPCIVFFLLPIPVVTLMAGFYSVLTWRRFRQIESTTRSALVSNSSTAARSNRTRRRLFLMTTCILVPYVPISCAYAVYQIKIYFPLQAFDFKEIHYGDGAWPWDSVILYPYDQLTFFELNSNYLPIITTAAIFVFFVFPRLRDDATSSTGPTPAGSWGTVSM
Colgr1|997	2	MPPVAGMLAARASLLIPDPPSAQYTNAYLQANLVCRVVLALLANAGCWIPLRNLCRQGELAPAVFVGTVVVANCLAAANALAWRDDNVSRWWDGRVWCDLHAYLYQPLIPLYWLSVVAITRNLAQQMDLSRASPLSGRERRRKRLVQALIVFPLPVVQASLLYPISSQRYRIVTLTGCMWSGHQSWPLFVFFLAPRLLAVLASVYYAVLTWWRYSLVAQFTRPALMSNGSAASRASRTRRRLFLVMVCVLVPYAPVECYMAATQFRAFFLSNDFDLHGIRQRVSPFPWNTILLLPSSRLSFFELNHQYLVIATAAPVFYFFGMTEDAAGTYHRALRTVGLGRVLPWLREGPASGRTGRQSGISLQVETE
Colhig2|3871	2	MAPALATLMARTSLLVPNPPTAPYTDPYLTANLVCRVVLALFANAVCCVPLRNLCRQGELAPVVLIGTVMAANCLTVVNALVWRNDNVYEWWDGRVWCDLHAYLYQPLMPLYWLSVVAITRNLAQQLGLSRASPLSRRERRRKTLVEALVVFPLPILQMGLLYPISSQRYRIVTLTGCMWTAHPSWPFFVFFLLPRPLVVLMSSYYAVLTWRRYSLIAQATRPALMSNSSATSRASRTQWRLFLVTACVLVPYMPLELYMTAAQFRTDMLSRGFDFHRIRQQVDDPFPWDAILLLPSSSLSFLELNHQYLAIATALPIFYFFGMTTDTTRTYRRVMWALGFGRVFPRLREGSAASGHTEQQPEAPWQEQIVCVAAPALWLWT
Colin1|4897	2	MAPVPGMIMARTSLLVPKPPSAPYTNPYLQANLVCRVILALLANAGCWVPLRNLYRQGELAPAVFVGTVIVANCLTIANALTWRNNNVHEWWDGQVWCDLHAYIYQPLMPLYWLSIVAIMRNLAQQMGLSRASPLSSREKRRKRLVQASIVFPIPIVQMGLLYPISSQRYRIAALTGCMWSSHPSWPFFVFFLIPRLVAVLLSVYYAVLTWRRYSLIAQVTRSALMSNSSAVSRASRTRRRLFFVMFCVLVPYSPVDCYVTVVQLRTYFLSSGFDFHKIRQQADPFPWDTVLLLPSSSLGFFELNHQYLAIATALPIGYFFGMTEDTMRTYCRGMQALGLGRVFPWLREVSASGQVERQLQVSLQAEAELGITVKRSWSCIPRINPFTPPGITEPRCSR…
ColoR110_1|134912	2	MDSLPPFTTTPELRQGPTPPYTDTSLQLNLFFRVFLGILANIVCWVPMRLLWKNGEFAAAIWCICTMILNVYYVVNSLIWRDDNVAEWYAGYGWCDLQMYTTFPLDTLYAACVFEILRNLASKVAMTRATGLTSSEKRRRILIESLIIFTFPLIQVVTTYFFLAQRYNVSTLIGCTSNYHSSWQYVLVFHVPTNCFTILTAIWACLTWYRFWQVDKTTRTARANTSSGMHARHQRIRRKLFFMCSSILVPFLPMQLFWLYYAIASGLKFVQPYDFGKIHDPATFNLITFTTSQGVNPLDMNGNYMAIITVVPIFFWFGFT
ColoR113_1|104099	2	MADVGTDMDSPIVHPRSAHAYLLPILSFFAIVILIVPFKWHWRLKNIGACSLVFYLSLSNLFTLINAIIWPTDNYDQWWDGAGLCDIEAKLRWPLITGIACSTLCICRNLANVLDVERSEISSTRASKKRKMIIDILLCYGIPVLQILLHYIIQYNRYIIGVLAGCLPTYDESWPTIVIMYMWPPIFCIANAYYCVAAIYRLRKYRSQFNRIISNSSSSSTLTASRFFRLFFMSVTIILFYAPVNIYFFYENVNITWFSYDWDIIHDPEHWNTIVYLPALGYRTFDRYCDIFMSFFVFVFFGLGGDAVDVYRKWMLKVGLGRVFPSLKHELKPNRSGSWTSKFSVISRAKSYFDKNQSTNSHTGLTSGLDNPSSSMARKPSFMTVEETSLSTYPSASAM…
Colorb1|144577	2	MPAGSTLIVPNQPEPPYTSPSMEADLICRVALSFLANLICWIPLRNLYRHGELAAVCFVCSVILLNTLTIVNALIWRDDNIDEWWKGYGWCDVHPYLYQPALSVYTSSLTAIMVNLAKQVDLLRVSPLDAKELRRKKWKNAMLIFSLPTIQIAWLYPLAGQRYMIATLRGCLWSSPPVWPFLVFFMIPTPVLSFVSGFYAVLTWKRYTDIEKATRIAILSNTSAATRAERRRRRLFLMTACVLVPYIPVVCALSYFQIRSILPLRHYNFYEIHDRANPLPWNSIVLHTRDQLTFLDLYSNYLQVLTTVPIFFFFGCTNRTKATLRHHMTRLRLDQLLLTRPRRHPRSATSARHEPQSTPTPNKPANGFRLPTSQASTALTGCSTSTPPPPYSTQPDDAI…
Colsub1|9896	2	MAPIASIFMARVSLLIPDPPSAPYTDTSLQANLVCRVVLALLANAGCWVPLRNLCRQGELAPAVFVGTVVVANCLAVVNALAWRDDDVDRWWDGRVWCDLHAYLYQPLIPLYWLSVVAITRNLAQQMGLSRAGPLSGRERRRKMLVQALTMFPLPVIQVGLLYPISSQRYRIVTLTGCMWSGHPSWPLFVFFLAPRLLAVLASVYYAGKSFVCITTTKKAWHSRRFAVLTWWRYSLAAQATRSALMSNGSAAARASRTRRRLFLVMICVLVPYAPVECYVITTQFRGFFLSNGFDFQGIRQRVDPFPWNTILLLPSSKLSFLELNHQYLVIATAAPVFYFFGMTEDAAGTYRRALQAAGLGRVLPWLPEGPASGRTDRQSEISLQTGTE
Conap1|96514	2	MGGIEDSNGEAGVYPAAIYVPIFAAIAVLLNIPPFYWHFRHRNVAASSLILWLVLLNICNVINPIIWPNDNISKWWNGKVLCDIQARLFVGATVGLTGALACIMQGLARVMDTNRAVIVPSKAQRRRQCVLDLLFCWGCPVYLMLVYYIVQPARYCIWGISGCNFVVDNSWPSTWLIFIWPPVFSLIDAYYSGMRPIHSFFVCVSSADKLLGLVVYRLHRHRRQFSRLLQTADTTKSRFLRLFLMTLVLVFGTLPIQFYLFALSLKVPRVPYSWAAVHADWDLVVMIPNGGILLLDHWVRIVCGYFVFFFFGMGADATEMYRGWLVKMGCARVLPRLDRRKSSFGGRAPFGGGGSWGSRVGKVFVRKSWLTATTSSLTTCAPSSDTPTVPQPPTPKRTL…
Conioc1|1271244	2	MSSGLPPFMTTPELRQGPPPPYTHPSLVVNLVMRVFFGTLAMLCTWVPMRLLWKNGEFSAATYCCTVITLNLFSVVNALIWRDDNVKEWFSGYGWCDLQIYTTFGLQTLYSACIFAIMRNLANKVGMMRATSLTTSEKRRRNLIEALIIFPFPLLQVIMTYFVLAQRYNVSTLVGCTNSYYRTWPYVVVYHVPTNTFTIITVVYGILTWWRYRQVEKSTETARGNTSSGMRARQQRIRRKLYFMCISTMAPFFPIQMFFLYANIAGGLKNLRPYDFKTIHNPATFNLVTFRTSPAMSFLEMNGNYICVITVVPLFWYFGLTKEAINVYRVYCLNLGLGRFWPKLHEEYEPDRTRTNTVRSWGANISSFLKSGSRSGSSKSGSADNNSRKNSILPSFQHV…
Conioc1|1237761	2	MSSGLPPFMTTPELRQGPPPPYTHPSLVVNLVMRVFFGTLAMLCSWVPMRLLWKNGEFPAATYCCTVITLNLFSVVNALIWRDDNVKEWFSGYGWCDLQIYTTFGLQTLYSACIFATMRNLANKVGMMRATSLTTSEKRRRNLIEALIIFPFPLLQVTMTYFVLAQRYNVSTLVGCTNIYYRTWPYVVVYHVPTNTFTILTVVYGILTWWRYRQVEKSTETARGNTSSGMRARQQRIRRKLFFMCISTMAPFFPIQMLFLYTNIAGGLKNLRPYDFKTIHNPATFNLVTFRTSPAMSFLEMNRNYICIITVVPLFWYFGLTKEAINVYRVYCLNLGLGRFWPKLHEEYEPDRTRTNTVRSWGANISGFLKSDSRSGSSKSRSADNNSRKNSILPSFQHV…
Conlig1|570282	2	MAALQLPPYMTTPELRVGPPPPYTNTSLQINLFFRVFLGILANLLCWVPMRLLWKNGEFSAAVYCVTTMTLNLYYVVNALLWRDDNVKDWFAGYGWCDLQMYTVFALETLYAACLSEIMRNLAKKVAMMRATSLSSSEKRRRILVEALIIFPFPLLQVIMTYFVLAQRYNVSTLIGCTNFYYRTWPYVVVYHVPTNVFSILSVFYCCLTWYRFRQVEKTTRTARGSISNGMNARHQRIRRKLFLMCLSILIPFFPMQMFWLYANIAGGLLHLKPYDFKKQHDPATFNLVTFTTSPGMGFFDMNGNYMAIITVLPIFWFFGFTKESINIYRVGCLNIGLGRFFPKLHEEYEPDRTRSTNALRSWGQNISGFLKSSRSGSGRETSVE
Conol1|824064	2	MSLLPFSFSSSPLDPVYPLYPICAFLGFVLVFIPLPWHLRAQNAGTCAYIFWAGLSCLFEFVNAVVWRDSALNVAPVWCDISTKFLLGASVGIPASALCISRRLYKIAVVKTVSISNDQKRRALIVDLCISVGIPAIVMALHVVVQGHRFDILETVGCYPAVYNTLPAYFLVFMWPVVFGCISFVYSGLTLRVFYIRRLEFTQLLSSRSTFNKSRYVRLMALAAVDMACTVPLSIYSMYLSTDGVQLEKYVSWAYVHYDFAYVGEVPAAVWMSDPAFRRSVEMTRWLYVGCALLFFVLFGMAEEARRHYKEAFVAVAKRFGWDLSAKKRAPSSVWSDQCVSSCLISHSITF
Conol1|919521	2	MSGDAPDWVFTMFAFFGFALVLIPLPWHLESWNTGTCLYMIWTALGCLCQFVNSIVWRHDVINRAPVWCDISTRIMIGTAVAIPAASLCINRRLYHIASVSSVTTTRAERRRAIMVDLAIGLGLPVLEMVLQYIVQGHRFNIFEEIGCYPFTYNTPPAYALVFCWPIAIGCVSIVYCVLTIRELAIRRAQFLEMLSANRNLSSGRYFRLMGLAAIEVFLTVPLGAYSIYLDVSTEPIQPWISWENVHVDFSHVNQYPSIIWRSSALMVTSLELSRWSIVMCAFIFFGFFGFADEAKKHYRLAYTSAAKRLGLSTGSFGLTTNGTNPDMMWNSKNGAMPVFVTRSTERKRDSFASFSTNISLGDFGGALDDVKDAPPYSPAESAGTLPELPARPEPALDL…
Conol1|821259	2	MVTVPPNQLFSAFAFLGFVLAGIPLRWHLERWNAGTCMYMIWTSLACFVQFVNSVGWNGTTADFAPIWCDISSRFVIATSVAIPACSLCIARRLYLLTTSNTLARRWADRRRELYIDLAIGVGLPLLVTALAFIVQSCRYIIYENIGCWPSTANTLPAYFLVYMWPLAIGLISATYAVLTFRIALYRKSTLLNILAESQPHVTASRYWRLMLLSAIEIGFTVPLSIVPLVANTRLGIELWPGLAVLHEDFGDIPQVSAALWQGTPLPAFGLESTRWASVFCAFVFFACFGLSSEARGSYRRAYEDVMRPRTGVRSWSCGTTGGFWQDRFVFDPSLPGC
Conol1|900120	2	MILLYPAYLIMPVPNLIVSAFSFVGFLLMVSQVGQKYQAWNTGSILYIFWTSMMCIVVAVNAIIWNNSIENVAPVWCDITSHLIVGGSVAIPAATLCINRRLYQILTLKYQRDCAIRNALVDICIGIGIPGLVTLLYYVVQQYRFVIVDDVGCYPAVGDWKASIPLYAIWPLLVTIGSLFYSAIAIRKARAHRSVLENILPSRSDDRQLTSRRFQNLIILCLIQNAYQLLVSVYRLVTGIPQISGYVFWPGWQAAHVNVTRIIVQAASNGTASDNISWIQAGWEDSTWSALSLYFFQWTYVIHALFYFALLGLTDEAKESYRRLLRFKPFQSRLSAAIKPPPDLGERTFSEPSRLQAGTTGTAFTSLASILFLSFGSVRPVAGAPTDRTPNELEQAAGC…
Conol1|131819	2	MAASNIAAAAFSFFGFILITSQLGQQYQAWNTGSVLYIIWTSVMCLTVAINAIVWNGNVTDWAPAWCDISSRLVVGGTIAIPAATLCINRRLYQILTLKYQRKSAAFVVAADICIGLGLPALSIVLYYIAQAYRYFIVGNVGCYLAEAPYGASILLIPAWPLVVAIVSTIYSAIRVAVKQRHILEQVLSSDNRRLTAKRFRNLIILSLVQNIYQLVVSLFNLAPNLPQINQVPFWPGWKTVHEDISHVIFVLAQNGTVGQVQQSPWVETDWQGSTDVAIDLYAFQWSFVLHALFYFGLLGFTYEAKESYRRLLRFVFPFLRFHQSPKDPSSGLVSSDYPVLHFQALHVRERPASR
Conol1|895790	2	MGASNIIFSVFSLLGFVLIIPHALCRYESWNTGSVLYIGWTSVMCVTLGINAIIWNGNYTDWSPIWCDISSRIIIAGLVGVPASTLCINRRLYQILSLQYRRRPALNVSCDLCIGLGLPALVIILYYTVQQYRYLLIEDIGCWYATVDWTVVVPMNILWAPMTTIASLTYSCLAIREARFRKAELEFVLSSDSRRLCSKRLLRLILLSIIQDIYQLLLTVICFLSSIPQFDYSSWPGWNAAHENMSTVYTYNASAWQQPTWDAVALYSSQWLWVFHAFAFVVLVGSAREACNTYARPSKLVLRRLGFAMPERPPVTPTIAITMDKFPKAQKISSFQDLADDAYHDNGGLTCATEMTEIAYLSFGSVRPPQQPSAENDEGNGRSSASLLSGGTVVSEDDD…
Conol1|983050	2	MAASNIAAAVFSFLGFILITSQLGQNYQAWNTGSVLYIIWTSVMCLTVAVNTMVWNDNITDWAPVWCDISSRLFIAGQIAIPAATLCTNRRLYQILTLRYQRKCAMSIVLVDICIGLGVPALSIVLYYVAQESRYQIVENVGCFPADGSYGAEALLVCAWPLIVAVASSIYSALAIRAAIKQRNILEHVLSSDNRRLTAIRFRNIIILSLVQNIYQLVVSLFNLLPGDQQFSEAPFWPGWKTVHENISHVILNPAQNGTAGHVQQSPWVGADLQGSTDNAIEFYVFQWQYVFHALFYFGLLGFTYEAKESYRRFFSLLFPLPQRKAYFPDVSSCTTHRFPSIALSSSPWTQTARNTISSLASMMFLSFGSARPPAPTTSNRSPNELEQGADRDGHAVSL…
Conol1|867817	2	MAASNFAASAFSFLGFIVIASQLGQRYQAWNTGSVLFIIWTSIMCLTVAVNAVVWNNNVIDWAPVWCDISSHLIIGGFVAIPCATLCLNRRFYQILTLKYQSKCSACVVAADVCICLGVPALSMVLYYVIQTNRYVIVENVGCYPAASEYRASMLLVATWQLVALIVSSIYSVLAIRVAIKQRHILEQVLSSDNRRLTANRFRNLVLLSLVQNIYQLVVFFFNLVPTVSQTDRLQFWPGWQTVHENISQVELLLAQDGSTGQGQQSSSLHTNWQGNINIAIDMYSFQWQYLFHALFYFGLLGFTYEARESYRRLIRIFFPFPHFHRSQKDTRSCPARSSEKAKSISPPQSGTTSITLSSVASILFLSFGSALPSSETPSDRSPNELERAG
Conol1|1050045	2	MAASNLVVSAFSFLGFILVTSQLGQKYQAWNTGSVLYIVWTSVLCLTVATNAIIWNDNINYVAPVWCDISSRLIVGGGVAIPAATLCINRRLHQILTLRYQRHHDIRNVVTDTAIGLGIPGLVIALYAVVQDYRFLIVENVGCYPAVIVSSASFLLNIVWPIIVTVGSVIYSGLVIRVAFRERHALEHILSSGNRALTARRFQKLIILCLIQSAYQLLASIYNLITMILQANAEGTPFWPGWQAVHGNITQVTFWTAHSLPVNRTWKASHLYLTPPWEEKSWFSLMFYFFQWSYVVHAIFYFTLLGLTPETKDLVLRLFRICSMSRGLPLRAKPSDETEIPSNMNNKTIRVVLPSQSYAQTASATLTSLASMLFLSFGSVRPSATTSSDRGANNLERAD…
Conol1|1048620	2	MAGFNIAASVCSFLSFILITSQLGQNFQAWNTGSFLYIVWTSVMCLTVAINAVVWNDNAGDWAPMWCDIFSRLVIGAQVAIPCAMMCINRRLYQILTLKYQRKYAVVAAVVDVFICLGGPALSIVLYYMIQDNRYLVVEDVGCYPAVGHYEAGMLLVVACPLLAAIASTIYSALAVWVAVKQRLLLGQLLSSDNRQLTAKRFRNLVILSLAQNVYQLVVSLCSLVSVTPQIHGVQFWPGWKFLHANISSASILLAHNETVEQAQRSPWLQSGWQGNPYVAIGFYVFQWQYVFDALFYFGLLGFTYEAKESYQRFLSFFLSLIRLHRSPKYPSSDVINLGVKSARLLDSILPSPPQSRTTRATLNSLASMLFLSFGTTRPLATASSNIISDDLQRTDHCH…
Conol1|1051057	2	MPAYNLAVSAFSFLGFGLITSQLGQRYQAWNTGSVLYIVWTSVMCLTVATNAIAWNGNVTVETSSVWCDICSRLILGGNVAIPAATLCINRRIHQILTLRYQRHRDVLNVLTDTCIGLGIPGIVIGLYSVVQHYRFFVLEDVGCYPAVGPWKASIPLDSVWPLLVTLISMFYSGFAWRAAFKQRSMLEQNLNVDSHRPTAKRFKNLVILCLIQNIYQLILSLVILISMIPQGTDQTEAFWLGWETVHANISVIIPWFADEPSATDAALFPSARTNWQGNGWAALAIHLFQWTYFIHAVVYFALLGCACEAKTSNCRICRAFKRTQSQSHQSTKQFTTTIVLSDIDMDVQTLGDASQGRPRTRATTRSPSSLASMLFLSFGSVRPAPGVAGDRSANRLER…
Conol1|985807	2	MAAYNIAASVFSFLGFILLASQLGQKYQAWNTGSVLYIVWTGVMCLVVAINTIVWNDNVVDWAPVWCDISIGGPIAITAATLCINRRLYQILTLEYQREFAARVVAADACIGLGVPALCIVLYYVAQEYRYVIVENIGCYPATGPYSACILLVPLCLLITTVASSVYSVLAIRVAVKQRHILEQVLSSDNRRLTAKRFRNLIILSLVQNIYQLVVSLFNLVCATAQSNELPFWPGWQTIHEDMSHVFLILAQNSTAAQAQQSPWLVINWQGTASAATNFYLFQWQYVFHALFYFGLLGFTYEAKESYHRFFSVFFPLPPLRQSTKHSSSNVIKSSVHTKSIR
Conol1|878784	2	MHAEIPVISILAALCCLPPAWWYAKGGNGGCLALCAWLFVGNVVYAVNAIVWGGDDDIKVSGWCDLSTTIITGSRMAIPAASLVVASHLLKLASARKGAPPDLGRFKVFFEVMMCAVLPAMYIVMHLAVQPFRFVIYEGYGCRPITSASISSIILAWTPVLSVSVVSVAYAGFAIHRFFGNVHRLSPELAAGPLVASPIVRLAGLSIVLVLFNFIQLADDMRLAVAPGLGPEFSGPDAVSGLSVIAQVSAIPSSLRSDLLLSWVATPLQSFILAVLFVLQFDFKELGKKVWAGVKFPDVPMKFKGDDLRPGARRASLRPPAEVAISISDFSHFDATATKSSSASTVVDIAPPPKLKIKTVDSNDFPLPPTTYPRPPNPATLMRPQLKAKQYPNSPTYPA…
Conpu1|50530	2	MAAPTWVFSMFAFIGFACVTVPLPWHMESWNVGTCMYMIWTGLACLNLFINSVVWSHDVLDKAPVWCDISTRFMIGSAVAIPAASLCINRRLYHIASVSTVMKTRAQRRRDIMVDLSIGLGIPILEMVLQYVVQGHRFNIYEEVGCYPFTYNTPPAYPLVFAWPVAIGCVSAVYCALTIRELAQRRAQFKELLSANQNLSSGRYFRLMGLAGVEILGTVPIGCYSIYLNASAEQIEPWISWENVHSNFSRVRQYPSIVWRSSTLGENSIELSRWIVVVCALIFFAFFGFADEARKHYKIALTSAAKTLGVSTASWGNDLYVLPTALFCRFD
Conpu1|140295	2	MSSDSPDWVFTMFAFFGFALVLIPLPWHLESWNVGTCLYMVWTGLACLCQFVNSIVWRSDVINRAPVWCDISTRIMIGSAVAIPACSLCINRRLYHIASVSSVTKTRAERRRGMMVDFAIGLGLPVLEMILQYIVQGHRFNIFEEIGCYPFTYNTPPAYALVFCWPVVIGLISIGYCVLTVRELAIRRAQFLELLSANRNLSSGRYFRLMGLASIEVLCTVPLGAYSIYLNVTTEPIEPWISWENVHVDFSHVNQVPSIIWRQTPEAVTSLELSRWSVVICAFIFFGFFGFADEAKKHYRLAYTSATKRLGLSTGSFGLTTNGTNPDMMWDSKNGAIPVFVSRNTERKRDSFASFSTNISLGDFGGALDDVKDAPPYSPAESSGSVHALPKRPEPTLDP…
Conpu1|51648	2	MVPPNQLFSAFAFLGFVLAGIPLRWHLERWNAGTCMYMIWVSLACFVQFVNSIAWNGTTANFAPVWCDISSRFVIATSVAIPASSLCITRRLYLLTTSKTLTRRWADRRRELYIDLAIGVGLPLLVIALEYIVQSQRYSIFENIGCWPSTSNTIPAYFLVYMWPLAIGLVSAAYATLTFRIALTRKSNVLNILAESSPHVTASRYWRLMLLSAMEVVFTVPLSIVPLVANARLGVEVWPGVAAMHENFGSIPRVSAAAWQGTPSVAFGMEMTRWSSVFCAFVFFACFGLSSEARRCYRGAYEDFKGSKTMVSSWAWGTTVGCWHDRSVSTTAFRVIR
Conpu1|130887	2	MGASNIIFSIFSLLGFVLIAPQALCRYESWNTGSVLYIGWTSVMCITLGINAIIWNGNYTDWSPIWCDISSRIIIAGLVGIPASTLCINRRLYQILSLQYRRRPALNVVCDLCIGLGLPALVIVLYYTVQEYRYLLVEDIGCWYATVDWTLVVPLNILWAPMTTIASLSYSCLAIREARFRKAELEFVLSSESRSLCSRRLTRLILLSIIQDVYQLLLTIICFLSAIPQFDHTPWPGWDAAHENVTQVYTYNASAWQELCWDAVALYSAQWLWVFHAFAFVILVGSAREAYRSYALPFTVALRRLGLAPPERPPVTPTIAITMDKFPKGQKMYVWCTFLF
Conpu1|140296	2	MHAEIPVISILAALCCLAPAWWYARGANGGCVALCAWLFAGNVVYAVNAVVWGGDDGVRASGWCDLSTSIMTGSRIAIPAACLVVGSHLLKLASARKGAQPDLGRFKVFFEVVMCVVLPVIYIVMHLAVQPLRFVIYEGYGCRPITSSSVPSIFLAWTPVIIMSITAVVYAVLAVRRFFDNAHRLSPEFSAGPLILSPIVRLAGLSIVLVLFSFIQLADDMRLAVAPGLAPEFEGLNAVSGLSVIAQVSSISSSLNSDLLLSWVITPLQSFIVAVFFVLQFDFKEVGRKVWAGVKFPEVPMKFKGDDLRPDARRASLRPPAEIAISISDFSHFDATATKSSSASTVVDIAPPASPPKLKLKTVDSNDFPLPPVTTPYTYPRPPNPTTFMRPQLKAKQYS…
Copang1|47624	2	MTDSTYPIFPVFAFIGFIISIIPLPWHLKAWNSGTVYFMLWSALACLNQFINSVVWAGNYRNSAPAWCEISIRIMMGSGVGIPAASLCINRRLYKIASVQAVSSTRAEKRRDILVDTAICVGFPIIYLVLVSAVQGHRFDILEDIGCFPAIYNTIPTYFISTMWPLVIGLVSAGYCIATLYSFNQRRLAFSSFLRSNQTSLTFGRYFRLMALAMTDVLLSSPLAIFSIWVNATATPIFPYISWADTHYGFSRVDTYPALFWRSNHISASGIQFSRWIGPACAIIFFAFFGVADEARKNYVKAFMWLSKPFRSTSPPSPPTEKFSSKEKLVSISYVCLTPSTTLSSSPFSL
Copang1|1048648	2	MRSMDPTYPLFPVCSFIAFIVALIPIPWHAQAMNSGTCAYMAWCALACLNLFINSIVWKGSFADIAPVWCDISSKIYVGVGVGIPASILCISRRLYTLISIQRSSITKADKRRMVMVDLLISVGIPVVLMAFHYIVQGHRYDILQDIGCYPVVYNVVPAYPLYYIWSPLLGAISFVYSALIVKTFWKRRAQFSQLVTSNSGMSISRYLRLMALAMVDMLFNVPLGIFVIVIGTGGRGPAKWVSWEDTHFDFSRVEQYPAMFWRSSANIQGEISVELTRWLPVFCSFIFFALFGFASEAQKQYRKAFWAVAKPLGVQPKPPATPPKPLLPSWVKPLKSTVSVSDDSTFYSKSGSSPSKTVSSMAPSFYTATDSDVELYASQSGSTKLPPPPRYSSTPLHL…
Copang1|974135	2	MPKLHPEFAPVAFLAAFTLLLPLPWHWRARNVATLSIIAWLFVSNMIYAIDAVVWADNVRDVGRVWCDITTKLIIGANFALPAACLCLCLHLEFVSSSRMGNMTLRDKRKRQIFEACLCAGLPLLFMALHTIVQGHRYDIIEGYGCRPTTYFSIPSIFIVWLPPILMACVCLVLSMCSLRNFVLRRLTFAADLKIKNTGLTTSRYLRLISMAIVQMIWSIVVTSYTLYVTTVGIPLRPWTTWADVHSDFNRVDVFPAIITPKQLRNVSYGLWWMIPASTILFVAFFSFGQDAMDEYKKCYVWIRTKVFRIPLTEKKSKFAFSFVKQGSSKPVLPISKPVLQSTTSSDYTLPPSYDMSTSTDSNTRASMSSLGKTETTLHGHSIDKCYDEENPFEYHYQL…
Copang1|1013771	2	MAIHPELAPIAFIACISTLLPIPWHWRARNISTLAIAFWFFVSNLIFAVNATVWADNVEIKSRVWCDISSKLVIGANMGLPAACLCISIYLEQVASLRRATSSLADKRKRQWFEAFMGFGLPIIFMGLHFIVQGHRYDIIEGYGCRPTTYYSIPAIFIVWLPPLLMAAGCFIFSGLALRHFVIRRLTFAAHLKNSNAGLTTSRYLRLIAMAVVQMIGVVGVTSYTLWFTSIAVPLRPWTTWSDVHSDFGRVDQFLALFYPPPVARAYYGMWMMVPVSTFLFIAFFAFGKDAMDEYKKCVVWVKVNVLRMEKGDGKSKFASLTSVTSSSKANILPISKPVLQSTTSSDYTLPPSYDMSTSTDSTTRASITNFQQPKAIGSVSDLSILSPSTTIMGCSEST…
Copang1|533178	2	MAASLIAISFLCTILLAAFAPVKRVYGEIPAFAIVFWLFLGNLMHGVNSSLFADTVSVSSFVWCDISTKVVLGVNAAVPGAFICIGRRMELISSTRKIHDNPTVKRNTMIFEILLCYIIPVIYMVLHLLAQHHRFDIIEDFGCFAAVHPSTPGVVLVWVLPLLLGAAALLLSSLALKNSLQVSKAAFSVHLESRTPTISASLFIRRVATSIVMACITVITALFSLFSVPTLIPWKSWAYAHADMARAVVLAPGDISNTRLRWWSLLAMSVPYVVLSFTCGEEAKDSYKWLEKQYLNRHRFGDRARQLFVRPQRLPRHVPRAQPCSPTGSLPHMVQLKSGWDDMVDFKPGSKSTWSKGTKSLRSTTPTSPSTSRSPSAASFRGERSPTGGPMTTEDRAFM…
Copang1|1077376	2	MAASLIAISFLCAILLAAFAPVKRVYGEIPAFAIVFWLFLGNLMHGVNSSLFADTVSVSSFVWCDISTKVVLGVNAAVPGAFICIGRRMELISSTRKIHDNPTVKRNTMIFEILLCYIVPVIYMVLHLLAQHHRFDIIEDFGCFAAVHPSTPGVVLVWVLPLLLGAAALLLSSLALKNSLQVSKAAFSVHLESRTPTISASLFIRRVATSIVMACITVITALFSLFSVPTLIPWKSWAYAHADMGRAVVLAPGDISNTRLRWWSLLAMSVAYVVLSFTCGEEAKDSYKWLEKQYLNRHRFGDWARQLLVRRQRLPRHVPRAQPSSPTGSLPHMVQLKSGWDDMVDFKPGSKSTWSKGTKSLRSTTPTSPSTSRSPSAASFRGERSPTGGPMTTEDRAFM…
Copci1|1838	2	MSSRLSFDDPTYPAFPIFAFIGFVLVLIPLPWHLQAWNSGTCLYMIWTAIGCLNLFINSLIWHGNAIDWAPVWCDISTRLVVGISVAIPAASLCINRRLYKIASCQTASISRAHKRRAVMVDLAIGLGIPFLQMPLQFVVQGHRYDIYQDIGCHPTTVNTPPAYPLTLLWPTVIGLVSAIYCILTLRAFMQRRAQFSQLISSNSSLTVNRYFRLMSLATLELLFNLPITTYGLYLNISRPIYPWTSWSDIHHNWHIIDTFPRVLWGNNPVHVVTLELSRWSLVFCAFLFFGFFGFADEARRNYRKVFTFIVKQFGFQPSSSNEKKTVFVHAKKPAPPLPTYMPRSVDTACPVQSEKPSNFTRTLSISSNSSSSTKVASSFRLDDIKLSTSPCMQDTFPS…
Copci1|1851	2	MAYPAAYPNWVFSMFAFIGFLCCAIPFPWHLEAWNTGTCLYMFWTGLGCLFQFVNSIVWNRNAINWAPVWCDITARFIVGCSWAIPAASLCINRRLYHIASVRSVTISRAEKRRAIMVDLAIGLGLPILGMILQYIPQGHRFNIFEDVGCYPFTYNTPVAFALVWCPPVAIGLVSGVYCVLSIRNFWKRHNQFSELLSNHSNLTSNRYIRLMALAATDVLLTVPLGSWAISLNVSMGIHPWLGWEDTHRGFSRVDQFPAILWRSDKITEICIEFTRWNIVVCALVFFAFFGFADEARKHYKSAVSTVAKKMGYSTFSSTGSGTGIFASTGSRSQATDSMGKIRPIPPIHVHSDMLQRHRSIDSFTNVSVTDTPIDEKEKGFSPTASYGAFTLSDVGGTL…
Copci1|1832	2	MAASSDPTYPLYSVFSFIGFILVCIPFWWHIQAWNAGTCAFMIWTALSCLIGFINSLVWKGNALNPAPVWCDISSKIMIGVSIGIPAATLCISRRLYCITSSPSASVTRGDKRKMVVIDLAIAFGIPALVMALHYIVQAHRFDILEDVGCYPVVYNTLPAYFIYFMWPVLLGAISFVYSGLTLRTFWVRRAQFSQLLASTSAMSPSRYIRLMLLAVIDMMCTVPLGVWSIYQGNKGVGLAPWISWEETHYNWYKVLQIPALFWRSDPSFVAAVEMTRWLPVFCAFLFFVLFGFASEARRRYVAAFWFCAKPFGLKPAEKNKSSTTLPSWAKPLKMGTSAATLVSPPAYSQHGPLASSKKSLFSPMSSSKSLEFETTSEKTCASVSPTKPFNGVDTSNGS…
Copci1|6370	2	MPAVNHAFSAFSFIALVLVLIPLPWHLEAWNTGTILYIFWTSISLLNYFINSIIWDGNDVNWAPVWCDISSKLIIGVMFGIPCASLCINRRLYYIATVRSVTKSKQDKRRGILVDCAIGIIAPMIFMALHYVVQGHRFDIFEDIGCYPTIYNVTVAYALIYGPLLLIPLISGVYATLSIIAFRRRQTEFRDILSSSTNSHTTISRYFRLMALGSVEIVLGFPLALTTCIVNATLIPVQPWISWEDTHFEFGTVLNVPAEDWRSKTATAVMLEVTSRWMSIVFALLFFGFFGFADEAKKNYRAWAERAARLVGVKWDLDEDRTRVNTPSSSFGNSPFYKFKSSNGNGMRSTGDLPIYVQQEVIKKRDSFDSFSDLTIRSMEEKNFKPTSNMTTAATQDLA…
Copci1|12889	2	MTALHPEFAPVAIIACLSLLLPLPWHWRARNVATLSMIFWLFVSNLIYAVNALIWGDNVKIVAQVWCDITTKLIIGANFGLPAACFCISMHLEKVASLRNAQSSSVEQRRRRLIEAALCIGLPFAFMGLHFIVQGHRFDIIEGYGCRPHTYYSIPAIFIVWLPPLLASFGSLCYSAIALRHFVVRRLTFAAHLNSSKSGLTTSRYMRLIAMAATQMIWAVTVTSYSLWFTSIAIPLRPWTNWEDVHSDFGRVDQFLDFFTPPHIKHSFYVLWWMVPISAFLFVAFFAFGKDAMDEYKKCFTWVKVNIFRIKPSDTSTKKPFSFVQFSRYVSAAEPSWTRLTPRSSISGKSPAILPISKPTLQGSTMTESTLTPFSPTQSSRLSLSTLRNSDEDCDFKPY…
Copci1|12890	2	MHAELPVASFISAALVLVPIPWHWKARNVPTLSLCIWLFVLNVINGVGSIVWAGNTRLVVPAWCDIATKLMIGGNLAIPTSLIALCVQLERLASARDGRLGVLGRAHRRQLLDYGLCLFLPIMYMVLHSIVQGHRFEIFEDFGCYPHVHVSIPAIFILWLPPLVCLAGSVVLLGCTFRHFVMHRIIFAGHLAESNTLFTQSRFFRSLSMAVVQTVVACGFTAFSIWFSARDGLKPWSSWAEVHAEFGIIGLFSREYLRPGEFPMRYILWWAVPVSSMLFSVFFVFGEDALEDYRAWLSILPWCRPLPRSERKSLRPLKLSSRSKRQESASNPNLIFAQPLEVQVSVVRHCDQSPSYSVPCPTYYYMDSSSDEPGRSRVSLPTCYSASSTYLPSTLGH
Copci_AmutBmut1|394943	2	MSSRLSFDDPTYPAFPIFAFIGFVLVLIPLPWHLQAWNSGTCLYMIWTAIGCLNLFINSLIWHGNAIDWAPVWCDISTRLVVGISVAIPAASLCINRRLYKIASCQTASISRAHKRRAVMVDLAIGLGIPFLQMPLQFVVQGHRYDIYQDIGCHPTTVNTPPAYPLTLLWPTVIGLVSAIYCILTLRAFMQRRAQFSQLISSNSSLTVNRYFRLMSLATLELLFNLPITTYGLYLNISRPIYPWTSWSDIHHNWHIIDTFPRVLWGNNPVHVVTLELSRWSLVFCAFLFFGFFGFADEARRNYRKVFTFIVKQFGFQPSSSNEKKTVFVHAKKPAPPLPTYMPRSVDTACPVQSEKPSNFTRTLSISSNSSSSTKVASSFRLDDIKLSTSPCMQDTFPS…
Copci_AmutBmut1|465723	2	MAYPAAYPNWVFSMFAFIGFLCCAIPFPWHLEAWNTGTCLYMFWTGLGCLFQFVNSIVWNRNAINWAPVWCDITARFIVGCSWAIPAASLCINRRLYHIASVRSVTISRAEKRRAIMVDLAIGLGLPILGMILQYIPQGHRFNIFEDVGCYPFTYNTPVAFALVWCPPVAIGLVSGVYCVLSIRNFWKRHNQFSELLSNHSNLTSNRYIRLMALAATDVLLTVPLGSWAISLNVSMGIHPWLGWEDTHRGFSRVDQFPAILWRSDKITEICIEFTRWNIVVCALVFFAFFGFADEARKHYKSAVSTVAKKMGYSTFSSTGSGTGIFASTGSRSQATDSMGKIRPIPPIHVHSDMLQRHRSIDSFTNVSVTDTPIDEKEKGFSPTASYGAFTLSDVGGTL…
Copci_AmutBmut1|203704	2	MAASSDPTYPLYSVFSFIGFILVCIPFWWHIQAWNAGTCAFMIWTALSCLIGFINSLVWKGNALNPAPVWCDISSKIMIGVSIGIPAATLCISRRLYCITSSPSASVTRGDKRKMVVIDLAIAFGIPALVMALHYIVQAHRFDILEDVGCYPVVYNTLPAYFIYFMWPVLLGAISFVYSGLTLRTFWVRRAQFSQLLASTSAMSPSRYIRLMLLAVIDMMCTVPLGVWSIYQGNKGVGLAPWISWEETHYNWYKVLQIPALFWRSDPSFVAAVEMTRWLPVFCAFLFFVLFGFASEARRRYVAAFWFCAKPFGLKPAEKNKSSTTLPSWAKPLKMGTSAATLVSPPAYSQHGPLASSKKSLFSPMSSSKSLEFETTSEKTCASVSPTKPFNGVDTSNGS…
Copci_AmutBmut1|356637	2	MPAVNHAFSAFSFIALVLVLIPLPWHLEAWNTGTILYIFWTSISLLNYFINSIIWDGNDVNWAPVWCDISSKLIIGVMFGIPCASLCINRRLYYIATVRSVTKSKQDKRRGILVDCAIGIIAPMIFMALHYVVQGHRFDIFEDIGCYPTIYNVTVAYALIYGPLLLIPLISGVYATLSIIAFRRRQTEFRDILSSSTNSHTTISRYFRLMALGSVEIVLGFPLALTTCIVNATLIPVQPWISWEDTHFEFGTVLNVPAEDWRSKTATAVMLEVTSRWMSIVFALLFFGFFGFADEAKKNYRAWAERAARLVGVKWDLDEDRTRVNTPSSSFGNSPFYKFKSSNGNGMRSTGDLPIYVQQEVIKKRDSFDSFSDLTIRSMEEKNFKPTSNMTTAATQDLA…
Copci_AmutBmut1|477564	2	MTALHPEFAPVAIIACLSLLLPLPWHWRARNVATLSMIFWLFVSNLIYAVNALIWGDNVKIVAQVWCDITTKLIIGANFGLPAACFCISMHLEKVASLRNAQSSSVEQRRRRLIEAALCIGLPFAFMGLHFIVQGHRFDIIEGYGCRPHTYYSIPAIFIVWLPPLLASFGSLCYSAIALRHFVRRLTFAAHLNSSKSGLTTSRYMRLIAMAATQMIWAVTVTSYSLWFTSIAIPLRPWTNWEDVHSDFGRVDQFLDFFTPPHIKHSFYVLWWMVPISAFLFVAFFAFGKDAMDEYKKCFTWVKVNIFRIKPSDTSTKKPFSFVQFSSGKSPAILPISKPTLQGSTMTESTLTPFSPTQSSRLSLSTLRNSDEDCDFKPYQFALGKAIGSYTDLSVAERE…
Copci_AmutBmut1|486965	2	MHAELPVASFISAALVLVPIPWHWKARNVPTLSLCIWLFVLNVINGVGSIVWAGNTRLVVPAWCDIATKLMIGGNLAIPTSLIALCVQLERLASARDGRLGVLGRAHRRQLLDYGLCLFLPIMYMVLHSIVQGHRFEIFEDFGCYPHVHVSIPAIFILWLPPLVCLAGSVVLLGCTFRHFVMHRIIFAGHLAESNTLFTQSRFFRSLSMAVVQTVVACGFTAFSIWFSARDGLKPWSSWAEVHAEFGIIGLFSREYLRPGEFPMRYILWWAVPVSSMLFSVFFVFGEDALEDYRAWLSILPWCRPLPRSERKSLRPLKLSSRSKRQESASNPNLIFAQPLEVQVSVVRHCDQSPSYSVPCPTYYYMDSSSDEPGRSRVSLPTCYSASSTYLPSTLGH
Copci_AmutBmut1|106286	2	MTAASMIALSTLWSILLTGFLPIKRVYSDVPSLALVVWFLTANFIHAVNSAVWAGNVDIHSEIWCDITTKLLLGVNVAIPGALLCIARQLELVSSSRKIIDSPIVKRNSTIFEVICCYMIPLIYMSLHVISQDYRFNLAADFGCSASIHPSTPALVTIWTLPLALCAITMFLCGLAIHHSFRHNTSAFATHLSSRSTTISSSSLFSRKIFVVMFITGVSAVTTLFQLFSIPTLKEWTSWDEVHAKLGEVDILSPEDAGNVAATWWILFTISTIFIVLTLAFGEETRDAYKSFVKKWNKREEIAREVKAACKISFRFQLPARRPRTHLPQPIVCRSRLDSSARPHMVELKSGWDDMLDFKYPKSPSPTKRSRSLKSPPISPVSSRSPSSASFRGGDIQSP…
Copmar1|244365	2	MSSSLDPTYPLYPCLSFVGFILCSIPLSWHIQAWNSGTCAFAIWTGLACLNGFVNSMLWAGNTRNIAPVWCDISSKLIIGVSIGIPASILCISRRLYCIISVQTSSITRGDKRRMVIIDLCIAVGLPVIIMILHYIVQGHRFDILEDFGCFPIVYNTLPAYFIYFMWPVLLGVISFIYSSLTLLSFWRRRAQFGQLLSSNSALSPSRYLRLMTLAIIDMMCTVPLGVYTIFIGLNGIDLAPWVSWEETHFDFARAGRVRALFWRSDPSFEVSVELTRWLPVVCAFTFFALFGFASEARKHYWKAFWALAKLCGIKPSTTKKPFVELPRSVILYLPDINPRLTHMKQLGQAVQIQHFCYCQLDGTATLLPELPYLCSTIQTAIQYFL
[truncated: 27,299 more rows]
